# Supplementary material for: Replication and Active Demethylation Represent Partially Overlapping Mechanisms for Erasure of H3K4me3 in Budding Yeast
Source: PLoS Genet. 2010 Feb 5;6(2):e1000837. doi: 10.1371/journal.pgen.1000837 (PMC2816684; doi:10.1371/journal.pgen.1000837)
Supplement: Table S1 — Nucleosome occupancy and H3K4me3 data for CCA. Data are granularized by nucleosome. (3.17 MB XLS) [file pgen.1000837.s013.xls]

## Sheet: Raw
Nucleosome_ID	AvgOfCCAInput0min|13_071	AvgOfCCAInput5min|13_076	AvgOfCCAInput10min|13_069	AvgOfCCAInput15min|13_025	AvgOfCCAInput20min|13_074	AvgOfCCAInput30min|13_078	AvgOfCCAInput40min|13_079	AvgOfCCAInput50min|13_024	AvgOfCCAInput60min|13_068	AvgOfCCAInput70min|13_075	AvgOfCCAInput80min|13_077	AvgOfCCAInput90min|13_020	AvgOfCCAInput100min|13_021	AvgOfCCAInput110min|13_073	AvgOfCCAInput120min|13_072	AvgOfCCAInput130min|13_023	AvgOfCCAInput140min|13_070	AvgOfCCAInput150min|13_022	Input_average	SPACE	AvgOfCCAH3K4Me30min|13_032	AvgOfCCAH3K4Me35min|13_027	AvgOfCCAH3K4Me310min|13_037	AvgOfCCAH3K4Me315min|13_036	AvgOfCCAH3K4Me320min|13_035	AvgOfCCAH3K4Me330min|13_030	AvgOfCCAH3K4Me340min|13_040	AvgOfCCAH3K4Me350min|13_033	AvgOfCCAH3K4Me360min|13_039	AvgOfCCAH3K4Me370min|13_038	AvgOfCCAH3K4Me380min|13_026	AvgOfCCAH3K4Me390min|13_042	AvgOfCCAH3K4Me3100min|13_034	AvgOfCCAH3K4Me3110min|13_029	AvgOfCCAH3K4Me3120min|13_031	AvgOfCCAH3K4Me3130min|13_043	AvgOfCCAH3K4Me3140min|13_028	K4average
1	0.675592	0.517174	0.553577	0.249352	0.521393	0.685111	1.22833	0.809528	0.781892	0.534457	0.507383	0.473516	0.58084	0.536484	-0.0608083	-0.492934	-0.0456241	0.586401	0.480092		1.52251	1.49493	1.47434	1.60162	1.61749	1.48828	1.3794	1.449	1.57515	1.92539	1.7539	1.97093	1.47888	1.58672	2.33859	2.76128	2.37325	1.75245
2	0.238759	0.542242	0.267791	0.135629	0.337119	0.442056	0.481467	0.243834	0.164199	0.124603	0.243061	0.301594	0.290184	0.302923	0.946523	0.584428	0.717423	0.350035	0.372993		0.892399	0.672891	0.821905	1.28967	1.00855	0.894483	0.886248	1.12968	1.03794	1.42822	1.12403	1.23006	1.01797	1.19557	0.541804	0.723655	0.762511	0.979858
3	0.535103	0.718901	0.691105	0.488239	0.304768	0.59052	1.39264	0.772781	0.661505	0.553697	0.45793	0.481251	0.635865	0.598662	-0.0495506	-0.279465	-0.0711161	0.651316	0.507453		1.77985	1.98918	1.92584	1.92162	2.1238	1.94545	1.78837	2.31403	2.14757	2.6065	2.22405	2.18662	2.10854	2.13102	2.92401	3.03462	3.17385	2.25441
4	0.677684	0.806052	0.541997	0.472249	0.521421	0.624371	1.25448	1.06177	0.688424	0.595595	0.532555	0.471161	0.630348	0.731279	0.458018	-0.0931775	0.299932	0.590675	0.603602		2.08777	2.11887	2.23656	2.19799	2.32221	2.18211	1.88264	2.19241	2.52222	2.81896	2.40304	2.4301	2.09825	2.38692	2.71237	3.12943	2.88381	2.38857
5	0.751334	0.348372	0.533109	0.460206	0.7266	0.395982	1.14585	0.922941	0.902778	0.426359	0.39002	0.254986	0.473493	0.629257	0.172722	-0.36208	0.225027	0.387057	0.488001		2.10238	2.20732	2.20621	2.21047	2.41349	2.00813	2.1454	2.4033	2.34091	2.76315	2.19048	2.15041	2.05398	2.37494	2.81553	3.0666	2.64146	2.35848
6	0.948173	0.728688	0.791478	0.400634	0.545598	0.675692	1.04548	0.931391	0.577429	0.64844	0.678157	0.409694	0.508766	0.815084	0.803318	0.322124	0.644565	0.433236	0.661553		1.34951	1.5483	1.44437	1.70158	1.70436	1.52319	1.54962	1.62426	1.80739	2.2146	1.76089	1.84265	1.46109	1.89272	1.73721	1.89036	1.71965	1.69246
7	0.0436066	0.0240566	0.369216	0.361416	0.285511	0.230064	0.635773	0.231627	0.484903	0.503079	0.403363	-0.0314919	0.150018	0.357803	0.529782	0.189872	0.291021	0.100665	0.286682		1.04346	1.29968	1.27095	0.783006	1.13472	1.08878	0.747432	0.667362	0.948497	1.05184	0.758587	1.09716	0.271883	0.799376	0.830571	0.979035	0.937026	0.924081
8	0.28165	0.152184	0.431401	0.450672	0.576792	0.332479	0.523246	0.51889	0.293981	0.555902	0.529531	0.100359	0.127568	0.414143	0.54633	0.53712	0.464426	0.191206	0.390438		1.34425	1.29673	1.26529	0.846392	1.40447	1.38652	1.0082	0.810603	1.04905	1.13153	0.834923	1.30994	0.442496	0.987084	0.897366	1.11632	0.995458	1.06627
9	-0.0771903	0.0374782	0.347587	0.385845	0.138776	0.204507	0.490726	0.0726365	0.118501	0.487655	0.377519	0.0143032	0.0642698	0.219063	0.323496	-0.219351	0.164391	0.0360888	0.177017		1.33321	1.32495	0.820127	0.702374	1.46734	1.65362	1.42186	1.2702	1.05123	1.2024	1.1232	1.54704	0.70864	1.03549	1.1354	1.72676	1.57418	1.24106
10	-0.430893	-0.208806	-0.606619	0.1231	-0.14092	-0.607778	-0.0687599	-0.25831	-0.38685	-0.37762	-0.172946	-0.810369	-0.427563	-0.381298	0.255252	0.155675	-0.0614654	-0.440169	-0.269241		0.71009	0.548517	0.289666	0.287859	1.07745	1.32374	1.274	0.936067	0.463589	0.801692	0.88162	1.15287	0.487652	0.521351	0.221818	0.82861	0.87631	0.746053
11	0.0583597	0.0277288	0.225081	0.629032	0.303862	0.23865	0.240508	0.204702	-0.100784	0.515671	0.392689	-0.00468183	0.121737	0.224553	0.434713	0.831667	0.403082	0.0492267	0.266433		0.933138	0.834138	-0.0761173	-0.247254	0.653116	0.83523	0.953038	0.626571	0.384907	0.474523	0.315576	0.952921	0.235706	0.328623	0.208337	0.0910069	0.500892	0.470844
12	0.439803	0.526766	0.531106	0.569363	0.416484	0.47349	1.12209	0.617966	0.459841	0.809105	0.731567	0.221481	0.491043	0.448182	0.959268	0.606507	0.736986	0.454343	0.589744		0.865844	0.932417	0.425952	0.0790711	0.821852	1.12554	0.85678	0.637567	0.73494	0.82382	0.606305	1.1954	0.355415	0.681727	0.420979	0.589066	0.658054	0.694749
13	-0.0546811	0.111482	0.183911	-0.054828	-0.107524	-0.240161	-0.452456	-0.445002	0.392242	0.246781	0.0927318	0.136721	-0.0847528	0.400985	0.179056	-0.201041	0.109211	-0.122094	0.00503225		-0.103002	-0.641192	0.0856582	-0.249193	0.679427	0.583278	-0.950817	-1.34147	-2.40422	-2.04976	-1.94963	-2.52777	-2.86373	-4.04936	-3.49545	-3.53537	-3.54087	-1.66785
14	0.739814	0.832981	0.632871	0.415307	0.300064	0.22969	0.952829	0.924281	0.892746	0.526127	0.400368	0.460446	0.636654	0.831693	0.836877	0.67639	0.735103	0.465007	0.638292		0.369157	-0.367621	0.164756	-0.0860565	1.02744	0.590559	-1.01962	-1.44933	-2.38933	-1.86435	-1.62938	-2.47849	-2.95031	-3.9575	-3.54214	-3.71042	-3.79936	-1.59365
15	0.571888	0.740943	0.327113	0.059965	-0.185697	-0.0387472	0.540179	0.485974	0.433498	0.360462	0.309586	0.172058	0.456012	0.730978	0.860733	0.498184	0.741402	0.461564	0.418116		0.029668	-0.543217	-0.897114	-1.24802	-0.38176	-0.407968	-1.54835	-2.05185	-2.49154	-2.34771	-1.76649	-2.23209	-2.62628	-3.37865	-3.28224	-3.17948	-3.06873	-1.84834
16	0.248804	0.361095	0.1768	0.0390019	-0.228914	-0.240591	0.152041	-0.0412226	0.0427348	-0.207838	-0.255326	-0.0931017	0.0150376	0.270616	0.316768	0.0753921	0.140949	0.02991	0.0445642		-0.100708	-0.491427	-1.29208	-1.17454	-0.408007	-0.605302	-1.79287	-1.87949	-2.43929	-1.64546	-1.6448	-1.82918	-2.39073	-3.01705	-2.60841	-2.68709	-2.71908	-1.68974
17	0.910429	0.829917	0.852907	0.518605	0.351712	0.27	0.885309	0.563594	0.572613	0.407234	0.308639	0.272906	0.435626	0.649711	0.49613	-0.200416	0.299817	0.389439	0.489676		-1.33488	-1.71164	-1.5883	-1.51991	-0.492325	-0.809567	-2.26221	-2.63568	-2.62687	-1.58656	-1.5636	-1.86096	-2.80116	-3.60611	-3.03874	-2.50983	-3.00996	-2.05637
18	1.26388	1.23784	1.15994	0.612299	0.613663	0.54472	1.23711	1.01301	0.88575	0.7732	0.617384	0.48925	0.712189	0.932346	0.91799	0.220106	0.837867	0.645575	0.817452		-2.29597	-2.65076	-2.36638	-1.95707	-1.45174	-1.63523	-3.15472	-3.34404	-3.13565	-2.42023	-2.52871	-2.64092	-3.32873	-3.98662	-3.70739	-3.44593	-3.90707	-2.82101
19	0.957159	0.802686	0.999044	0.757909	0.634407	0.434437	0.874663	0.755927	0.722376	0.606693	0.495345	0.457448	0.511981	0.684966	0.288194	-0.00383472	0.424376	0.530312	0.607449		-2.54083	-2.94682	-2.66458	-2.37172	-1.92271	-2.17087	-2.79273	-3.08277	-3.21295	-2.86534	-2.86451	-2.90011	-3.16422	-3.86488	-3.33233	-2.84216	-3.33042	-2.8747
20	0.827512	0.875719	0.908058	0.589214	0.510907	0.376764	1.26444	1.14279	0.853102	0.52305	0.469854	0.422932	0.670451	0.662313	0.687604	0.11483	0.542042	0.608864	0.66947		-2.78963	-3.51176	-2.6515	-2.53024	-2.07812	-2.51047	-2.85104	-3.21349	-3.31629	-3.18272	-3.22841	-3.21341	-3.37578	-4.11461	-3.85651	-3.32315	-3.70831	-3.14444
21	0.875564	0.594777	0.879203	0.476506	0.306077	0.322702	0.607674	0.65779	0.540763	0.438125	0.39717	0.279297	0.438109	0.613755	1.0099	0.923833	0.94907	0.357905	0.592679		-2.65303	-3.07321	-2.68484	-2.57163	-2.35316	-2.23798	-2.13401	-2.69209	-3.27934	-2.98924	-2.67381	-3.18718	-2.73831	-3.46783	-3.38568	-4.13529	-3.40945	-2.92154
22	-0.596963	-0.16458	-0.233501	-0.125614	-0.391235	-0.275084	-0.953111	-0.767934	0.153103	-0.349242	-0.186141	-0.247115	-0.280902	-0.0717871	0.0513299	-0.92142	0.236083	-0.122273	-0.291466		-3.12171	-3.5353	-2.49317	-2.46419	-2.49482	-2.58075	-2.22937	-2.96168	-2.70163	-2.02982		-2.26836	-2.07901	-2.85561	-3.26759	-2.56706	-2.79137	-2.65259
23	-0.236786	0.170985	-0.00885174	0.0109454	0.101996	0.409861	-0.416992	0.347056	0.515846	0.00193183	0.157938	0.399695	-0.0290466	0.252336	0.152733	0.274153	0.492953	0.172351	0.153839		-3.71354	-3.93708	-3.77891	-3.49399	-3.03301	-3.83208	-2.96486	-2.46953	-3.85774	-3.55495	-3.11748	-3.20163	-2.66146	-3.29124	-3.36919	-3.53583	-4.13859	-3.40889
24	0.570326	0.47539	0.580255	0.446774	0.442605	0.352836	0.364212	0.322633	0.479236	0.371351	0.341628	0.381552	0.295666	0.578681	0.267947	-0.00837018	0.340644	0.29992	0.383516		-3.95807	-3.5599	-3.84591	-4.24255	-3.52431	-3.40985	-2.48503	-2.63099	-3.08974	-3.57523	-3.10456	-3.0004	-2.6515	-3.42033	-2.79824	-2.85871	-2.67857	-3.22552
25	0.312542	0.528387	0.191356	0.0911185	-0.0110142	0.0482375	0.558859	0.387554	0.0615832	0.093039	0.0937159	0.00529538	0.18936	0.165865	0.360169	0.111377	0.215333	0.193954	0.199818		-3.52183	-3.89386	-3.09898	-3.2162	-2.97135	-2.99612	-2.40526	-2.66261	-2.89616	-2.97954	-2.87673	-2.65206	-2.39946	-3.17544	-3.13707	-2.9566	-2.88742	-2.98392
26	-0.0301968	-0.0260883	0.014713	0.0599144	-0.058862	-0.134428	-0.0682649	0.00139884	-0.00214882	-0.166313	0.0114723	-0.0694635	-0.13103	0.0525513	0.475334	0.633465	0.313891	0.0096822	0.0492015		-2.00377	-2.2288	-2.03592	-2.50959	-2.09713	-1.92696	-0.696843	-0.977198	-1.68571	-2.20855	-1.3791	-2.10503	-1.40637	-2.14679	-1.94566	-2.37754	-1.73154	-1.85074
27	-0.0413389	0.156177	0.0465969	-0.265149	-0.182953	0.0360165	-0.20788	-0.325443	-0.149865	-0.197228	-0.0440746	-0.13994	-0.210666	-0.150378	0.468808	0.227662	0.457526	-0.186135	-0.0393481		-2.16563	-2.35537	-2.17081	-2.31945	-2.28435	-1.96881	-0.454431	-1.25885	-1.71576	-2.64538	-0.609646	-2.22337	-1.18882	-2.00581	-2.10082	-2.8859	-1.87426	-1.89573
28	-2.23367	-1.79347	-1.85433	-1.30191	-1.42302	-1.12865	-1.96195	-1.26532	-2.07733	-1.71684	-1.25194	-1.37197	-1.13614	-1.58756	-1.2694	-0.577754	-1.04845	-1.10715	-1.45038		-0.788375	-1.89741	-1.13167	-2.14269	-2.05863	-2.00504	1.2394	1.80198	-0.0851828	-1.29373	-1.33961	-1.85054	-1.06618	-1.50731	-0.89169	-1.77502	-0.987989	-1.04586
29	-0.381983	-0.468985	-0.0320622	-0.401088	-0.121173	-0.104605	-1.35356	-0.795114	-0.0463928	-0.400144	-0.135645	-0.123419	-0.437558	-0.174379	0.230218	0.318758	0.147044	-0.338756	-0.256603		-2.91297	-3.11455	-2.83734	-3.18254	-3.06311	-2.81882	-1.87683	-1.5255	-3.05873	-2.82533	-3.22763	-2.24925	-1.68819	-2.29969	-1.72054	-2.66148	-2.52211	-2.5638
30	-0.255705	-0.102467	0.0823298	-0.354942	-0.118677	0.0102503	-0.736011	-0.218099	0.0143833	-0.0494267	0.25392	0.0505681	0.0166214	-0.0250922	0.346161	1.10356	0.415299	-0.149234	0.0157468		-3.43294	-3.78065	-3.73056	-3.40209	-3.55454	-3.55404	-2.27975	-2.67953	-2.68861	-3.2359	-2.97651	-2.27267	-2.07123	-2.70765	-2.68339	-3.14855	-3.21383	-3.02426
31	-0.406062	-0.291158	-0.318605	-0.481686	-0.501509	-0.138395	-1.01843	-0.708434	-0.45798	-0.554062	-0.274241	-0.214733	-0.234018	-0.132658	0.178768	0.889418	0.366589	-0.164692	-0.247883		-2.93761	-3.67958	-3.31468	-2.82961	-3.21232	-3.11177	-1.43647	-1.80195	-2.60122	-2.84139	-2.74755	-1.95719	-1.49767	-2.40878	-2.66928	-3.74767	-2.91127	-2.68859
32	-0.594231	-0.635597	-0.56464	-1.17302	-0.574752	-0.231802	-1.09161	-0.792671	-0.308534	-0.665345	-0.305668	-0.192146	-0.220589	-0.243814	0.0791474	-0.3135	0.285335	-0.216272	-0.431095		-2.73199	-2.92852	-2.56809	-2.4453	-3.03253	-2.95962	-1.90179	-2.5569	-1.94479	-2.07987	-2.93382	-1.65017	-1.26305	-1.53875	-2.28691	-2.64542	-2.68809	-2.3621
33	0.414435	0.467738	0.413551	0.140698	0.0681069	0.250429	0.25152	0.238757	0.551113	0.270958	0.383965	0.345886	0.256822	0.551476	0.405577	0.32933	0.406773	0.301581	0.33604		-1.1589	-0.972931	-1.19975	-0.857475	-1.37767	-0.957871	-0.416273	-0.297725	0.00603688	-0.212725	-0.770275	0.206039	0.0347092	-0.0936365	-0.149739	-0.102637	-0.292619	-0.506673
34	0.803307	0.87521	0.850626	0.367942	0.185657	0.565827	0.557257	0.565212	0.790625	0.6507	0.627413	0.67186	0.635901	0.800007	0.0725626	-0.26688	0.311624	0.541348	0.533678		0.34977	0.0986472	-0.0319175	0.0861794	0.198439	0.632229	1.45603	0.998721	1.30811	1.16529	0.516963	1.3592	1.05655	1.27217	1.69798	1.91168	1.4611	0.913949
35	1.00219	0.953783	0.796358	0.416934	0.444575	0.647072	1.29225	1.19546	0.89651	0.7111	0.749597	0.606508	0.809716	0.912183	0.143626	-0.247462	0.0866165	0.670901	0.671551		1.1519	0.799472	0.835411	0.560772	1.09182	1.40427	2.41548	2.25795	2.0076	1.81623	1.34687	1.90855	1.94483	1.78324	2.70601	2.60728	2.72229	1.72706
36	0.26935	0.516265	0.297346	0.0149434	0.0873512	0.139382	0.466334	0.454755	0.357166	0.156574	0.282011	0.0638895	0.216462	0.316471	0.532582	0.518707	0.409248	0.221734	0.295587		0.756067	0.427773	0.590479	0.239847	0.605179	0.800028	1.96719	1.9124	1.43339	1.32281	1.0398	1.31911	1.36699	1.38346	1.35687	1.32034	1.43636	1.13401
37	-0.352351	-0.595719	-0.423425	-0.48164	-0.526917	-0.453549	-0.488897	-0.73541	-0.650949	-0.518275	-0.356779	-0.470841	-0.491367	-0.582517	-0.278006	-0.0760528	-0.213648	-0.501205	-0.455419		0.951737	0.77034	0.479081	0.314845	0.315134	0.428609	0.753032	0.994487	1.17676	1.09751	0.707062	1.40162	0.906494	1.30568	0.910844	0.584927	0.9429	0.825946
38	0.459322	0.0984555	0.223427	-0.013099	0.0154278	0.28907	0.35545	0.39769	0.338335	0.281474	0.380706	0.233843	0.275646	0.311963	0.525114	0.483863	0.525787	0.154983	0.296525		1.02562	0.784375	0.628313	0.52954	0.618227	0.731457	1.2095	1.05114	1.22435	1.33015	0.87625	1.58056	1.03763	1.6902	1.1737	1.05198	1.19637	1.04349
39	0.3854	0.336933	0.292763	0.126312	0.151783	0.304756	0.801782	0.693702	0.366519	0.302232	0.32708	0.219328	0.421179	0.214163	0.326998	0.0232401	0.177912	0.369564	0.324536		1.13731	0.761433	0.720996	0.668404	1.01989	0.965436	1.62287	1.72127	1.58183	1.6684	1.05609	1.92447	1.56599	1.77288	1.77644	1.97623	1.9624	1.40602
40	0.166692	0.265572	0.29457	0.0403307	0.0787515	0.20829	0.396593	0.259763	-0.0992948	0.20353	0.276852	0.173991	0.221239	0.170042	0.338388	-0.0605429	0.212253	0.154453	0.183415		0.712996	0.475783	0.323919	0.337303	0.594318	0.681024	1.2324	1.48266	1.35779	1.39149	0.729309	1.74536	1.36519	1.4373	1.3633	1.70283	1.54123	1.08672
41	-0.0803523	0.0452983	0.119107	-0.102796	-0.181336	0.140405	-0.0419881	-0.212721	0.0610539	0.0857657	0.187514	0.192555	0.0378299	0.134348	0.0690808	-0.238693	0.0568576	-0.0184002	0.0140849		-0.273389	-0.430722	-0.6711	-0.210916	-0.360246	0.018214	0.158492	-0.0586159	0.20825	0.473573	-0.0528358	0.981697	0.588701	0.656555	0.210992	0.661928	0.456009	0.138623
42	0.425038	0.308157	0.428124	0.150783	0.0617338	0.447458	0.972258	0.781855	0.322999	0.404333	0.497918	0.379131	0.446058	0.408496	0.543599	0.165243	0.47338	0.441718	0.42546		-1.00527	-0.844044	-1.37517	-0.804196	-1.01019	-0.841547	-0.394802	-0.314891	-0.431936	-0.280608	-0.667215	0.21978	0.0410512	-0.142892	-0.290801	0.0468915	-0.368402	-0.497897
43	0.36958	0.169136	0.305553	0.118366	-0.0193879	0.108417	0.123885	0.295873	-0.102971	0.0591282	0.213683	0.043476	-0.00806105	0.000507366	0.577843	0.873999	0.510728	0.0298077	0.203865		-0.584925	-0.621538	-1.1189	-0.910928	-1.10723	-0.750117	-0.355875	-0.524925	-0.178841	-0.655769	-0.572371	-0.333865	-0.0684023	-0.343967	-0.917763	-1.22842	-0.812135	-0.652116
44	-0.228501	0.0191893	0.0557949	0.0550222	-0.141069	-0.134704	-0.506138	-0.54096	-0.141696	-0.112009	-0.0031929	-0.210045	-0.259329	-0.194306	-0.129574	-0.186772	-0.0794848	-0.232552	-0.165018		-2.28191	-1.82807	-2.47019	-1.47803	-2.10163	-2.2451	-1.68859	-1.90682	-1.86909	-1.73305	-1.94749	-1.56071	-1.19861	-1.60997	-1.71265	-1.48983	-1.91829	-1.82588
45	-0.173343	0.139763	0.102974	0.0702523	0.061983	-0.0599141	-0.741317	-0.518886	0.122361	0.0956633	0.106956	-0.177339	-0.308373	-0.0209882	-0.200565	-0.225965	-0.0891508	-0.201437	-0.112074		-2.53213	-2.19884	-2.66397	-1.46061	-2.30362	-2.34343	-1.93172	-2.54823	-2.30422	-1.84569	-1.79152	-1.79775	-1.4434	-2.097	-1.89264	-1.22655	-2.2634	-2.03792
46	0.0926369	0.168569	0.237119	0.230944	0.122015	0.117735	0.0693387	0.0169274	0.247998	0.279898	0.260018	-0.0169529	-0.0348312	0.105319	-0.160417	-0.330285	-0.0941429	-0.0137505	0.0721187		-2.27658	-1.68549	-2.38563	-0.882562	-1.87694	-2.04409	-1.99703	-2.27756	-1.92514	-1.37254	-1.78177	-1.5692	-1.46598	-1.90083	-1.457	-0.994376	-1.7899	-1.74604
47	0.0232712	0.245199	0.312791	0.336677	0.21778	0.186152	-0.223293	-0.284231	0.480316	0.420366	0.424207	0.078471	-0.0642411	0.195588	-0.296553	-0.375603	-0.162166	0.018345	0.0851708		-1.61185	-1.19819	-1.36395	0.123624	-1.11661	-1.44499	-1.35553	-1.61754	-1.11776	-0.59709	-1.33729	-1.16124	-0.996171	-1.25043	-0.561413	-0.398815	-1.20333	-1.07109
48	0.00382755	-0.225258	0.180002	0.0429545	-0.0858836	0.0296733	-0.171475	-0.326674	0.134104	0.196239	0.215433	-0.102029	-0.203485	0.0388671	0.26464	-0.0602589	0.171962	-0.0345065	0.00378501		-1.46144	-0.629557	-0.982142	0.565432	-0.798565	-1.09239	-1.5202	-1.53451	-0.846541	-0.0820094	-0.726763	-0.851754	-0.952968	-0.708114	-1.00766	-0.816161	-1.42611	-0.874791
49	0.147079	0.310576	0.37631	0.16952	0.0196727	0.213854	0.164125	-0.0178016	0.354441	0.355328	0.371021	0.0703586	-0.0111692	0.235149	0.160939	0.0784027	0.185814	0.0894888	0.181839		0.0655684	0.133056	0.70025	1.38701	0.476748	0.0749202	-0.473522	-0.497416	0.43322	0.931828	0.354763	0.108854	-0.315448	0.368203	0.344343	0.223129	-0.280584	0.237348
50	-0.147502	0.310621	0.176574	0.08928	0.0675957	0.161765	0.527362	0.0472539	0.0677253	0.267103	0.208443	-0.0737335	0.0319954	-0.013052	-0.132261	-0.261859	-0.282129	0.036653	0.060102		1.3895	1.2062	1.59853	1.80424	1.49266	1.25143	0.648194	0.845858	1.24912	1.77078	1.07952	1.14768	0.694929	1.26949	1.47999	1.22056	1.27118	1.25999
51	0.00878661	0.176686	0.147144	0.024601	0.298574	0.183397	0.346066	0.388111	0.069804	0.285153	0.326286	-0.011989	0.0783539	0.0863823	0.454127	0.197552	0.146545	0.12405	0.184979		1.26409	1.21659	1.33355	1.64329	1.27994	1.11747	0.537154	0.542943	1.06774	1.57675	0.957363	1.06708	0.41172	1.3422	1.13752	1.09441	0.894868	1.08733
52	0.126396	0.156486	0.117128	-0.0262848	0.10941	0.132665	0.429775	0.274633	0.204199	0.271196	0.314792	0.00366345	0.206007	0.275696	0.224519	0.207762	0.291498	0.253007	0.198475		1.74672	1.40648	1.34148	1.82001	1.67961	1.3223	1.05839	1.09826	1.29741	1.65301	1.33868	1.3577	0.992215	1.27617	1.4325	1.44801	1.35577	1.38969
53	-0.424594	-0.546495	-0.611116	-0.769805	-0.0681036	-0.216705	0.000793295	0.119923	-0.546818	-0.321301	-0.127383	-0.604829	-0.182937	-0.40237	0.205055	0.615332	0.0786156	-0.13603	-0.21882		0.815229	0.57616	0.102458	1.00176	0.543086	0.528431	0.674676	0.167387	0.326131	0.534286	0.572351	0.752593	0.487737	0.49338	0.127338	-0.00851345	0.277225	0.468924
54	-0.42302	-0.223101	-0.482786	-0.642173	-0.229911	0.0611586	-1.03843	-0.871411	-0.465087	-0.162143	0.151014	0.016132	-0.358729	-0.199535	-0.150712	1.02644	-0.0262398	-0.159056	-0.232088		-0.424232	-0.301036	-0.961964	-0.0644117	-0.540352	-0.114291	-0.43592	-1.00558	-0.978699	-0.42985	-0.611073	-0.0678337	0.0381784	-0.353343	-1.02747	-1.14657	-1.04302	-0.55691
55	0.103396	0.440651	0.287563	0.241822	0.343756	0.280048	0.211831	0.0308061	0.642162	0.288303	0.373637	0.0848771	0.0938097	0.291656	-0.447474	-0.244263	-0.316161	0.149562	0.158666		0.812903	0.72815	0.257515	0.753029	0.79675	0.802048	0.655729	0.691349	0.238335	0.472627	0.175274	0.819638	0.852368	0.519068	1.21357	1.33901	1.25954	0.728641
56	-0.155131	-0.000453141	0.0455827	0.0245307	0.157955	0.0924404	0.0544537	-0.00673471	0.0628905	0.2067	0.207669	-0.0539717	-0.0395166	0.0482668	-0.314019	-0.44486	-0.318727	0.00745624	-0.0236372		1.46585	1.16719	0.846329	1.19424	1.06872	1.20506	1.12316	1.19495	0.875989	0.979117	0.636769	1.17501	1.05651	1.01729	1.31241	1.43127	1.3141	1.12141
57	0.291247	0.296616	0.419506	-0.0434141	0.386233	0.331754	0.424875	0.35601	0.475632	0.375742	0.452908	0.187882	0.0897798	0.303106	0.353515	0.151297	0.189717	0.0716632	0.284115		1.4889	1.2884	1.15008	1.2588	1.16381	1.54731	1.57601	1.06171	1.33583	1.26384	1.20279	1.42391	1.1681	1.6171	1.33982	1.50127	1.35884	1.33803
58	0.0889831	0.261046	0.177986	-0.0800469	0.19435	0.275284	0.453297	0.18613	0.26051	0.304044	0.349381	0.124528	0.148293	0.210181	0.311255	0.111628	0.305511	0.0669358	0.208294		1.59636	1.55213	1.42848	1.38352	1.53446	1.75343	1.76387	1.62192	1.71474	1.69891	1.31954	1.93215	1.65179	1.87592	1.49538	1.5468	1.64738	1.61863
59	-0.0187102	-0.0712468	0.0774009	-0.186553	0.133141	0.195688	0.132274	0.211113	0.224204	0.250055	0.407752	0.135396	0.0362886	0.227233	0.506813	0.0590679	0.110545	0.0277424	0.136567		1.26347	1.58406	1.31518	1.21467	1.1332	1.47278	1.46842	1.20194	1.37218	1.51517	1.01355	1.81588	1.24262	1.94201	1.23222	1.65629	1.54263	1.41096
60	0.124142	0.161572	0.105385	-0.240635	0.0482617	0.243205	0.474477	0.267251	0.432421	0.29706	0.434374	0.0446937	0.203719	0.167442	0.193489	-0.271156	0.228267	0.12306	0.168724		1.07902	1.15608	0.923999	0.825213	0.923758	1.24386	1.05084	1.13299	1.30838	1.25014	0.771347	1.619	1.28858	1.54095	1.48033	1.59172	1.4213	1.21221
61	0.245611	0.314383	0.180202	0.405775	0.220628	0.382544	0.109518	0.00887954	0.0459013	0.255721	0.292789	0.263852	-0.0465998	0.00419974	0.374874	1.09865	0.558526	0.0314455	0.263717		1.5402	0.86366	0.841512	0.529605	0.644155	0.933235	1.33889	1.69664	1.11273	0.978459	0.766476	1.27895	1.35448	1.16686	1.02658	0.303131	1.11766	1.02901
62	0.667525	0.429258	0.450117	0.403624	0.405475	0.311162	0.63542	0.330685	0.24572	0.321485	0.338757	0.172378	0.145443	0.176481	0.343377	0.627981	0.451422	0.180055	0.368687		1.44676	1.00799	0.951776	0.69239	1.00185	1.07805	1.49584	1.90446	1.37274	1.16494	0.909379	1.4875	1.46882	1.26946	1.22012	0.829997	1.37159	1.2161
63	0.480448	0.389607	0.200194	0.0906869	0.202515	0.245391	1.08292	0.796843	0.400588	0.338156	0.407133	0.25138	0.333896	0.16894	-0.365281	-0.341326	-0.0945146	0.333396	0.273387		1.42489	0.962673	1.26911	1.06823	1.11751	1.03409	1.32583	1.56843	1.23306	1.33243	0.986852	1.27441	1.32179	1.26847	2.18339	2.08107	1.97946	1.37833
64	0.129455	0.24155	-0.0231926	-0.241845	0.0508786	0.0221321	0.641286	0.402834	0.253975	0.154252	0.210975	-0.112363	0.194896	-0.0407783	0.0942968	-0.144133	0.0632152	0.175039	0.115137		0.747334	0.573115	0.998854	0.812572	0.859387	0.8191	1.23285	1.45158	0.797559	0.969685	0.613306	1.11658	1.1493	0.930952	1.10286	1.37642	1.37527	0.99569
65	-0.354248	-0.735593	-0.535303	-0.949125	-0.489819	-0.506526	-0.914727	-0.603566	-0.556331	-0.661066	-0.413175	-0.538771	-0.543545	-0.597343	-0.299836	-0.747636	-0.278449	-0.533632	-0.569927		-1.92456	-1.92046	-1.71291	-0.951522	-1.37889	-1.41876	-1.27028	-1.30888	-1.60973	-1.31075	-1.25875	-0.820011	-0.276125	-0.928482	-1.24846	-0.947011	-1.43522	-1.27769
66	0.286782	0.307511	0.0472343	0.00502566	0.29883	0.365174	0.879411	1.04304	0.75952	0.292183	0.404601	0.219097	0.435863	0.153552	0.249133	0.314614	0.151929	0.287525	0.361168		1.52784	1.29559	1.58732	1.69351	1.36547	1.31964	1.75944	1.65692	1.66305	1.61081	1.24013	1.82353	1.43247	1.75846	1.86681	2.08652	1.9269	1.62438
67	0.356419	0.32563	0.114749	0.0166809	0.216297	0.287602	0.783488	0.285306	0.301514	0.422887	0.484399	0.193444	0.374919	0.295659	0.245392	0.0829086	0.147148	0.227678	0.286785		1.96773	1.75935	1.97867	1.88483	1.72882	1.72284	2.04337	2.19357	1.99114	2.01532	1.45024	2.03408	1.77209	2.06779	2.17791	1.99807	2.26429	1.94412
68	0.653121	0.589666	0.484373	0.198519	0.550205	0.618722	1.08654	0.92274	0.546848	0.711786	0.760633	0.432711	0.564956	0.662679	0.891453	0.382772	0.674197	0.464747	0.622037		1.65476	1.56355	1.75712	1.66181	1.32979	1.46976	1.73901	1.85055	1.77634	1.65882	1.26926	1.86104	1.51312	1.75954	1.76101	1.87166	1.74449	1.66127
69	0.476975	0.541413	0.486288	0.268251	0.441434	0.681298	0.178493	0.253835	0.478669	0.628694	0.662574	0.427722	0.340409	0.566151	0.570488	0.817888	0.659916	0.346774	0.490404		1.67863	1.61724	1.66498	1.64442	1.12702	1.08942	1.68594	1.57112	1.63565	1.51501	0.784208	1.64621	1.15496	1.62185	1.39706	0.994495	1.23051	1.41522
70	0.536225	0.386058	0.342419	0.308403	0.454732	0.452883	0.424359	0.554384	0.423626	0.552824	0.572543	0.44394	0.348443	0.617425	0.37193	0.315466	0.362768	0.403072	0.437306		1.48747	1.46894	1.56027	1.60052	0.846921	0.924204	1.15758	1.41012	1.18865	1.08993	0.553337	1.08839	0.878862	1.11704	1.22221	1.05069	0.975101	1.15413
71	0.617698	0.635047	0.42941	0.0924146	0.303219	0.308783	0.426166	0.520277	0.38587	0.533761	0.479143	0.308546	0.17857	0.519609	0.473395	0.879332	0.412421	0.21779	0.42897		0.49105	0.535433	0.707164	0.999829	-0.0897315	0.0688138	0.312467	0.335322	0.612463	0.363852	-0.229719	0.643615	0.271177	0.403817	0.137749	-0.167406	-0.234327	0.303622
72	0.567049	0.493084	0.412857	0.20546	0.265737	0.350522	0.507317	0.494165	0.49555	0.553221	0.524978	0.351144	0.302885	0.538309	0.369187	0.250476	0.316345	0.316665	0.406386		-0.267541	-0.293661	-0.0842119	0.411753	-0.958419	-0.841361	-0.704827	-0.604823	-0.291586	-0.468169	-1.02014	-0.366402	-0.39179	-0.476789	-0.470169	-0.650757	-0.888913	-0.492224
73	0.299959	0.417295	0.282919	0.184835	0.438327	0.371167	0.457174	0.483851	0.250048	0.624798	0.548633	0.28398	0.15908	0.315269	0.766488	1.02549	0.615218	0.160778	0.426962		0.510992	-0.272422	0.517174	0.469765	-0.121444	-0.157738	-0.114887	-0.146468	-0.0198504	-0.154323	-0.673455	-0.16038	-0.219021	-0.27382	-0.660148	-0.817473	-0.701639	-0.176184
74	-0.458168	-0.224481	-0.203618	-0.0880696	0.00757154	-0.106707	-1.37331	-0.783776	-0.43218	-0.0510311	-0.00791437	0.00529947	-0.381239	-0.204619	-0.119571	0.56748	0.0255678	-0.355495	-0.232459		0.756936	-0.120141	0.52686	0.544786	-0.0476127	-0.0768924	0.278026	-0.182776	-0.0354487	-0.0437723	-0.764355	-0.0655323	-0.213612	0.0279606	-0.165499	-0.747332	-0.484645	-0.0478265
75	-0.0208369	-0.0217535	0.244237	0.196751	0.298257	0.432673	-0.18517	-0.107494	0.490255	0.565404	0.631349	0.286891	0.111561	0.366338	0.273445	0.0105803	0.433241	0.197516	0.233514		0.704753	0.112886	0.727731	0.483508	0.204842	0.199843	0.332398	0.143968	0.482655	0.377815	-0.0179899	0.526763	-0.0685453	0.522216	0.480544	0.824129	0.21261	0.367654
76	-0.207117	-0.195221	-0.314276	-0.313939	0.352212	-0.0249509	-0.746964	-0.611483	0.232574	0.214862	0.295472	-0.106101	-0.315611	0.0771964	-0.118556	-0.502537	0.0215446	-0.160576	-0.134637		0.167087	-0.60468	0.523722	0.423925	0.231808	0.0695036	0.333602	0.231068	0.130431	0.154687	-0.218008	0.396938	0.2259	0.452224	0.754195	1.11198	0.287266	0.274803
77	-1.07959	-1.50621	-0.713591	-0.596802	-0.63235	-0.490624	-1.12812	-0.893104	-0.879234	-0.567497	-0.50604	-0.594517	-0.654656	-0.822351	-0.32662	0.116263	-0.29784	-0.557876	-0.673931		-0.465053	-1.10945	-0.634175	-0.687971	-0.731515	-0.591232	-0.196394	-0.0496597	-0.330638	-0.500299	-0.87673	-0.305533	0.0969212	-0.225549	-0.613285	-0.851452	-0.366061	-0.496358
78	-1.23255	-1.7393	-0.107701	-0.242542	0.0633468	0.299146	-0.528384	-0.731273	-0.458253	0.102834	0.0856962	0.0365679	-0.333258	-0.376333	-0.0191122	-0.14656	0.240667	-0.348772	-0.301988		-0.483006	-1.19435	-0.830739	-0.671627	-1.37469	-1.17426	-0.00308071	-0.523984	-0.735658	-1.05769	-1.04762	-0.427264	0.0408062	-0.419471	-0.80933	-0.682423	-0.95842	-0.726636
79	0.701701	-0.502399	0.276594	0.12442	0.252969	0.0713775	0.107696	0.324967	-0.0284143	0.170578	0.200254	-0.00836216	0.12656	-0.069816	0.570654	0.847725	0.421393	-0.138084	0.191656		1.60247	0.650455	0.757904	0.433383	0.460941	0.513417	1.1459	1.08083	0.896607	0.437128	0.0860847	0.976688	0.7571	0.788638	0.187908	-0.0566925	0.384984	0.653162
80	0.752335	0.0331266	0.330025	-0.037782	0.108193	0.191612	0.07733	0.087907	0.119546	0.333871	0.358393	-0.0817899	0.107115	0.224531	0.4178	0.181328	0.418939	-0.0518405	0.198369		1.81359	1.34056	1.09159	0.672043	0.455318	0.674598	1.41093	1.16223	1.05395	0.721806	0.435679	1.25846	0.905626	1.26078	0.620299	0.599961	0.723105	0.952972
81	0.631966	0.43806	0.27705	-0.155451	0.190449	0.217738	0.445965	0.354018	0.288832	0.356943	0.379474	-0.00720701	0.0950857	0.224933	0.64048	0.31104	0.33463	-0.0410415	0.276831		1.92891	1.16397	1.13605	0.700463	0.208113	0.546147	1.2209	1.20742	0.997468	0.648009	0.242563	1.09736	1.04324	1.23299	0.595982	0.554324	0.755848	0.898809
82	0.252341	0.146025	0.12622	-0.0522529	-0.154103	0.0226148	0.108146	0.114617	-0.20455	0.0609622	0.133462	-0.0909202	0.0696997	-0.038985	0.514836	0.601069	0.25841	-0.00740344	0.103344		1.88816	1.01879	1.02495	0.564344	0.362254	0.40235	0.947417	1.18566	0.846592	0.372388	0.224951	0.596399	0.871259	0.880677	0.231767	0.133349	0.522124	0.710202
83	0.72273	0.358434	0.431518	-0.021584	0.183131	0.283865	0.865485	0.944252	0.369262	0.413146	0.39274	0.00483369	0.311709	0.312608	0.649525	0.573034	0.474319	0.137297	0.411461		1.3225	0.701331	0.452471	0.0547504	-0.521317	-0.122894	0.378802	0.335121	0.410955	-0.333185	-0.747757	0.227414	0.256217	0.462646	-0.267851	-0.281197	-0.306178	0.118931
84	0.536247	0.222591	0.292713	0.0347714	0.232931	0.322485	0.272346	0.089544	0.250363	0.538194	0.473058	0.0963292	0.108863	0.130098	0.269852	0.120769	0.417446	0.0255219	0.24634		1.00665	0.374876	-0.0645032	-0.411997	-1.0409	-0.816618	0.204177	0.18815	0.0702147	-1.01248	-1.40426	-0.295607	0.251479	-0.0740856	-0.524141	-0.580075	-0.681181	-0.282959
85	0.0464142	-0.222634	-0.200408	-0.143165	-0.312211	-0.185142	-0.0901174	0.109298	-0.32233	-0.0976638	0.0326813	-0.318221	-0.195495	-0.382517	0.186647	0.706478	0.230536	-0.138646	-0.0720276		0.535652	0.0932916	-0.368844	-0.807725	-1.11427	-0.584073	0.410789	0.314419	-0.138359	-0.999903	-1.18842	-0.962453	0.0455642	-0.241324	-0.703311	-1.61791	-0.596796	-0.466098
86	-1.13542	-0.826292	-2.06654	-1.49225	-1.95465	-1.88836	-2.33729	-1.73696	-2.162	-1.88828	-1.83068	-1.95213	-1.39716	-2.18553	-2.02651	-1.44693	-1.73955	-1.31428	-1.74338		-1.16365	-2.02522	-1.28508	-2.27658	-1.56286	-1.5498	-0.746896	-0.329537	-0.717897	-1.67413	-1.35931	-1.19897	0.106384	-0.712189	-0.325515	-1.2273	-0.497554	-1.09095
87	0.274341	0.241087	0.34791	0.00275011	0.222485	0.501109	0.202667	0.203605	0.123867	0.530544	0.532855	0.144254	0.0593269	-0.0193176	0.605299	0.740998	0.582106	-0.0783593	0.289863		-0.992788	-1.55813	-1.68093	-1.14601	-0.681932	0.145502	1.16299	0.674937	0.38213	-0.614295	-0.35513	0.824417	0.906294	0.712707	-0.0524088	-0.72784	0.113475	-0.169824
88	-0.180145	-0.170442	0.0305907	-0.121311	0.115208	0.355399	-0.57349	-0.513832	0.143388	0.302877	0.431684	0.174644	-0.267403	0.111731	0.268509	0.0914085	0.370122	-0.323526	0.013634		-0.961687	-1.42632	-1.53332	-0.826051	-0.313589	0.343739	1.14415	0.398507	0.140066	-0.270227	-0.194386	1.14954	0.970334	0.832073	0.0925097	0.220786	0.559527	0.0191558
89	-0.752558	-0.903237	-0.992514	-0.842396	-0.733048	-0.73951	-1.19534	-1.12744	-0.902244	-0.817204	-0.750219	-0.746465	-0.668294	-0.812359	-0.426103	-0.146171	-0.246737	-0.626845	-0.746038		-1.02642	-1.74542	-1.67823	-1.79815	-1.51877	-0.884057	0.213416	-0.194574	-0.608724	-1.25403	-1.45621	-0.338624	0.0911593	-0.0930105	-0.676831	-1.27953	-0.614501	-0.874265
90	-1.87914	-1.10166	-1.61351	-0.914738	-1.329	-1.06981	-1.06758	-1.37049	-0.95452	-0.949385	-0.912067	-1.0677	-0.520619	-0.883247	-0.73066	-1.06898	-0.945819	-0.81167	-1.06614		-1.25148	-1.73033	-1.38258	-2.08925	-1.98026	-1.50155	-1.30228	-1.0887	-0.975438	-1.58526	-1.69318	-1.33525	-0.101615	-0.740377	-0.894631	-1.14643	-0.572792	-1.25714
91	0.204078	0.305215	0.204403	0.2134	0.458856	0.358403	-0.215521	-0.141837	0.220765	0.523495	0.609835	0.263058	0.00360984	0.364199	0.527591	0.608345	0.566246	-0.0173788	0.280931		-0.377701	-0.888276	-1.10165	-1.77276	-1.03088	-0.672651	-0.144693	-0.788154	-1.01613	-1.45185	-1.21569	-0.618343	-0.468714	-0.878603	-1.17328	-1.08507	-0.860324	-0.914398
92	-0.169077	-0.139636	-0.136095	-0.186245	-0.0772684	-0.0211071	-0.317198	0.305557	0.0554192	0.210275	0.285457	-0.0614872	-0.0634112	0.0584696	0.512915	1.17563	0.39128	-0.107335	0.0953414		0.820724	0.64436	0.340418	-0.200574	0.348914	0.787381	0.664501	0.679317	0.878939	0.46458	0.241208	1.22774	0.760004	1.02341	0.385328	-0.00136802	0.61992	0.569694
93	0.0597803	0.294059	0.119414	0.293551	0.25446	0.168132	0.381767	0.429238	0.119385	0.487447	0.405648	0.124183	0.13683	0.220925	0.520007	0.360952	0.480118	0.0638091	0.273317		1.46098	1.28156	1.35063	0.858632	1.43762	1.76785	1.48559	1.86092	1.51477	1.29484	1.28558	1.85997	1.68361	1.81874	1.32522	1.52384	1.54785	1.49166
94	0.294708	0.37536	0.400114	0.246322	0.568614	0.459772	0.623541	0.392529	0.517053	0.640991	0.667894	0.249727	0.172369	0.478589	0.774165	0.564583	0.522461	0.176847	0.451424		1.52542	1.49329	1.3325	0.754116	1.21794	1.76422	1.70469	1.6983	1.74665	1.22139	1.43612	1.93896	1.69669	1.95387	1.37371	1.3605	1.74449	1.52723
95	0.341396	0.542164	0.380857	0.307926	0.378097	0.531779	0.323831	0.28893	0.456288	0.713112	0.685173	0.426441	0.270678	0.609585	0.643647	0.559018	0.638736	0.309005	0.467037		1.7371	1.44865	1.45187	0.86736	1.35985	1.6301	1.62479	1.62292	1.64616	1.38313	1.21245	1.79025	1.5402	1.76667	1.4411	1.27003	1.65117	1.49669
96	0.161548	0.428079	0.200704	0.195793	0.179698	0.164396	0.228269	0.112785	0.31305	0.312106	0.344499	0.187981	0.102426	0.248682	0.575701	0.696009	0.554656	0.121385	0.284876		1.34431	0.937673	1.10954	0.535042	1.05627	1.07593	1.35157	1.41702	1.19427	0.826623	0.828925	1.19574	1.20195	1.25993	0.860389	0.477001	0.903833	1.03388
97	0.158299	0.295497	0.308162	0.357464	0.412163	0.488144	-0.266474	-0.0546726	0.256404	0.634664	0.647919	0.420594	0.17985	0.626623	0.544537	0.597914	0.629112	0.194904	0.357284		0.731742	0.632404	0.472497	0.0457981	0.219446	0.535686	0.720147	0.410682	0.784827	0.226701	0.204552	0.803124	0.518872	0.8706	0.307462	0.155636	0.198785	0.461115
98	0.622634	0.673682	0.472659	0.574665	0.594169	0.522713	0.363618	0.420465	0.513249	0.714968	0.684086	0.497585	0.379364	0.720571	0.696865	0.865946	0.760777	0.332438	0.578359		0.605935	0.334609	0.326598	0.00699972	0.203126	0.396609	0.487088	0.413066	0.574547	0.0180603	-0.0868032	0.524531	0.403122	0.46257	0.0400964	-0.394539	-0.0727211	0.249582
99	0.187327	0.295433	0.266837	0.363241	0.450721	0.347977	-0.076403	0.292066	0.489082	0.585052	0.730234	0.399342	0.110761	0.450659	0.602296	1.01158	0.492636	0.174098	0.398496		-0.231595	-0.245808	-0.395885	-0.598432	-0.708637	-0.371341	-0.0508087	-0.405652	-0.0836405	-0.687872	-0.581793	-0.077033	-0.0167336	-0.0473853	-0.737064	-0.951814	-0.82037	-0.412463
100	0.310103	0.61128	0.326799	0.479688	0.133363	0.277878	0.225985	0.178353	0.456624	0.598547	0.484686	0.320123	0.205441	0.447471	0.661625	0.944426	0.595815	0.238386	0.416477		-0.582369	-0.592882	-0.718645	-0.869385	-0.844206	-0.557826	-0.418395	-0.517673	-0.378913	-0.819237	-0.9931	-0.286163	-0.346597	-0.527683	-1.04783	-1.48193	-1.02642	-0.706426
101	0.67228	0.577217	0.606871	0.555054	0.226175	0.43212	0.355759	0.351879	0.274763	0.696451	0.56458	0.415303	0.279504	0.525364	0.589703	0.81135	0.664309	0.305235	0.494662		-1.16043	-0.996935	-1.43758	-1.28999	-1.49954	-1.2118	-0.938775	-1.10183	-1.00191	-1.56678	-1.4354	-0.764163	-0.817166	-0.902029	-1.61122	-2.09688	-1.72362	-1.268
102	0.313881	0.441464	0.347947	0.334806	0.139077	0.182338	0.188176	0.00658807	0.185262	0.406215	0.340282	0.152775	0.0716256	0.339669	0.541819	0.513685	0.421467	0.113786	0.280048		-0.941805	-0.842675	-1.12448	-1.29504	-1.40918	-1.04056	-0.810204	-0.972159	-0.654352	-1.29313	-1.4245	-0.667752	-0.601564	-0.853966	-1.25272	-1.45249	-1.24687	-1.05197
103	0.221468	0.432955	0.289542	0.438461	0.0290471	0.144085	0.375691	0.0660371	-0.0444738	0.385266	0.346852	0.026476	-0.000820528	0.165209	0.354213	0.59685	0.273618	-0.0237546	0.226485		-1.50811	-1.11943	-1.45721	-1.66647	-1.82799	-1.37927	-1.30376	-1.27226	-1.03483	-1.6665	-1.67999	-0.970516	-0.823827	-1.23268	-1.60794	-1.98435	-1.55806	-1.41725
104	0.303883	0.312744	0.314632	0.340114	0.246343	0.0811432	0.0186746	0.0718015	-0.0442428	0.128683	0.20596	-0.117679	-0.0440004	0.132159	0.631635	0.65372	0.50404	-0.00746228	0.207342		-0.335198	-0.380302	-0.585763	-1.14645	-1.09345	-0.669867	-0.322116	-0.789411	-0.259088	-1.34992	-1.95736	-0.933249	-0.507541	-0.509412	-0.77131	-1.93805	-0.732555	-0.840062
105	0.0112117	0.171569	0.221282	0.243916	-0.0901066	0.0117598	-0.33248	-0.314488	-0.125377	0.286534	0.248585	0.0080362	-0.240637	0.0490317	0.422257	0.752603	0.236458	-0.178214	0.0767745		-1.18545	-0.777966	-0.574409	-1.20163	-1.80499	-1.73645	-1.78108	-1.701	-1.14918	-1.62399	-1.91093	-1.02975	-1.02598	-1.28739	-1.84563	-2.02493	-1.94835	-1.44759
106	0.0418132	0.243788	0.347003	0.365617	0.0987603	0.0331397	-0.280622	-0.235104	-0.0146261	0.351709	0.281478	-0.0575208	-0.0696711	0.103101	0.364236	0.404844	0.234485	0.0246093	0.12428		-0.114867	-0.155842	0.256709	-0.460938	-0.785532	-0.64635	-0.867411	-0.654168	-0.429039	-0.951395	-1.24955	-0.351399	-0.370169	-0.552944	-0.920908	-0.936102	-1.0993	-0.605248
107	0.160716	0.224687	0.311749	0.31736	0.0774717	0.0991585	0.0422516	0.1297	-0.183039	0.46367	0.383719	-0.0503166	0.0319274	0.224262	0.523041	0.689211	0.32432	0.0215979	0.210638		0.420992	0.442046	0.761266	0.0436133	-0.393667	-0.258067	-0.505105	-0.519402	-0.00505167	-0.392713	-0.663957	0.250686	-0.0821712	0.0678491	-0.646944	-0.525993	-0.469452	-0.145651
108	0.724478	0.347105	0.641347	0.614283	0.730291	0.613701	1.0423	0.912822	0.798577	0.896831	0.873259	0.374482	0.665256	0.611945	0.575547	-0.235993	0.627814	0.658585	0.637368		0.892295	0.898932	1.16714	0.341465	0.290527	0.274337	0.309513	0.315279	0.322392	0.096317	-0.393949	0.669716	0.219369	0.623018	0.667342	1.40771	0.159118	0.485913
109	0.421765	0.451006	0.351746	0.671424	0.548141	0.522271	0.547279	0.645443	0.503114	0.686447	0.694432	0.291937	0.416846	0.563766	0.961222	0.999422	0.625086	0.40012	0.572304		1.21842	1.03425	1.51345	0.574054	0.818572	1.03243	0.76719	0.830369	1.03668	0.767994	0.403749	1.37458	0.767795	1.14523	0.55488	0.577882	0.718909	0.890378
110	0.406015	0.473877	0.45622	0.65509	0.552945	0.467262	0.532306	0.462023	0.488886	0.840755	0.707423	0.321815	0.278222	0.394396	0.127825	0.117204	0.311281	0.460067	0.447423		1.80343	1.61797	1.94047	0.917416	1.57721	1.78283	1.83599	1.90612	1.77893	1.47772	1.15688	2.01193	1.63439	1.74109	2.05574	2.34309	2.1076	1.7464
111	-0.15737	-0.329257	0.0208469	0.221837	0.392987	0.0211905	0.307074	0.319515	-0.0284951	0.284821	0.323547	-0.115005	-0.0195164	0.0917304	0.228535	-0.177778	0.198639	0.0928882	0.0931216		1.1716	1.10314	1.47334	0.48013	1.22941	1.20934	1.32951	1.61518	1.2048	0.92495	0.649828	1.44535	1.21746	1.23272	1.05335	1.56822	1.24325	1.18539
112	0.118353	0.277482	0.0949895	0.375864	0.395788	0.218871	0.755534	0.677065	0.300718	0.501866	0.481079	0.0291392	0.267132	0.22056	0.655117	0.495869	0.561831	0.165262	0.366251		0.584435	0.615451	0.743547	0.193619	0.509206	0.91162	0.691922	0.835766	0.861914	0.593234	0.392687	1.53787	0.930534	0.97082	0.442543	0.953933	0.66239	0.731264
113	-0.188529	-0.273336	-0.000849595	0.302183	0.233917	0.183381	-0.39759	-0.380297	0.0242894	0.166579	0.409542	0.0284058	0.0869522	0.154715	0.361978	-0.20323	0.172219	-0.0102542	0.0372264		1.50521	1.6735	1.70821	0.591816	1.19864	1.56889	1.53024	1.35815	1.5321	1.23398	0.936769	1.98481	1.33241	1.67743	1.39411	1.47129	1.63031	1.43105
114	0.437154	0.266326	0.408112	0.617113	0.711291	0.432773	0.614672	0.550223	0.417848	0.733975	0.666042	0.301887	0.321342	0.369421	0.611834	0.356691	0.528623	0.356732	0.483448		2.08064	1.96659	2.20939	1.01803	1.73544	1.81153	1.86438	2.22517	1.95419	1.50618	1.34214	2.29221	1.92264	2.01278	1.75312	2.14951	2.15993	1.88258
115	0.703031	0.553287	0.517561	0.662853	0.725981	0.723791	0.826855	0.850121	0.76181	1.00388	0.844373	0.507504	0.549341	0.640579	0.850834	0.42768	0.644249	0.439512	0.679625		1.8564	1.85961	1.97729	0.826569	1.31267	1.5075	1.4994	1.73182	1.68718	1.28657	1.08224	2.08595	1.57482	1.84877	1.60927	1.97261	1.73205	1.61475
116	-0.00507272	-0.0714406	-0.0231343	0.359153	0.212042	0.22885	0.0162875	-0.128057	0.0123388	0.466378	0.373615	0.0258298	-0.0410027	0.139824	0.167377	-0.189826	0.00513778	-0.102952	0.0802971		1.61233	1.37561	1.68796	0.535773	0.835216	0.975122	0.948355	1.13128	1.13368	0.788489	0.342425	1.41864	1.1207	1.04751	1.08093	1.44286	1.18935	1.09801
117	0.401404	0.343366	0.342683	0.566438	0.417931	0.35966	0.283946	0.256122	0.444528	0.626099	0.629943	0.314278	0.186709	0.470667	0.500477	0.391141	0.44456	0.204683	0.399146		0.957199	0.711072	1.09572	0.154482	0.40365	0.463708	0.36776	0.428127	0.47053	0.146085	-0.200054	0.825448	0.54871	0.472082	0.373829	0.58018	0.328649	0.478069
118	0.618552	0.0882678	0.400028	0.477351	0.531452	0.354452	0.461614	0.47006	0.388111	0.704261	0.555564	0.242729	0.264696	0.558611	0.527076	0.35469	0.194377	0.267433	0.414407		0.356888	0.722341	0.553222	-0.296579	-0.250671	0.0155792	0.0509394	0.0890402	0.280306	-0.264937	-0.508172	0.536117	0.152033	0.0970651	0.096521	0.213454	-0.0548932	0.105191
119	0.674211	0.508108	0.55124	0.803174	0.84932	0.520972	0.998973	0.928169	0.757081	0.900904	0.7829	0.34989	0.556553	0.696721	0.509775	0.0968777	0.436297	0.560444	0.637867		-0.178029	0.091153	0.123608	-0.753046	-0.46898	-0.399466	-0.30921	-0.161452	0.0279268	-0.54246	-0.81674	0.126819	-0.0873298	-0.38197	-0.0624298	0.610951	-0.352799	-0.20785
120	0.632568	0.571615	0.563184	0.706968	0.484107	0.410391	0.79057	0.677151	0.578659	0.753727	0.646259	0.27731	0.383893	0.561922	0.710289	0.823891	0.679385	0.382226	0.590784		-0.794513	-0.550536	-0.537854	-1.15288	-1.19097	-1.12349	-0.90118	-0.799064	-0.617179	-1.16107	-1.39689	-0.362784	-0.532585	-0.780075	-1.03892	-1.14944	-1.38523	-0.910274
121	0.508464	0.416369	0.506702	0.60633	0.590454	0.455386	0.514662	0.36578	0.252911	0.771478	0.697113	0.274408	0.192364	0.420537	0.844062	0.742272	0.63391	0.238712	0.501773		-1.2723	-0.678967	-0.905958	-1.56067	-1.63881	-1.27649	-1.13851	-1.05304	-0.834706	-1.55349	-1.73673	-0.754237	-0.783116	-1.02568	-1.39764	-1.66988	-1.49726	-1.22221
122	0.551469	0.638797	0.477953	0.661493	0.399696	0.318645	0.898978	0.735723	0.491572	0.729833	0.580351	0.19226	0.295752	0.416039	0.837478	0.819942	0.642719	0.384991	0.559649		-1.49968	-1.03535	-1.00064	-1.66893	-1.64718	-1.36345	-1.3528	-1.07478	-1.03523	-1.62974	-1.75336	-0.842152	-0.872588	-1.22816	-1.59814	-1.65417	-1.66079	-1.34807
123	-0.166753	-0.27252	0.0377422	0.155798	0.112741	0.00610719	-0.97398	-0.60452	-0.214869	0.100856	0.160548	-0.174413	-0.344475	0.054671	0.00973001	0.416225	-0.02549	-0.422214	-0.119156		0.0350779	0.247353	0.34888	-0.402839	-0.423973	-0.00405447	-0.164782	-0.322671	-0.298141	-0.71253	-0.915557	0.0378715	-0.0233017	-0.0218458	-0.68086	-0.523338	-0.702774	-0.266323
124	0.672349	0.257424	0.449078	0.631015	0.603754	0.522438	0.700169	0.689187	0.42367	0.823254	0.793321	0.285811	0.333918	0.534495	1.02506	0.558868	0.59296	0.204477	0.56118		0.698827	0.750713	0.880958	-0.160857	0.201664	0.715686	0.156485	0.28788	0.156321	-0.176687	-0.27302	0.632313	-0.108418	0.474408	-0.126735	0.158291	-0.350611	0.230424
125	0.355557	0.0908101	0.248529	0.507929	0.286423	0.309057	0.639687	0.365672	0.221141	0.5386	0.540846	0.0389487	0.271185	0.32194	0.721798	0.342543	0.448173	0.137168	0.354778		1.31015	1.50707	1.48757	0.343213	1.07562	1.39492	0.908487	0.990119	1.01161	0.706987	0.471009	1.26462	0.782597	0.986515	0.640345	0.848648	0.848036	0.975148
126	0.0336535	0.0831178	0.0671746	0.473584	0.22508	0.31868	0.218879	0.0379089	0.0745726	0.454131	0.415403	0.158567	0.105623	0.269061	0.55321	0.327892	0.308287	0.182847	0.239315		2.02093	1.62313	1.90175	0.697755	1.63571	1.99498	1.44227	1.49764	1.53222	1.24957	1.19944	1.8025	1.45243	1.60148	1.24474	1.48364	1.6159	1.52918
127	0.0937171	0.269025	0.22189	0.65165	0.662783	0.518641	0.0391483	0.0903938	0.315828	0.748641	0.669437	0.369881	0.204301	0.371449	0.68653	0.697631	0.478359	0.211111	0.405579		1.57707	1.52847	1.69241	0.448141	1.55258	1.93636	1.60978	1.55908	1.48847	1.2586	1.30162	1.94091	1.50737	1.66257	1.47333	1.31063	1.70788	1.50325
128	-0.356502	-0.176787	-0.116554	0.551119	0.120543	0.152019	-0.000576743	-0.288181	-0.0716441	0.431339	0.320485	0.00417855	-0.0653882	0.0282828	-0.208529	-0.208309	-0.149885	0.0615264	0.00150766		0.960116	1.23281	1.34242	0.363463	1.66464	1.92286	1.5287	1.92612	1.36315	1.182	1.23047	1.77618	1.59075	1.51214	1.70566	2.05865	2.12962	1.4994
129	-0.972935	-0.725397	-0.194924	-0.0998255	-0.504337	-0.497445	-1.67432	-0.962563	-0.583375	-0.36622	-0.260588	-0.615741	-0.556915	-0.46828	-0.064265	0.452433	-0.272776	-0.484834	-0.491795		-0.106028	0.0834091	0.342085	-0.36508	0.445988	0.992444	1.1894	0.589883	0.429973	0.201793	0.54774	0.907299	0.690194	0.603411	-0.0394091	0.0106908	0.292329	0.400949
130	0.14471	0.437184	0.246604	0.407919	0.2686	0.310297	0.287982	0.36492	0.19933	0.609341	0.512953	0.168601	0.133728	0.276569	0.580913	0.841375	0.538375	0.142334	0.359541		-1.93695	-1.90789	-1.86554	-2.64631	-2.00681	-1.73534	-0.998662	-0.754576	-0.834275	-1.56198	-1.55707	-0.878632	-0.425004	-0.729517	-1.1366	-1.26041	-1.01175	-1.36749
131	0.845215	0.515943	0.487461	0.689497	0.551412	0.415472	0.513961	0.513635	0.836984	0.579816	0.688476	0.342103	0.469583	0.695468	1.09838	0.378363	0.542606	0.360813	0.584733		-1.95132	-1.7196	-1.78827	-2.57554	-1.84533	-1.50735	-0.684468	-0.8365	-0.877773	-1.50478	-1.36123	-0.95112	-0.65024	-0.629347	-1.05152	-1.01659	-0.85818	-1.28289
132	-0.574708	-0.717065	-0.584911	0.00647689	-0.146168	-0.525075	0.0577388	-0.0526052	-0.184796	-0.201962	-0.167266	-0.671769	-0.276913	-0.364997	0.25888	0.166999	-0.122605	-0.327341	-0.246005		-2.09921	-1.78844	-1.92529	-2.67785	-1.96949	-1.64474	-1.00903	-0.636466	-0.950961	-1.62492	-1.72401	-1.02122	-0.417548	-0.884628	-1.35826	-1.25254	-1.02832	-1.41253
133	0.0411803	0.11537	-0.0228392	0.252823	0.040169	0.00647162	0.117648	-0.24461	0.00358364	0.233904	0.241286	-0.0484961	-0.0347625	0.0407566	0.687587	0.737444	0.503328	-0.0840969	0.143708		0.186617	0.00435367	0.234907	-0.815769	-1.11233	-0.660831	-0.180076	-0.494638	-0.564161	-0.965062	-1.24024	-1.07307	-0.478004	-0.559221	-1.22724	-1.61282	-0.931014	-0.6758
134	0.2948	0.443998	0.370217	0.628412	0.270654	0.163504	0.598231	0.319742	0.188315	0.521523	0.378494	-0.115989	0.155861	0.193857	0.188573	-0.00462125	-0.0468918	0.119621	0.25935		1.21016	0.920884	1.31768	0.108137	0.24951	0.284546	0.26502	0.471516	0.370366	-0.162267	-0.50466	0.094535	0.261268	0.0939597	0.307458	0.878766	0.436779	0.388451
135	0.51674	0.47673	0.412411	0.60769	0.516953	0.454026	0.896269	0.668214	0.469043	0.78039	0.690663	0.285232	0.387477	0.470538	0.461334	0.0857519	0.483006	0.354252	0.500929		1.2874	1.0234	1.38597	0.141951	0.456148	0.331176	0.389002	0.611469	0.395117	-0.0696785	-0.526052	0.110807	0.137219	0.0958095	0.29223	0.762304	0.341704	0.421527
136	0.0570816	0.203542	0.328189	0.313261	0.357475	0.328436	-0.0410082	-0.664065	0.325082	0.562741	0.536936	0.229203	0.0588478	0.35655	0.348615	-0.631009	0.10052	0.113008	0.160189		1.3264	1.10898	1.5789	0.483976	0.548445	0.609836	0.541137	0.300673	0.359772	0.0522257	-0.352943	0.396884	0.123072	0.372426	-0.0873518	0.312409	0.202777	0.463389
137	0.295525	0.478844	0.239729	0.604772	0.37755	0.316529	0.658036	0.244643	0.399366	0.709333	0.523052	0.243638	0.320623	0.366777	-0.341141	-0.353433	-0.583499	0.24495	0.263627		1.60372	1.22576	1.90107	0.62969	1.07706	1.01911	1.03345	1.33462	0.755099	0.428625	0.139101	0.428669	0.577308	0.419817	1.32508	1.42418	1.61312	0.996205
138	0.731168	0.584197	0.4876	0.741704	0.638627	0.549691	1.11676	1.07033	0.706865	0.907699	0.742361	0.450465	0.619168	0.703739	0.909423	0.465153	0.723822	0.569789	0.706587		1.03449	0.717041	1.27479	0.12875	0.466138	0.361979	0.417436	0.504086	0.218303	-0.113777	-0.449372	0.0174276	-0.087659	-0.0858456	-0.20276	-0.130883	-0.166899	0.229603
139	-0.913552	-0.866132	-0.894004	-0.426831	-0.947493	-0.735173	-0.754208	-1.02824	-0.953116	-0.311114	-0.387461	-0.730789	-0.557024	-0.598573	-0.36351	-0.628974	-0.476747	-0.643199	-0.678674		0.332867	0.188256	0.989639	-0.119208	0.162655	0.0383611	0.0836255	-0.0441271	0.0063759	-0.49137	-0.381628	-0.238704	-0.211943	-0.513773	-0.759708	-0.537509	-0.549617	-0.120342
140	-0.0939988	0.119962	0.0193889	0.366316	0.0736613	0.0559327	0.283511	0.0692776	-0.098689	0.359198	0.324869	-0.109216	-0.0501197	-0.013109	0.442205	0.32445	0.41848	0.011489	0.139089		-0.856977	-1.18134	-0.820321	-1.38625	-1.17651	-1.21944	-0.879357	-0.803322	-1.44693	-1.73352	-1.47141	-1.41372	-1.21032	-1.65545	-1.94098	-1.76474	-1.81732	-1.33988
141	-0.635981	-0.553902	-0.584723	-0.143856	-0.352063	-0.425987	-0.320185	-0.430561	-0.381147	-0.176262	-0.243661	-0.471827	-0.38532	-0.405982	0.0608371	-0.347116	-0.409739	-0.320445	-0.362662		-1.33841	-1.55051	-1.09969	-1.82752	-1.57277	-1.60865	-1.15768	-1.38442	-1.82785	-2.19355	-2.19668	-1.75853	-1.53275	-2.15176	-2.08145	-1.74378	-2.11409	-1.71412
142	-0.102359	0.0716738	-0.225137	0.0753027	-0.299524	-0.300297	-0.088834	0.27174	-0.1638	-0.163047	-0.109434	-0.385091	-0.145014	-0.389309	0.358791	0.528621	0.129307	-0.183132	-0.0621967		-0.262683	-0.746382	-0.538699	-1.21563	-0.741008	-0.569454	0.838639	0.690509	-0.0298328	-1.12726	-0.488232	-1.4679	-0.265081	-0.775133	-0.925277	-2.23575	-0.61458	-0.616103
143	0.154721	-0.0405186	0.0205993	0.38512	0.124937	0.0958513	0.705519	0.574954	0.256547	0.427608	0.367559	-0.0424054	0.188871	0.0875001	0.570421	-0.0593223	0.232774	0.138435	0.232732		-1.85991	-2.09275	-1.84605	-2.46198	-2.02176	-1.87402	-1.8283	-1.81912	-2.2096	-2.49905	-2.2456	-1.9587	-1.86624	-2.44389	-2.18049	-1.73895	-2.33283	-2.07525
144	-0.565673	-0.272582	-0.345756	0.228751	-0.112945	-0.178319	-0.256886	-0.417734	-0.0531463	0.0308826	-0.0593465	-0.295891	-0.336867	-0.268726	-0.363026	-0.277971	-0.499449	-0.359523	-0.244678		-2.21764	-2.28558	-1.7129	-2.44117	-2.04932	-2.10508	-1.82114	-2.09392	-2.46745	-2.34438	-2.40205	-1.78046	-1.61186	-2.67067	-2.09537	-1.61533	-1.9923	-2.10039
145	-1.94041	-1.48762	-1.52895	-0.96429	-0.553859	-1.32105	-2.51445	-1.79108	-1.09039	-1.33035	-0.784257	-1.33814	-1.24008	-1.20038	-0.877507	-0.622082	-1.28159	-1.12381	-1.27724		-1.85391	-2.12013	-1.82786	-1.95944	-1.65275	-2.28548		-1.59006	-2.14706	-2.22099		-1.78358	-1.39807	-1.79329	-2.60125	-2.13246	-2.72704	-2.00623
146	0.359221	-0.1162	0.10361	0.384998	0.222641	0.0996976	0.740633	0.212893	0.422017	0.520411	0.544291	0.0236502	0.385387	0.24287	1.38037	1.06247	0.672089	0.349092	0.422786		-2.04232	-1.19867	-1.68851	-2.29409	-1.86121	-1.69178	-0.735148	-2.0395	-0.246205	-2.04379	-0.414761	-1.78106	-1.27195	-1.65525	-1.99137	-2.44559	-1.75385	-1.59736
147	-0.406045	-0.494141	-0.413017	0.17337	-0.106798	-0.0836032	-0.414804	-0.396337	-0.493475	0.208744	0.0128222	-0.159175	-0.230553	-0.298351	0.188536	0.145094	0.115048	-0.156697	-0.156077		-2.45376	-2.07453	-2.17948	-2.54487	-2.49868	-2.22559	-1.70154	-1.99786	-2.14351	-2.55463	-2.24823	-1.77217	-1.57308	-2.27082	-2.40465	-2.28163	-2.45935	-2.19908
148	0.325858	0.011461	0.251446	0.420331	0.427775	0.378817	0.479696	0.306752	0.32688	0.576596	0.547831	0.221481	0.27216	0.416315	0.791164	0.380652	0.564047	0.292674	0.388441		-2.31219	-1.77869	-2.20512	-2.69034	-2.44606	-2.0472	-2.15298	-2.32051	-2.14831	-2.54867	-1.94423	-1.81103	-1.86312	-2.29683	-2.62478	-2.56012	-2.30869	-2.23876
149	-0.0708173	0.0233249	-0.0898249	0.314887	0.150979	0.133632	0.158774	0.060215	0.0240473	0.49569	0.316264	-0.0801833	-0.0860338	-0.0453004	0.575076	0.239046	0.263112	0.0320542	0.134163		-2.74177	-2.30096	-2.34794	-2.71482	-2.57768	-2.28932	-2.21725	-2.43779	-2.32454	-2.65523	-1.84143	-1.9289	-1.84339	-2.44185	-2.87079	-2.25056	-2.5553	-2.37291
150	0.118807	-0.242212	0.0383246	0.344849	0.236342	0.192762	-0.170156	-0.258458	-0.49464	0.443126	0.423405	0.0244339	-0.111488	0.0919688	0.580319	0.831645	0.519852	-0.190208	0.132149		-2.50587	-2.22588	-2.46766	-2.87643	-2.87151	-2.46253	-1.88205	-2.3975	-2.36568	-2.90599	-3.02225	-1.96944	-2.01021	-2.3939	-3.12744	-3.63436	-3.15005	-2.60404
151	-0.4183	-0.592004	-0.333076	-0.0544802	0.122359	0.00492266	-0.737473	-0.184844	-0.34519	0.0760516	0.120117	-0.281013	-0.311236	-0.177686	0.264101	0.462089	0.29085	-0.419246	-0.13967		-2.1793	-2.34478	-2.37989	-2.60933	-2.39926	-2.49628	-1.28128	-2.21737	-1.94276	-2.83725	-3.01243	-2.16382	-1.84322	-2.44863	-2.73897	-3.16635	-2.50325	-2.38613
152	-0.550194	-0.330798	-0.43619	0.0123444	-0.0237983	-0.153367	-0.371715	-0.393762	-0.572458	0.122027	0.0425385	-0.283403	-0.345395	-0.292951	0.326055	0.395719	0.0926625	-0.268016	-0.168372		-2.53335	-2.34116	-2.00086	-2.44712	-2.4876	-2.21355	-2.00641	-2.15686	-2.16694	-2.69744	-2.60051	-1.93834	-1.6673	-2.46	-2.88926	-2.9627	-2.88628	-2.37975
153	-0.0352733	-0.315747	-0.142516	0.117248	0.146452	0.116129	-0.0435797	0.0858129	-0.590539	0.210555	0.192791	-0.0590311	-0.0469238	-0.0932412	0.538211	0.832658	0.440175	-0.0932471	0.0699962		-1.88191	-1.60018	-1.81477	-2.09361	-2.10323	-1.79279	-1.71053	-1.97528	-1.47533	-2.26174	-2.26352	-1.77182	-1.68352	-1.8788	-2.58748	-3.0913	-2.60801	-2.03493
154	-0.0940193	-0.308588	-0.175594	0.121261	0.0560827	-0.318717	-0.58781	-0.673064	-0.721221	-0.223681	-0.217479	-0.47095	-0.363392	-0.36607	0.0394545	0.296496	-0.139448	-0.396143	-0.252382		-0.822769	-0.979709	-0.893325	-1.03512	-1.42472	-1.22885	-1.27576	-1.1476	-1.16916	-1.51249	-2.03833	-1.01913	-0.937576	-1.3878	-1.92321	-1.93055	-2.04062	-1.33922
155	0.542695	0.366832	0.290474	0.521959	0.292199	0.316353	0.114863	0.266477	0.234349	0.621605	0.555828	0.259181	0.172443	0.353443	0.371682	0.185556	0.356867	0.280588	0.339077		0.0342746	-0.0395959	0.349937	-0.617996	-0.510465	-0.55059	-0.708021	-0.720582	-0.304097	-0.942502	-1.18306	-0.606298	-0.849867	-0.552054	-0.786084	-0.619253	-1.1171	-0.571962
156	0.465883	0.237461	0.377275	0.381584	0.167812	0.207083	0.633212	0.544668	0.18192	0.588999	0.435714	0.0834377	0.241212	0.282218	0.340109	0.158136	0.217108	0.331611	0.326413		0.767824	0.513977	0.89765	-0.0874475	0.0353076	0.00346593	-0.0678459	0.149012	0.359877	-0.225744	-0.840456	-0.0425349	-0.222693	-0.110923	-0.0133662	0.107692	-0.234239	0.0582092
157	0.603594	0.378092	0.371083	0.474726	0.432131	0.468988	0.471036	0.560408	0.0923608	0.761818	0.682736	0.274406	0.311266	0.48639	0.86468	0.678103	0.699139	0.333354	0.496906		1.09839	0.876308	1.25378	0.14742	0.438011	0.426491	0.33296	0.42703	0.77877	0.213675	-0.402764	0.457525	0.103121	0.360067	0.0103343	0.0968318	-0.0629052	0.385591
158	0.258546	0.191931	0.155176	0.279526	0.0621724	0.2302	0.351077	0.282753	-0.126461	0.534566	0.438865	0.143069	0.114089	0.244076	0.672989	0.759343	0.52787	0.17876	0.294364		1.07559	0.904058	1.21474	0.205923	0.52542	0.637893	0.696712	0.938218	0.97585	0.411145	-0.0300834	0.671932	0.33199	0.632963	0.187829	0.0160273	0.339947	0.572715
159	-0.179257	-0.242656	-0.405324	-0.0713378	-0.15946	-0.115462	-0.14464	-0.0310937	-0.237948	0.220918	0.183027	-0.170202	-0.108105	-0.0962483	0.861623	0.259245	0.323383	-0.0283582	-0.0078832		-0.104075	-0.0449448	0.248794	-0.597565	-0.419458	-0.276934	-0.0908089	0.0980552	-0.122218	-0.410295	-0.609596	-0.122176	-0.278542	-0.181577	-0.905429	-0.660617	-0.776553	-0.309055
160	0.163804	0.298052	0.499385	0.266133	0.489766	0.498829	0.0781646	-0.0356699	0.115034	0.597408	0.526631	0.282928	0.061581	0.302433	0.708971	0.795164	0.790766	0.100075	0.363303		-1.35555	-1.34576	-1.48491	-1.43014	-1.62852	-1.24556	-0.583689	-0.985067	-1.18165	-1.56814	-1.43645	-0.943726	-0.812631	-1.05693	-1.4183	-2.11027	-1.60039	-1.30516
161	0.0167841	0.0997347	-0.0146412	0.224784	0.200269	0.0148786	-0.213361	-0.123595	-0.0702501	0.274536	0.178385	-0.152219	-0.272664	-0.0069392	0.383399	0.493488	0.192752	-0.146917	0.0599124		-2.01613	-1.57029	-1.6405	-1.81624	-1.92439	-1.62376	-1.528	-1.61875	-1.3901	-1.87307	-1.90408	-1.06714	-1.04839	-1.31437	-1.64381	-2.04016	-1.94901	-1.64519
162	-0.207682	0.230348	0.0223951	0.186951	-0.025155	-0.104704	-0.716915	-0.68826	-0.151837	0.129246	0.0981386	-0.238743	-0.282051	-0.0211266	-0.213786	-0.194381	-0.147822	-0.238483	-0.142437		-1.52071	-1.14157	-1.03553	-1.14716	-1.70186	-1.47122	-1.29634	-1.39467	-0.89271	-1.45145	-1.48638	-0.678043	-0.29643	-0.990411	-0.799615	-0.966151	-1.05994	-1.13707
163	0.26445	0.426211	0.422223	0.317722	0.119032	0.220285	0.143016	0.303309	0.37104	0.508851	0.532833	0.118843	0.242053	0.380582	0.7299	0.683369	0.623794	0.299291	0.3726		-1.74555	-1.23803	-1.34354	-1.32801	-1.88166	-1.5892	-1.35371	-1.52509	-1.0225	-1.59059	-1.7009	-0.722935	-0.916029	-1.20287	-1.49881	-1.85451	-1.58358	-1.4175
164	-0.167278	-0.0450075	0.0886065	0.0856939	-0.00416442	0.0426683	-0.670759	-0.639774	-0.24627	0.172248	0.158287	-0.105842	-0.215421	0.0651915	-0.108792	-0.153234	-0.146011	-0.22952	-0.117743		-1.29488	-0.771737	-0.888196	-0.891186	-1.64773	-1.24828	-1.15746	-1.09727	-0.418756	-1.09189	-1.39961	-0.395677	-0.329564	-0.663969	-0.616431	-0.857154	-0.922537	-0.923077
165	0.545671	0.817397	0.509017	0.538878	0.537067	0.439393	0.54926	0.528819	0.638243	0.67813	0.660497	0.337439	0.371363	0.615733	0.403771	0.388226	0.41403	0.346594	0.517752		-0.711965	-0.307084	-0.229103	-0.290572	-0.876636	-0.645949	-0.731445	-0.649266	0.0619511	-0.389453	-0.973386	0.233213	-0.00862185	-0.0801535	-0.200214	-0.023721	-0.339442	-0.362462
166	0.660282	0.687102	0.578892	0.547066	0.481899	0.506182	0.531259	0.436869	0.527854	0.839714	0.747316	0.404003	0.353225	0.667328	0.44766	0.216169	0.422762	0.417899	0.526305		0.615308	0.903294	0.966339	0.422376	0.451861	0.630311	0.519446	0.748718	1.14313	0.652707	0.153538	1.08032	0.83637	0.872053	0.851808	1.13358	0.936246	0.759848
167	0.352234	0.57303	0.376723	0.431515	0.349682	0.379892	0.354584	0.330767	0.300167	0.701018	0.612468	0.352657	0.241857	0.499992	0.340755	0.303073	0.210466	0.329644	0.39114		1.15609	1.22145	1.36659	0.719253	0.815707	0.917249	1.19104	1.19224	1.38916	0.98201	0.567223	1.30498	1.09138	1.31698	1.3685	1.16148	1.41644	1.1281
168	0.203599	-0.0765142	0.0426819	0.222916	0.211943	0.063437	0.358817	0.236206	0.158699	0.452161	0.346681	-0.00727185	0.0867888	0.263069	0.052648	-0.341128	0.13322	0.0620648	0.137223		1.479	1.65301	1.60018	0.906604	1.13988	1.33942	1.42706	1.72725	1.68637	1.22547	0.990954	1.623	1.35752	1.72708	1.74724	1.97626	1.84516	1.49714
169	0.159404	0.175462	0.0293126	0.15522	0.177118	0.271618	0.0644138	0.156842	0.131025	0.295091	0.449981	-0.0127364	0.00136851	0.253374	0.609579	0.284309	0.199323	0.00295063	0.189092		1.14007	1.33479	1.37188	0.827824	1.09769	1.29076	1.58577	1.58101	1.66982	1.32332	0.945475	1.66442	1.45705	1.99742	1.26963	1.32691	1.4964	1.37531
170	-0.164	-0.147994	-0.156024	0.0113107	-0.0108169	0.139685	-0.0789104	-0.292054	-0.0237203	0.168532	0.194067	-0.044459	-0.181567	0.0286008	0.3671	0.0915546	0.154143	-0.156368	-0.00560674		1.06597	1.23853	1.29131	0.825984	1.07727	1.27439	1.69674	1.63589	1.52206	1.25863	1.26747	1.82446	1.41034	1.90682	1.18562	1.2616	1.3829	1.36035
171	0.195936	0.158271	-0.062238	0.211069	0.0550544	0.174647	0.530983	0.596657	0.273771	0.39684	0.534635	0.205325	0.273758	0.217509	0.548604	0.611816	0.530895	0.234514	0.316003		0.876101	0.737609	0.951208	0.501723	1.01342	1.22766	1.20157	1.33771	1.04759	0.920742	0.847196	1.35993	1.18632	1.30394	0.998771	0.887055	1.13306	1.03127
172	-0.424742	-0.118429	-0.189845	-0.130733	0.105103	0.0845522	-0.0845741	-0.00664392	0.041879	0.249231	0.177536	-0.0971046	-0.323541	-0.16841	0.461319	0.652441	0.445244	-0.383905	0.0160765		0.204469	0.230866	0.238819	-0.137291	0.25	0.512551	1.05008	0.798564	0.465561	0.214935	0.358966	0.942162	0.792898	0.61809	0.100854	-0.375206	0.22236	0.381687
173	-0.51878	-0.245987	-0.466438	0.0314227	-0.493628	-0.486514	-0.0635542	-0.342249	-0.66829	-0.356909	-0.441386	-0.403448	-0.186126	-0.576262	-0.614364	-0.475652	-0.681043	-0.296076	-0.404738		-0.333898	-0.275494	0.0921337	-0.0648188	-0.271456	-0.337391	-0.487323	-0.163953	-0.381414	-0.409201	-0.848197	-0.0387373	0.323151	-0.252124	0.0729634	-0.000648132	0.0924553	-0.193174
174	0.240023	0.470538	0.160449	0.37602	0.211561	0.237011	0.627924	0.221506	0.164799	0.435682	0.299196	0.139762	0.303601	0.15966	0.204152	0.199532	0.0703747	0.188337	0.261674		0.120067	0.251628	0.624895	0.422234	-0.0177076	0.262799	-0.186879	0.0500836	0.222993	0.0535648	-0.386053	0.560246	0.488704	0.127769	-0.0138024	0.374545	0.316976	0.192474
175	0.558897	0.767535	0.308606	0.490229	0.586459	0.458834	0.628072	0.680135	0.541496	0.673553	0.645211	0.35247	0.382648	0.566264	0.554259	0.749987	0.425059	0.316515	0.538124		0.76204	0.596148	1.0019	0.714739	0.255925	0.40314	0.290685	0.286026	0.475563	0.28645	-0.0521125	0.784051	0.439215	0.518351	0.173569	0.0153435	0.300124	0.426539
176	0.494128	0.540266	0.177104	0.478321	0.412768	0.282849	0.463396	0.524738	0.401076	0.431165	0.330385	0.299024	0.358206	0.307951	0.0320581	0.0126234	-0.0764704	0.322557	0.321786		1.65732	1.24461	1.67923	1.36952	1.37909	1.29015	1.08022	1.4237	0.996259	1.08261	0.668693	1.17715	1.23171	1.13127	1.39295	1.38026	1.35877	1.26727
177	0.712282	0.776482	0.533545	0.631999	0.585601	0.558351	0.77078	0.602916	0.554437	0.799568	0.673119	0.346261	0.418483	0.455623	0.386746	0.469323	0.26146	0.323706	0.547816		1.97955	1.84756	1.93027	1.43378	1.83873	1.97772	1.96969	2.23804	1.91712	1.71856	1.43561	2.11314	1.92483	1.90635	1.85633	1.9687	2.3467	1.90604
178	0.252389	0.558367	0.273603	0.408163	0.317044	0.507262	0.613664	0.327377	0.338611	0.759169	0.589656	0.287366	0.288946	0.305585	0.301766	0.101241	0.0533023	0.264833	0.363797		1.78973	1.60436	1.72349	1.31366	1.62581	2.00409	1.89491	1.95924	1.96565	1.67563	1.58458	2.30946	2.00151	1.93003	1.89626	2.15701	2.42103	1.87391
179	0.223262	0.527535	0.247385	0.299781	0.598902	0.424801	0.297271	0.369715	0.318136	0.611182	0.578476	0.243177	0.350004	0.296321	0.884181	1.41331	0.696174	0.316125	0.483097		0.488487	0.276535	0.489555	0.560262	0.608329	0.931069	0.953669	1.05597	0.689785	0.618581	0.602678	1.31501	1.10626	0.934745	0.209677	-0.219517	0.691801	0.665464
180	0.46058	0.505198	0.330698	0.357314	0.396713	0.284827	0.871536	0.677146	0.425619	0.562185	0.46881	0.298018	0.417375	0.446963	0.169484	0.00612327	0.0658954	0.379402	0.395771		0.842897	0.963402	1.20506	0.873524	0.806388	0.923441	0.763608	0.805487	0.860809	0.661224	0.309771	1.03595	0.854687	0.562953	0.936896	1.25415	1.09276	0.867824
181	0.48479	0.641488	0.470171	0.568684	0.508053	0.496556	0.931431	0.645503	0.498232	0.782942	0.60019	0.473515	0.479694	0.55067	-0.011823	-0.169828	-0.245204	0.376998	0.449003		1.93933	2.22255	2.42702	1.99382	1.94704	2.10041	1.8463	2.12476	2.05145	1.97676	1.5847	2.32161	2.01323	1.98552	2.4881	2.75369	2.99632	2.16309
182	0.643356	0.526568	0.294845	0.510296	0.433247	0.408461	0.869126	0.707502	0.507025	0.584727	0.480195	0.49218	0.460126	0.48227	0.0924281	-0.100691	-0.0588678	0.413343	0.430341		2.342	2.4136	2.63134	2.18643	2.34925	2.41827	2.36015	2.60926	2.28067	2.25043	2.00066	2.43733	2.31346	2.33066	2.8184	2.84233	3.19363	2.45752
183	0.680378	0.704313	0.348888	0.531364	0.496675	0.490952	0.968161	0.699237	0.55451	0.693685	0.609736	0.448174	0.468499	0.428469	0.071685	0.127116	-0.182252	0.408788	0.47491		2.62186	2.45434	2.77504	2.29629	2.66447	2.80791	2.93888	3.1888	2.70393	2.71445	2.47269	2.82821	2.81009	2.77301	3.18478	3.05136	3.80229	2.82873
184	0.606299	0.630482	0.443863	0.52964	0.554472	0.574875	1.02616	0.738254	0.659593	0.850989	0.795471	0.435372	0.446967	0.552714	0.231825	0.0712174	-0.0434298	0.443589	0.530464		2.61126	2.4864	2.80696	2.25594	2.6514	2.89025	2.82942	2.90853	2.86157	2.6213	2.37376	3.11612	2.83285	2.86016	2.96319	3.3804	3.75073	2.83531
185	0.608525	0.872736	0.724404	0.711313	0.784621	0.817149	1.50739	1.00742	0.758497	1.13529	1.07124	0.625727	0.691643	0.856233	0.53459	0.315766	0.326037	0.6794	0.779332		2.12053	1.93793	2.23978	1.93297	2.05263	2.45836	2.54633	2.5291	2.4501	2.17977	2.06019	2.79167	2.52515	2.30179	2.74675	2.9134	3.26469	2.41477
186	-0.159515	-0.0654184	-0.320982	-0.0220372	0.438657	0.134056	0.306431	0.370522	0.344302	0.399888	0.498212	0.0492523	0.0884642	0.236748	0.474814	0.738527	0.20529	0.0808324	0.211002		1.11854	1.25334	1.61834	1.68431	1.39585	1.72515	1.40466	1.55479	1.42607	1.26036	1.65991	2.07851	1.57439	1.64257	1.24293	1.11518	1.64716	1.49424
187	-0.653738	-0.056295	0.237858	0.359999	0.467452	0.595719	0.824758	0.17053	0.165071	0.673516	0.508924	0.290605	0.264173	0.0307651	-0.716526	-0.802743	-0.334689	0.209044	0.124135		1.12978	1.70481	1.96445	1.64889	1.48496	1.18864	1.27429	1.33905	1.60455	1.75987	1.21941	1.74236	1.09407	1.8262	2.92685	3.33082	2.5869	1.75446
188	0.781526	0.908499	0.603174	0.548988	0.726736	0.686063	1.33771	0.996281	0.907408	0.90557	0.862609	0.461552	0.663472	0.596717	0.0592262	0.0852933	0.119992	0.561174	0.656221		1.54316	1.88245	2.34863	1.77223	1.83449	1.41219	1.63978	1.99292	1.92	2.02254	1.26874	1.82992	1.54723	2.0467	2.89888	2.98643	2.87985	1.98977
189	0.397209	0.588127	0.400449	0.173997	0.295851	0.357304	0.906959	0.604034	0.589836	0.548667	0.54357	0.261628	0.431553	0.373253	-0.112825	-0.356524	-0.150033	0.481283	0.351908		1.66219	1.74584	2.34418	1.74652	1.36168	1.09927	0.993885	1.60059	1.62851	1.71962	1.05858	1.48988	1.23924	1.8346	2.68858	2.64962	2.55258	1.73032
190	0.266649	0.348758	0.218972	-0.0121677	-0.261284	0.0395482	0.62052	0.179171	0.357541	0.229902	0.173644	0.018254	0.112942	0.093471	-0.453778	-0.844749	-0.566546	0.116882	0.0354294		1.20608	0.919509	1.74204	0.93931	0.324069	0.0525397	0.317574	0.932244	0.940164	0.911677	0.0288739	0.704776	0.407209	1.01572	2.19784	2.09644	1.84951	0.975622
191	0.518688	0.492049	0.382909	0.0351445	0.0479192	0.0859126	0.72423	0.599501	0.399046	0.362629	0.393776	0.188698	0.293833	0.429415	0.0334954	-0.243532	0.0416658	0.395409	0.287822		0.799562	0.469854	1.29631	0.661078	0.0141473	-0.268782	0.0715873	0.387709	0.581185	0.47066	-0.421043	0.23341	-0.071286	0.505302	1.38623	1.20666	0.851898	0.480852
192	0.883948	0.960825	0.637797	0.465067	0.523503	0.667528	1.18131	0.852542	0.79613	0.857536	0.766397	0.471993	0.52194	0.704879	0.197119	-0.0172931	-0.0266879	0.455665	0.605567		-0.132352	0.00999008	0.619204	0.159994	-0.621083	-0.62029	-0.273258	-0.274181	0.132319	-0.0108395	-0.812194	0.127225	-0.394001	-0.0217053	0.853741	0.905251	0.586086	0.0137592
193	0.692903	0.739566	0.53121	0.377836	0.437452	0.644757	1.08822	0.851433	0.534825	0.800416	0.816342	0.562255	0.499583	0.740543	0.274914	0.0314608	0.383921	0.62004	0.590426		-0.768842	-0.428879	0.0384844	-0.0797126	-0.938306	-0.95262	-0.921289	-0.864493	-0.579397	-0.592707	-1.16968	-0.291056	-0.868829	-0.585979	-0.00793747	0.1856	-0.443254	-0.545229
194	0.156378	0.160633	0.284842	0.254389	0.591586	0.239833	1.0722	0.763771	0.215209	0.412286	0.519379	0.217621	0.369144	0.287297	0.183628	0.154002	-0.0626714	0.411189	0.346151		-1.2174	-1.13546	-0.509253	-0.567982	-1.24104	-1.40398	-0.580983	-0.783851	-1.19691	-1.20806	-1.5241	-0.827096	-1.03156	-1.12489	-0.73921	-0.574581	-0.610462	-0.95746
195	-0.99365	-0.761446	-0.702889	-0.776644	0.0291204	-0.501914	0.0951853	-0.225339	-0.519642	-0.544387	-0.408981	-0.616241	-0.689069	-0.599518	-0.707444	-0.494433	-0.742063	-0.575985	-0.540852		-1.65856	-1.11369	-0.66588	-0.554528	-1.25283	-1.39749	-1.13312	-0.78702	-1.33511	-1.28709	-1.6849	-0.927387	-0.93541	-0.994222	-0.989059	-0.20726	-0.857624	-1.04595
196	0.322747	-0.0402296	-0.00233674	-0.231319	0.039277	-0.0357799	0.159394	-0.139755	-0.0970156	0.209131	0.127916	-0.221439	-0.0888363	-0.0896458	0.295143	-0.200127	0.0570599	-0.148225	-0.00466883		0.962749	1.04119	1.05223	1.16447	0.836759	0.957228	1.32613	1.09097	1.17349	0.956657	0.382815	1.06714	0.615598	0.977188	0.799125	1.01708	0.74069	0.950677
197	0.695457	0.538107	0.504981	0.450076	0.523476	0.660471	1.16079	1.02872	0.893643	0.854664	0.805328	0.542839	0.678874	0.597931	0.361807	0.175295	0.262205	0.555203	0.627215		1.83529	1.83829	1.77806	1.67442	1.53207	1.4063	1.40252	1.4895	1.43812	1.38455	0.804437	1.36874	0.963345	1.30398	1.88396	2.09382	1.88439	1.53422
198	0.451879	0.511762	0.328544	0.447018	0.347549	0.524639	1.05431	0.768276	0.665379	0.640862	0.515723	0.424636	0.505809	0.363999	-0.782332	-0.454715	-0.727387	0.486634	0.337366		2.15692	1.90593	2.21651	1.96681	1.78049	1.50096	1.50396	1.93727	1.6047	1.54231	1.05498	1.34679	1.29033	1.34632	2.82068	2.66148	2.89854	1.855
199	0.942799	0.822862	0.677348	0.525787	0.550567	0.673429	1.21955	0.974969	0.873904	0.92349	0.816092	0.556498	0.7828	0.760177	0.23817	-0.10329	0.318639	0.628461	0.676792		1.50345	1.60306	1.65027	1.67512	1.24793	1.15092	0.923173	0.905397	1.09965	1.1218	0.423151	1.05288	0.570074	0.886952	1.6021	1.97643	1.30461	1.21747
200	1.1092	1.06957	0.803764	0.550013	0.623125	0.685921	1.34597	1.10103	0.934513	0.936109	0.824465	0.557392	0.783223	0.753537	0.675978	0.211399	0.623358	0.720109	0.794927		0.852146	0.825074	1.00203	1.11992	0.529094	0.354771	0.175665	0.410287	0.42105	0.317438	-0.292424	0.40233	-0.0663896	0.165653	0.406166	0.8552	0.182987	0.450647
201	0.925226	0.843796	0.723806	0.544838	0.567326	0.730393	0.929824	0.761543	0.695338	0.88609	0.796713	0.558013	0.580739	0.703218	0.221071	0.0665184	0.318189	0.557277	0.633884		0.151263	0.252186	0.258311	0.702883	-0.285318	-0.356472	-0.680374	-0.626838	-0.247411	-0.295785	-0.925641	-0.168186	-0.613114	-0.436217	-0.0440334	0.427291	-0.344425	-0.190111
202	0.891907	0.832503	0.745019	0.487997	0.803132	0.625254	1.37433	1.04568	0.737882	0.793994	0.821656	0.470811	0.580762	0.678579	0.289013	0.0509264	0.227484	0.695296	0.675123		-0.906994	-0.630006	-0.656266	-0.131046	-1.27651	-1.15561	-1.36895	-1.15742	-0.942856	-0.977821	-1.36214	-0.520092	-1.07699	-1.03555	-0.514777	-0.16561	-0.643288	-0.854231
203	0.472336	0.459111	0.494318	0.240157	0.529679	0.355925	0.692293	0.297505	0.194646	0.491743	0.488578	0.104016	0.248064	0.311426	0.560991	0.342511	0.402736	0.194414	0.382247		-1.6418	-0.988879	-1.31614	-0.734331	-1.70874	-1.50157	-1.77801	-1.56536	-1.09704	-1.17188	-1.51295	-0.701334	-1.24906	-1.25803	-1.41156	-1.1719	-1.3338	-1.30249
204	0.388055	0.285484	0.4656	0.0316425	0.406155	0.124466	0.278765	0.215078	0.163286	0.226928	0.297566	0.0396492	0.10167	0.202664	0.674414	0.599556	0.544688	0.0314375	0.282061		-1.65566	-1.06189	-1.37495	-0.873867	-1.85335	-1.44388	-1.496	-1.61436	-1.35926	-1.3829	-1.71675	-1.39608	-1.35125	-1.3221	-1.80935	-2.06849	-1.4142	-1.48202
205	0.0812512	0.326584	0.313918	0.00022062	0.191143	0.161506	0.229916	-0.00355626	-0.101996	0.246834	0.303644	-0.0378434	-0.0146026	0.0414686	0.685789	0.821511	0.491271	-0.0215501	0.206417		-1.92367	-1.55885	-1.71675	-1.04223	-2.33547	-1.97126	-2.03988	-1.69138	-1.52429	-1.84712	-2.07482	-1.42238	-1.53043	-1.65917	-2.07083	-2.58531	-2.27268	-1.83921
206	0.488692	0.599692	0.514362	0.249974	0.443187	0.35946	0.636397	0.459557	0.315967	0.293545	0.425165	0.20128	0.266567	0.272823	0.822629	0.649622	0.828264	0.400931	0.457117		-1.27698	-1.23625	-1.22801	-0.649313	-1.94431	-1.57967	-1.15316	-1.31534	-1.18267	-1.6924	-1.47498	-1.51559	-1.17822	-1.50268	-1.72872	-1.64247	-1.83112	-1.41952
207	0.426286	0.432611	0.529821	0.248074	0.314002	0.354352	0.388275	0.201202	0.324855	0.395306	0.387223	0.215513	0.210969	0.276669	0.537904	0.465758	0.496993	0.148599	0.353023		-1.251	-0.827078	-1.01964	-0.355526	-1.69495	-1.39855	-1.48658	-1.58629	-1.10611	-1.45462	-1.6958	-1.12712	-1.23576	-1.36163	-1.56389	-1.77368	-1.70597	-1.33201
208	0.587899	0.358321	0.535863	0.458881	0.370506	0.337497	0.746782	0.52405	0.353391	0.421716	0.429128	0.242316	0.358416	0.367151	0.203594	-0.282876	0.145782	0.340891	0.361073		-0.204481	0.0179634	-0.051751	0.250932	-0.632156	-0.640097	-0.63149	-0.519603	-0.384047	-0.555942	-1.15383	-0.515806	-0.652015	-0.791973	-0.415482	0.129735	-0.627415	-0.433968
209	-0.13495	-0.308252	0.036898	-0.160474	-0.0949431	0.0157708	-0.405884	-0.558877	-0.290439	-0.0112849	0.0376627	-0.0949376	-0.146198	-0.100586	-0.276825	-0.565747	-0.219477	-0.206415	-0.193609		0.164529	0.396528	0.331378	0.584742	-0.365636	-0.270146	-0.403621	-0.527017	-0.224585	-0.278887	-0.792194	-0.0947225	-0.482896	-0.33686	-0.4235	-0.165817	-0.568976	-0.203393
210	0.182727	0.0373525	0.279913	0.0959188	0.233748	0.239852	-0.211284	-0.0986405	0.0674118	0.323962	0.244905	0.179439	-0.0309009	0.178588	0.292955	0.266966	0.428798	0.038478	0.152788		0.75028	0.769652	0.825096	0.842562	0.270469	0.301039	0.445845	0.399389	0.360667	0.24412	-0.23838	0.348938	0.0352681	0.195434	-0.0107284	-0.0971869	-0.266899	0.304445
211	-0.269928	-0.115928	-0.147368	-0.267686	0.0541338	0.073908	-0.111935	0.0608483	-0.0495658	0.0489554	0.210651	-0.0894587	-0.182113	-0.0262334	0.215828	0.208186	0.224771	-0.107732	-0.0150371		0.824032	0.865577	1.07582	1.02753	0.447818	0.572697	0.861485	0.809595	0.742079	0.636038	0.0567143	0.749012	0.356332	0.671986	0.306403	0.194209	0.307744	0.617945
212	-0.546291	-0.637769	-0.416969	-0.66988	-0.347915	-0.184098	-0.992903	-0.17957	-0.259342	-0.0430641	0.0822773	-0.0425978	-0.293287	-0.0615234	0.413222	0.690015	0.284985	-0.246176	-0.191716		0.0586308	-0.02038	0.206782	0.336323	-0.368967	-0.366894	0.408632	-0.137908	-0.0589652	-0.344308	-0.11842	-0.309275	-0.308089	-0.0548069	-0.570599	-1.07222	-0.653375	-0.198461
213	-0.347365	-0.394409	-0.418706	-0.498777	-0.661284	-0.563571	-1.02178	-0.335903	-0.737255	-0.626246	-0.425006	-0.700172	-0.757376	-0.67119	-0.139124	0.283534	-0.115309	-0.616678	-0.485923		-0.366014	-0.515719	-0.776613	-0.639073	-0.743773	-0.597524	0.927307	0.703211	0.204737	-0.656262	-0.106366	-0.288286	0.195805	-0.323709	-0.567547	-1.18187	-0.64555	-0.316309
214	0.388971	0.432407	0.336703	0.127058	0.114528	0.0703555	-0.300962	-0.37129	-0.0255117	0.0536412	0.183058	-0.0460346	-0.246538	0.0154905	0.622162	0.838386	0.642729	-0.0899771	0.15251		-0.334908	-0.487348	-0.638465	-0.32898	-0.654025	-0.549821	-0.0137738	0.071403	-0.192262	-0.620834	-0.416495	-0.128404	0.19518	-0.24541	-0.755283	-1.08812	-0.786521	-0.410239
215	0.132051	0.132939	0.226892	-0.0779321	-0.319835	0.0153244	0.142391	0.112013	0.123913	0.10061	0.17062	-0.0782765	-0.150476	0.237006	0.732572	0.16012	0.485422	-0.189337	0.108668		0.435887	0.233271	0.220595	0.252645	0.0631144	0.233622	1.24183	0.589622	0.538966	0.190751	0.297953	0.495802	0.488635	0.420423	0.0799767	0.074731	0.0694446	0.348663
216	0.193202	0.485538	0.296517	0.257302	0.014592	0.240595	0.518704	0.320902	0.570842	0.371167	0.444561	0.356932	0.284406	0.467606	-0.023519	0.140363	-0.0603627	0.303519	0.287937		1.71475	1.29935	1.44187	1.49564	1.23449	1.4053	1.17003	1.33102	1.5189	1.34556	1.02507	1.70739	1.48426	1.5233	1.89353	1.82948	1.95867	1.49286
217	0.633093	0.727839	0.603427	0.33796	0.455916	0.544391	1.09114	0.813503	0.726211	0.615631	0.664978	0.483732	0.597096	0.711685	0.0914633	-0.160138	-0.073441	0.541049	0.52253		2.39235	2.00569	2.14108	2.04876	1.90674	2.1092	1.98432	1.99002	2.25392	2.15083	1.79056	2.46172	2.07291	2.3554	2.68087	2.66666	3.02657	2.2375
218	0.574326	0.663544	0.417602	0.366524	0.448933	0.4747	0.797399	0.640027	0.559427	0.58165	0.622847	0.381715	0.38584	0.57641	0.285874	0.165398	-0.0315883	0.487701	0.466574		2.82427	2.61138	2.7869	2.46096	2.71087	2.98703	2.96774	3.12268	2.66794	2.85894	2.27896	3.13223	3.10771	3.19919	3.16718	3.10047	3.75723	2.92598
219	0.493812	0.632478	0.519848	0.3907	0.657933	0.567961	1.39608	0.900196	0.635015	0.633084	0.717095	0.454964	0.593675	0.534272	0.20709	-0.0159245	-0.0319089	0.630843	0.550956		3.05791	2.54169	2.78533	2.53091	2.85067	3.14431	2.72012	3.29796	2.63868	2.7375	2.80335	3.25635	3.11158	3.08245	3.22927	3.43088	3.97163	3.01121
220	0.491006	0.473919	0.310296	0.229983	0.48312	0.440414	1.0652	0.830555	0.563088	0.52249	0.552588	0.29325	0.364388	0.338774	0.265489	0.255496	0.180051	0.428921	0.449391		2.64338	1.95822	2.02831	1.83467	2.09391	2.55186	1.95657	2.2033	1.92005	2.02232	2.20518	2.69796	2.26619	2.30299	2.30552	2.50644	2.83111	2.25459
221	0.3553	0.187505	0.377109	0.394073	0.466739	0.429271	0.572262	0.454478	0.473002	0.525268	0.615821	0.257056	0.254115	0.282524	0.73272	1.46268	0.617529	0.354633	0.48956		1.92624	1.6915	1.50017	1.07679	1.34852	1.57132	1.66653	2.05589	1.5038	1.38192	1.10376	1.89067	1.95206	1.79029	1.36103	0.640094	1.8181	1.5458
222	0.598919	0.830299	0.493108	0.560996	0.564479	0.646335	1.44782	1.02651	0.492403	0.797178	0.780875	0.495133	0.626183	0.58032	0.467849	0.41844	0.374871	0.647535	0.658292		2.74636	2.35279	2.41428	1.84822	2.26449	2.47542	2.5749	2.79401	2.47486	2.33395	2.17627	2.70704	2.83597	2.7856	2.88299	2.67299	3.26383	2.56494
223	0.855043	0.959116	0.699906	0.561456	0.856551	0.754635	1.34293	1.04479	0.792856	0.830184	0.869908	0.574123	0.690801	0.767814	0.416908	0.484761	0.377963	0.692092	0.753991		2.66385	2.0755	2.31584	1.90118	2.10561	2.23158	2.26053	2.45367	2.3027	2.14437	1.90118	2.47038	2.6027	2.53638	2.49037	2.38802	2.96516	2.3417
224	0.482218	0.69045	0.448307	0.331159	0.40178	0.415359	0.741856	0.437817	0.450856	0.571573	0.51082	0.330406	0.347779	0.531205	0.0944931	0.0251157	0.0350029	0.354073	0.400015		1.83197	1.50082	1.6026	1.51479	1.41303	1.62767	1.29811	1.46141	1.66296	1.52018	1.14454	1.89706	1.7536	1.76685	1.59804	1.75088	1.98909	1.60786
225	0.946395	0.952639	0.759503	0.550206	0.875222	0.77727	1.0464	0.953464	0.675853	0.94431	0.891142	0.491985	0.574235	0.829281	1.02759	0.889486	0.795843	0.572418	0.808514		0.751592	0.609461	0.553181	0.766276	-0.0518088	0.415094	0.111082	0.214072	0.700694	0.277299	-0.155232	0.995186	0.651699	0.805152	0.0770166	-0.0295699	0.262644	0.409049
226	0.748253	0.933069	0.609927	0.546061	0.732563	0.489688	1.22636	0.887703	0.535528	0.714786	0.709685	0.405598	0.545413	0.624386	0.42475	0.273567	0.268212	0.56044	0.624221		0.514987	0.448662	0.341102	0.508531	-0.0880457	0.28002	-0.0349922	0.409363	0.534968	0.336358	-0.0940526	0.789455	0.662117	0.571519	0.379985	0.506295	0.575045	0.390666
227	0.498843	0.649989	0.405352	0.340227	0.547567	0.433036	0.953688	0.79131	0.510492	0.585779	0.599508	0.326566	0.42426	0.484953	0.560846	0.444146	0.390869	0.422913	0.520575		0.384234	0.354238	0.324132	0.476135	-0.061063	0.187875	0.012981	0.384144	0.397756	0.203321	-0.188724	0.624555	0.508984	0.409901	0.159487	0.198191	0.355089	0.278308
228	0.166167	0.0629142	0.370268	0.144676	0.441877	0.262214	-0.086666	-0.0789976	0.207129	0.329923	0.446293	0.216968	-0.0148803	0.135654	0.333937	0.185176	0.407179	0.185308	0.206397		1.13083	0.991975	1.23839	0.784195	0.594752	0.559377	0.80814	1.15705	0.639386	0.630491	0.253324	0.810239	0.837516	0.840798	0.601171	0.906307	0.69747	0.793024
229	0.475457	0.325046	0.338028	0.183317	0.598841	0.388438	0.660345	0.579092	0.43922	0.595472	0.615777	0.232475	0.249441	0.326725	0.727884	0.465633	0.571438	0.322219	0.449714		1.17046	1.19268	1.33574	0.823038	0.788507	0.891247	1.09827	1.46002	1.07852	0.970007	0.689623	1.22259	1.12275	1.17476	1.02927	1.08467	1.31622	1.0852
230	-0.602482	-0.314124	-0.492631	-0.584795	-0.202266	-0.229914	-0.715695	-0.977419	-0.0478241	-0.110377	-0.0555018	-0.36877	-0.42945	-0.377955	-0.133724	-0.305648	-0.11344	-0.357353	-0.356632		0.649095	0.509428	0.969647	0.580803	0.384257	0.520132	0.768507	0.607265	0.535804	0.497128	0.300007	0.824145	0.629709	0.765168	0.419494	0.337996	0.557064	0.579744
231	-0.362701	-0.19906	-0.347065	-0.365624	-0.182837	-0.218732	0.305841	0.00225356	-0.20442	-0.0861913	-0.0914965	-0.397021	-0.0472114	-0.288722	0.511609	0.44607	0.308198	-0.106922	-0.0735573		-1.81004	-1.87829	-1.68073	-1.56514	-1.34379	-1.14927	-0.997382	-0.898777	-1.34184	-1.48512	-1.35964	-0.912009	-0.435522	-1.24395	-1.57404	-1.66918	-1.31455	-1.3329
232	0.206469	-0.343905	-0.239288	-0.246992	0.151697	-0.0586669	0.181117	0.194292	-0.00479727	0.129305	0.127587	-0.18605	0.037733	-0.107026	0.258287	0.267456	0.0269761	-0.0822462	0.0173305		1.25751	1.48149	1.38414	1.26199	1.23068	1.51757	1.51573	1.60975	1.57176	1.31656	0.926385	2.00786	1.46394	1.55782	1.34031	1.24139	1.66204	1.43217
233	0.474912	0.321534	0.245522	0.178985	0.499061	0.350418	0.476419	0.29665	0.285684	0.520421	0.510494	0.148968	0.235213	0.348531	0.239361	0.193933	0.235223	0.118328	0.315536		1.99516	1.82618	2.12757	1.9074	1.79013	2.00763	2.02059	2.24014	2.13784	1.91431	1.57021	2.35558	2.04504	2.18981	2.1937	2.20814	2.51487	2.06143
234	0.551264	0.663167	0.365651	0.240978	0.304305	0.380365	0.935388	0.552213	0.458994	0.553458	0.541287	0.239164	0.298236	0.344326	0.477875	0.736975	0.393051	0.362197	0.466605		2.10699	1.86664	2.20191	1.97448	1.78385	1.97802	1.86382	2.21627	2.12698	1.90591	1.65278	2.18972	2.01974	2.07585	2.19466	1.8962	2.49945	2.03254
235	0.884305	1.00074	0.73655	0.600141	0.56974	0.789328	1.31126	1.00788	0.489143	0.929263	0.895886	0.701256	0.714341	0.702247	0.147936	0.18239	0.207251	0.702937	0.698477		1.99378	1.61666	2.15721	1.76464	1.45277	1.45545	1.49582	1.64855	1.74232	1.55478	1.06939	1.73826	1.6153	1.64185	2.31741	2.16585	2.36689	1.75276
236	1.05763	1.08843	0.802574	0.769872	0.721153	0.809582	1.59471	1.14391	1.07137	0.989204	0.916164	0.732574	0.897746	0.806593	0.058682	0.0424422	-0.0173525	0.723926	0.789401		1.79666	1.63655	1.99566	1.75518	1.21885	1.26238	0.998591	1.26554	1.4824	1.2987	0.850569	1.5102	1.30556	1.31294	2.01824	2.15601	2.23006	1.53495
237	0.95805	1.0211	0.731144	0.432565	0.559487	0.585061	1.60199	1.1764	0.889742	0.825516	0.807263	0.470343	0.701025	0.721954	0.68818	0.440526	0.50431	0.671702	0.765909		1.29372	1.13026	1.52041	1.59258	0.722348	0.793947	0.223544	0.719795	1.07962	0.897148	0.255554	1.20031	0.728454	0.916046	0.894886	0.914412	0.950579	0.931389
238	0.148227	0.180139	0.314842	0.12883	0.225934	0.206812	0.55904	-0.0741376	0.061999	0.253544	0.334206	0.0807422	-0.129187	0.114966	-0.0869986	0.366715	-0.0163617	-0.112548	0.142042		1.22183	1.35821	1.4255	1.48688	0.649226	0.651724	-0.0583168	0.433981	0.935008	0.655292	0.0868859	0.997063	0.741095	0.84433	0.541236	0.419141	0.552989	0.761299
239	0.869874	0.70825	0.781296	0.415839	0.654395	0.548526	1.29898	0.988668	0.941449	0.795117	0.736985	0.410139	0.610957	0.700641	-0.049651	-0.16451	0.0114302	0.493662	0.597336		1.53154	1.36583	1.63625	1.52586	0.870118	0.83745	0.370611	0.629541	1.09219	0.861722	0.161264	0.987512	0.56806	0.812583	1.46813	1.62861	1.16868	1.03035
240	0.802931	0.641274	0.569966	0.450063	0.615576	0.577986	1.0702	0.724959	0.740397	0.809031	0.702805	0.478484	0.461155	0.542832	-0.159881	-0.0701467	-0.279031	0.537511	0.512006		1.81745	1.66443	1.95403	1.59838	1.48048	1.31517	1.26662	1.64344	1.43421	1.30273	0.868432	1.0558	1.19241	1.21501	2.27428	1.82384	2.27838	1.5403
241	0.161715	0.075256	-0.0660831	-0.0841954	0.22693	0.120339	0.961763	0.289389	0.343794	0.367781	0.386582	-0.0160739	0.141926	0.0868854	-0.254778	-0.503309	-0.14439	0.155194	0.124929		1.22359	1.13471	1.50671	1.21262	1.0885	1.03442	0.633942	0.855693	0.986327	0.874002	0.40902	1.01262	0.74745	0.8529	1.21654	1.39375	1.28873	1.02774
242	0.265216	-0.13748	-0.0943161	0.141279	0.182058	0.00810194	0.00991629	-0.101573	-0.224329	0.124517	0.0651899	-0.0825836	-0.154805	-0.152249	0.180056	0.640846	0.143537	-0.139473	0.0374394		0.743133	0.917283	0.759392	0.752514	0.734649	0.96536	0.900549	1.31728	0.854604	0.729877	0.496436	0.952567	0.934263	0.902193	0.664524	-0.0138591	0.676157	0.781584
243	0.45274	0.40439	0.162279	0.154514	0.264454	0.456894	0.525047	0.383353	0.35366	0.563483	0.527839	0.343187	0.257779	0.340111	0.660086	0.753615	0.654163	0.261681	0.417737		0.971983	0.827879	1.16644	0.836552	0.713033	0.85206	0.955379	1.22662	0.917148	0.775127	0.382403	0.803866	0.848801	0.967933	0.638892	0.429018	0.49917	0.812489
244	0.421197	-0.128489	0.129012	0.0513999	0.176393	0.155641	-0.395098	-0.137325	0.0178224	0.278486	0.235104	-0.0498454	-0.105594	-0.00816122	0.118846	0.163607	0.0761949	-0.407668	0.0328623		0.800193	1.11225	0.858531	0.583415	0.37525	0.539317	0.691462	0.698977	0.789108	0.495651	0.206989	0.769909	0.450957	0.871233	0.424841	0.0925975	0.23446	0.587949
245	0.368153	0.0315203	0.249505	0.128364	0.456903	0.293315	0.555036	0.221133	0.27875	0.486732	0.445202	0.123527	0.121293	0.267603	0.281019	-0.478273	0.294385	0.0455711	0.231652		0.464204	0.998698	0.822884	0.602748	0.0197415	0.262435	-0.00125534	0.302715	0.608981	0.312123	-0.192294	0.451909	0.195922	0.525436	0.275336	0.876021	-0.0966785	0.378172
246	1.05743	0.493711	0.790201	0.704389	0.856081	0.648536	1.21767	1.14627	0.820794	0.889474	0.771632	0.434731	0.727261	0.759783	0.639067	0.136821	0.770951	0.623816	0.749368		0.459584	0.869064	0.690781	0.499929	-0.0229493	0.0375018	-0.0280698	0.375527	0.498834	0.219739	-0.292936	0.374611	0.244665	0.219973	0.513279	0.987065	-0.0502939	0.329194
247	0.307101	0.209619	0.237199	0.244213	0.367114	0.232789	0.374605	0.355534	0.204369	0.375057	0.31809	0.0158005	0.126916	0.207092	0.272844	0.650888	0.326323	0.0356042	0.270064		0.118388	0.263551	0.189666	0.0232725	-0.70976	-0.440965	-0.509219	-0.226473	0.164809	-0.250763	-0.692888	0.00346999	0.0647429	-0.021123	-0.262751	-0.878964	-0.58616	-0.220657
248	-0.0808089	-0.34971	-0.0729861	-0.415951	-0.0258961	-0.11044	-0.146905	-0.440267	-0.199439	0.0488133	0.0167096	-0.276626	-0.369032	-0.275271	0.24923	0.357583	0.219933	-0.410534	-0.126755		-0.406561	0.0204804	-0.221617	-0.115604	-0.881303	-0.695358	-0.600897	-0.325467	-0.129613	-0.635935	-0.829768	-0.242417	-0.103543	-0.0904326	-0.785201	-1.32136	-1.16843	-0.501943
249	-0.221637	-0.0120272	0.11302	0.0478206	0.376228	0.200293	-0.837135	-0.55874	0.301433	0.143966	0.317822	0.104468	-0.155571	0.161855	-0.166218	-0.0225159	-0.072555	-0.111222	-0.0217065		1.28406	1.22893	1.54303	1.38404	1.01769	1.09826	1.13813	0.798373	1.147	0.985989	0.387311	1.67208	1.22724	1.633	1.31435	1.5558	1.01556	1.20181
250	0.0874378	0.107953	0.271654	0.00532965	0.286577	0.296495	-0.0810389	-0.16788	0.41376	0.502856	0.55062	0.288695	0.131063	0.361873	0.316907	-0.180782	0.344557	0.120681	0.203153		1.70464	1.89896	1.96093	1.66504	1.62642	1.8583	1.7376	1.60727	1.78072	1.59135	1.38689	1.97457	1.58737	2.27454	1.77445	1.96406	1.71205	1.77089
251	0.181985	0.0206178	0.297428	0.395468	0.377002	0.381857	-0.488249	-0.155538	0.235857	0.595625	0.60723	0.379806	0.075299	0.457906	0.300633	0.468086	0.430603	0.235185	0.266489		2.26561	2.25808	2.19132	1.73087	2.05192	2.38936	2.39335	2.39133	2.20952	1.97631	1.84383	2.56258	2.16545	2.49604	2.22951	1.98695	2.40943	2.20891
252	0.112424	-0.116788	0.000207443	0.237591	0.251986	0.254674	-0.11198	-0.103037	0.00570204	0.410304	0.383967	0.142864	-0.0258708	0.163951	-0.0111895	-0.0643086	-0.0673179	0.0427423	0.0836623		2.28238	2.06597	2.19456	1.68597	2.22839	2.56745	2.27396	2.31273	2.35379	2.1429	1.95199	2.61331	2.18469	2.57171	2.37927	2.4863	2.72535	2.29534
253	0.33639	0.293968	0.257091	0.400736	0.570015	0.397868	0.397817	0.334193	0.416174	0.580819	0.556761	0.334952	0.251907	0.460508	0.267474	0.128327	0.123236	0.283909	0.355119		2.02631	1.8247	1.93162	1.39697	2.18401	2.32783	1.99418	2.16712	1.94346	1.88662	1.88129	2.34724	1.92741	2.19907	2.05639	2.14944	2.69878	2.05544
254	0.1936	0.130737	-0.00179088	0.154739	0.309751	0.17557	0.587629	0.497983	0.345748	0.394756	0.330426	-0.0351221	0.184643	0.182847	-0.387224	-0.45909	-0.301521	0.162368	0.137003		1.55507	1.32979	1.63236	1.14799	1.9724	2.10018	1.41222	1.69269	1.61285	1.62594	1.43381	2.29868	1.75866	1.78978	2.23818	2.63475	2.56966	1.81206
255	-0.888539	-0.95621	-0.603412	-0.634517	-1.46269	-0.41323	-1.52323	-0.405857	0.163472	-0.455462	-0.427579	-0.529983	-0.660323	-0.573781	-0.280345	-1.32832	-0.483208	-0.575125	-0.668797		-2.1242	-1.42283	-1.59208	-1.65591	-2.27825	-1.68547		-2.23694	-1.53963	-1.75917		-1.08705	-0.579374	-1.04598	-1.86348	-1.31411	-1.60284	-1.58582
256	0.495864	0.438028	0.440492	0.411691	0.645453	0.521325	0.889336	0.753662	0.528474	0.785997	0.692522	0.285127	0.436944	0.49582	0.546043	0.125311	0.349961	0.447258	0.516073		-2.31578	-1.61633	-1.85126	-1.76291	-2.35887	-1.94911	-2.01326	-2.04311	-1.68446	-2.15944	-2.36369	-1.2743	-1.23538	-1.75342	-1.63723	-1.06933	-1.71173	-1.81174
257	0.444226	0.544931	0.34197	0.184673	0.354051	0.305339	0.662212	0.602537	0.373667	0.574548	0.442599	0.0680934	0.220297	0.31357	0.410522	-0.164941	0.181839	0.179516	0.335536		-1.93663	-1.53788	-1.47801	-1.45405	-2.00472	-1.80464	-1.7917	-1.98052	-1.33468	-1.8815	-2.09026	-1.07645	-1.05579	-1.39139	-1.48219	-0.929917	-1.56047	-1.57593
258	0.629989	0.44362	0.393103	0.435908	0.257006	0.406503	0.619188	0.540627	0.502094	0.647358	0.577071	0.256014	0.32268	0.561889	0.609989	0.409478	0.386392	0.271031	0.459441		-1.83948	-1.12838	-1.24297	-1.24714	-2.06012	-1.63411	-1.66719	-1.77402	-1.10585	-1.67178	-1.85174	-0.878879	-0.928875	-1.17194	-1.53826	-1.30155	-1.52045	-1.44487
259	0.722511	0.435714	0.615184	0.464334	0.569432	0.465948	0.862623	0.744184	0.721785	0.761056	0.627435	0.288387	0.414254	0.62182	0.604908	0.30536	0.439463	0.356156	0.556697		-1.48516	-0.725167	-0.93611	-1.08767	-1.67073	-1.41014	-1.33311	-1.34165	-0.837816	-1.32493	-1.69579	-0.636388	-0.767489	-0.966537	-1.2379	-0.889107	-1.22032	-1.15094
260	0.624932	0.406941	0.491403	0.464347	0.448702	0.455387	0.922486	0.779549	0.568987	0.745786	0.652207	0.324141	0.477026	0.609091	0.535332	0.371393	0.321922	0.436725	0.535353		-0.539186	-0.111223	-0.0492865	-0.290761	-0.838273	-0.615434	-0.6874	-0.587663	-0.0452007	-0.608129	-1.05197	0.121717	-0.253405	-0.316871	-0.47215	-0.26587	-0.351513	-0.409566
261	0.277318	0.0566113	0.273066	0.46342	0.290596	0.242512	0.601328	0.412498	0.642488	0.595603	0.495667	0.40551	0.379877	0.468384	-0.484692	-0.503757	-0.5758	0.413627	0.247459		1.14359	1.35329	1.47797	0.748587	0.718515	0.849633	0.770424	1.05473	1.19579	0.728845	0.246806	1.24429	0.946922	0.890222	1.67652	1.90068	2.10559	1.12073
262	0.57081	0.430191	0.590016	0.602482	0.43361	0.521305	0.84947	0.674276	0.784263	0.79893	0.717078	0.574396	0.501679	0.556707	-0.230031	-0.248504	-0.254754	0.577798	0.469429		1.66987	1.65639	1.88158	1.04936	1.19409	1.29202	1.36695	1.68672	1.55673	1.20278	0.861634	1.67054	1.47509	1.3974	2.01427	2.14717	2.44655	1.56289
263	0.6334	0.595099	0.358532	0.361091	0.409011	0.367749	0.871091	0.765129	0.70608	0.684599	0.626397	0.363946	0.486718	0.58471	0.407591	0.00165067	0.149053	0.434052	0.489217		1.772	1.48845	1.8558	1.00779	1.22758	1.39559	1.86334	1.83567	1.78943	1.36514	1.0271	1.95215	1.71854	1.70746	1.82153	2.01105	2.27138	1.65353
264	0.29618	0.218224	0.180444	0.0314166	0.361236	0.208052	0.150642	0.102711	0.422416	0.500254	0.438311	0.135526	0.0737822	0.377821	0.242045	-0.296783	0.094541	0.122713	0.203307		1.51302	1.33603	1.5728	0.860577	1.05206	1.27053	1.98881	1.94369	1.85194	1.32059	1.19537	2.10455	1.69022	1.97051	1.80972	2.09886	2.17503	1.63261
265	0.596572	0.413196	0.260201	0.488716	0.688895	0.465675	0.980354	0.824462	0.658481	0.742474	0.745438	0.311757	0.465798	0.655094	0.837385	0.263713	0.328167	0.473451	0.566657		1.51679	1.43839	1.73102	0.932477	1.30266	1.56611	1.90223	1.99473	2.01508	1.43956	1.23198	2.18062	1.9121	2.00778	1.73769	2.26322	2.394	1.7392
266	0.640634	0.308778	0.266535	0.396135	0.577552	0.419293	0.917481	0.775987	0.429843	0.765893	0.684119	0.285722	0.404539	0.548022	0.620094	0.0884604	0.476886	0.39218	0.499897		1.26409	1.2282	1.38315	0.540831	1.13702	1.41695	1.76967	1.81342	1.67746	1.18473	1.12448	2.01926	1.64404	1.72099	1.67472	2.14959	1.97109	1.51292
267	0.0619078	-0.048642	-0.161652	-0.110134	-0.00177229	0.032804	-0.142417	0.109702	0.0254712	0.0810882	0.14579	-0.581062	-0.192016	-0.0100424	0.64989	0.812113	0.420758	-0.0874368	0.0557971		-0.117105	-0.125719	-0.0347271	-0.498342	-0.426608	-0.160208	0.756701	0.340458	0.150578	-0.405758	-0.0792442	0.542549	0.23233	0.488727	-0.312528	-0.593647	-0.321345	-0.0331699
268	-0.913731	-0.271095	-0.17894	0.341369	0.034248	0.110436	-1.15439	-1.63501	-0.668289	0.0919589	-0.190509	-0.465638	-0.803892	-0.747877	-0.881249	-0.890836	-1.22198	-0.679722	-0.562508		-0.45592	-0.222205	0.0501159	-0.648792	-0.393341	-0.348197	-0.954482	-0.562977	-0.443257	-0.721931	-0.888802	-0.910109	0.12809	-0.2412	0.416338	-0.213529	-0.0847078	-0.382053
269	0.259111	0.433018	0.285938	0.500505	0.343681	0.33441	0.617126	0.253248	0.322017	0.622332	0.510358	0.151669	0.212693	0.200029	0.0561135	-0.211108	-0.177357	0.201295	0.27306		0.950112	1.07207	1.21476	0.584102	0.796015	0.96446	0.0577187	0.402458	0.805144	0.659799	0.321365	0.746253	0.730161	1.01522	1.09521	1.11297	1.23514	0.809585
270	0.489317	0.652097	0.248131	0.666742	0.31873	0.445979	0.816929	0.399614	0.453768	0.717241	0.545582	0.309259	0.33173	0.259073	-0.0410594	-0.320792	-0.242196	0.286377	0.352029		2.10163	1.8916	2.01168	1.169	1.84405	2.0202	1.5972	1.91072	1.94931	1.69828	1.47194	1.92788	1.82146	2.05929	2.35823	2.2838	2.62006	1.92567
271	0.504372	0.278894	0.230481	0.585756	0.496474	0.467687	0.878103	0.574047	0.610534	0.738728	0.633876	0.318537	0.525702	0.41437	0.119702	-0.127655	0.0660384	0.382389	0.427669		1.72246	1.55484	1.47794	0.83123	1.55683	1.59589	1.36761	1.44138	1.39426	1.32421	1.20142	1.64898	1.39234	1.56049	1.85299	2.14883	2.0781	1.53822
272	0.492745	0.276068	0.275858	0.52558	0.338185	0.30322	0.457065	0.790617	0.400065	0.483182	0.438078	0.23488	0.259579	0.28366	0.725766	0.949369	0.511868	0.195809	0.4412		1.1818	1.21677	0.940886	0.657401	0.974438	1.13482	0.897841	0.910953	0.747963	0.774532	0.631107	1.29989	0.812675	1.04959	0.378032	0.428844	0.699977	0.866913
273	0.35929	0.238515	-0.109883	0.337956	0.118105	0.107363	0.238338	0.257878	0.209138	0.312788	0.150581	0.0840941	0.0967429	0.0492716	0.0793965	0.0525478	0.00613482	0.0552506	0.146861		1.98089	1.80107	1.95765	1.21732	1.68718	1.67338	1.4675	1.7712	1.47915	1.35855	1.14874	1.69241	1.29798	1.56892	1.46899	1.60398	1.69925	1.58083
274	0.870388	0.719824	0.442695	0.669352	0.266035	0.523426	1.15354	0.891419	0.602238	0.867982	0.691992	0.394573	0.615513	0.590446	0.474828	0.308031	0.171453	0.583339	0.60206		2.15577	2.0741	2.03051	1.18713	1.69127	1.80935	1.7174	1.70891	1.79181	1.54322	1.43365	1.83778	1.46428	1.67982	1.81997	1.9414	2.15876	1.76736
275	-0.0168778	-0.267375	-0.411277	0.274608	-0.0132888	-0.249615	-0.00373416	-0.147166	-0.11339	0.0326433	-0.193385	-0.274206	-0.194519	-0.312842	-0.452476	-0.514814	-0.763917	-0.240799	-0.214579		2.28537	2.32212	2.11313	1.31038	1.66386	1.64385	1.33957	1.66726	1.36651	1.32864	0.797666	1.34208	1.33059	1.34758	1.73118	1.60499	1.92316	1.59517
276	0.619126	0.233529	0.324761	0.59408	0.353064	0.414407	0.657789	0.487759	0.45495	0.737512	0.552326	0.268963	0.297585	0.433779	0.35144	0.0780718	0.12703	0.242796	0.401609		1.965	2.07883	1.83294	0.902539	1.03505	1.08027	0.910293	0.879972	0.964135	0.513376	0.109385	0.858897	0.486933	0.714722	0.569189	0.956188	0.51423	0.963056
277	0.827472	0.5325	0.685118	0.886738	0.8442	0.701888	1.30915	1.06368	0.923771	1.10052	0.935571	0.456737	0.629029	0.760459	0.696738	0.153557	0.447572	0.598012	0.752929		2.13789	2.20015	2.04905	0.94617	1.08297	1.13889	0.734607	0.759754	0.858022	0.212422	-0.168096	0.629336	0.305063	0.141737	0.361436	0.958997	0.148378	0.852751
278	0.343965	0.289473	0.433253	0.649459	0.703759	0.437573	0.981495	0.762562	0.681132	0.867729	0.763648	0.247628	0.439295	0.561533	0.770687	0.37661	0.538324	0.472626	0.573375		1.4032	1.2642	1.28423	0.426126	0.370177	0.476971	-0.0736555	-0.202385	-0.13477	-0.613438	-0.947738	-0.0745872	-0.471466	-0.672613	-0.963344	-0.692606	-1.14274	-0.0449669
279	-0.923699	-1.55248	-0.537967	0.0433438	0.123665	-0.200996	-0.539822	-0.207159	-0.017279	0.265694	0.273881	-0.177626	-0.0795056	0.0438392	0.250874	0.217334	0.13979	-0.193428	-0.170641		0.137784	-0.191306	0.579715	0.0495295	-0.24216	-0.184111	-1.08226	-1.22005	-1.58052	-1.89594	-1.90669	-0.964913	-0.799241	-1.31261	-1.48327	-1.54206	-2.14642	-0.928502
280	0.370372	-0.133463	0.0226003	0.345178	0.274662	0.0894067	-0.114239	-0.0125504	0.0751771	0.418123	0.299893	-0.103839	-0.0489266	0.143434	0.432079	0.264001	0.345573	-0.0416712	0.145878		1.47898	1.10389	0.973218	-0.272193	-0.122628	-0.204918	-0.407391	-0.846815	-1.1136	-1.21446	-1.43459	-0.824255	-1.17406	-1.05353	-1.43095	-0.941951	-1.12448	-0.506455
281	0.79043	0.496206	0.168093	0.55049	0.410982	0.243794	0.231645	0.313756	0.287157	0.4945	0.340205	0.0375306	0.0855382	0.268696	0.253009	-0.0945981	0.296376	0.137698	0.295084		2.29259	1.74226	1.78794	0.251129	0.544577	0.299062	-0.168327	-0.413336	-0.745501	-0.761913	-1.10566	-0.602427	-0.894449	-0.83137	-0.70682	0.125208	-0.518409	0.0173264
282	0.691834	0.205265	-0.118816	0.173943	-0.1676	-0.0947757	-0.0674532	-0.115474	-0.32977	0.0184043	-0.0561905	-0.304026	-0.218434	-0.163278	0.248864	0.483347	0.322987	-0.206015	0.0168229		1.75355	1.30452	1.02728	-0.22307	-0.157344	-0.316754	-0.0830641	-0.694809	-0.996397	-1.2035	-1.1738	-1.00666	-1.11132	-1.02934	-1.37894	-1.42848	-0.999273	-0.453965
283	0.788511	0.696744	0.38129	0.625226	0.457278	0.241295	0.253034	0.450518	0.155052	0.636682	0.509354	0.0709049	0.193952	0.22016	0.616649	0.632958	0.522266	0.289014	0.430049		1.69337	1.03204	0.905874	-0.574667	-0.425469	-0.464579	-0.615452	-0.942702	-1.32813	-1.64301	-1.74448	-1.28676	-1.58787	-1.60423	-1.82331	-1.63992	-1.60596	-0.80325
284	0.577979	0.328952	0.109036	0.485057	0.206892	0.12746	0.279111	0.227315	-0.174443	0.441404	0.299717	0.00338011	0.0809594	0.0498794	0.377923	0.170442	0.174578	0.0467538	0.2118		1.349	0.630019	0.523437	-0.763303	-0.847533	-0.954327	-1.22586	-1.2296	-1.57101	-1.90999	-1.8709	-1.62078	-1.57638	-1.96369	-2.00151	-1.67013	-1.93825	-1.09652
285	0.494463	0.0236047	0.270993	0.483852	0.387284	0.148142	0.204812	0.166413	-0.0195296	0.550319	0.3955	-0.123924	0.092336	0.239953	0.422162	0.0864495	0.338712	0.064426	0.234776		0.599429	0.202231	-0.092655	-1.27654	-1.42201	-1.39583	-1.47741	-1.87878	-2.02434	-2.2963	-2.39224	-1.75657	-2.08609	-2.29088	-2.43113	-1.91188	-2.49747	-1.55461
286	0.740344	0.324694	0.571837	0.55764	0.541022	0.093768	0.434451	0.397916	-0.142549	0.303768	0.304675	-0.14646	0.138283	0.15509	0.746557	0.675154	0.493695	0.13089	0.351154		0.336107	-0.281518	-0.134754	-1.07722	-0.936931	-0.906265	-0.979728	-0.685946	-1.13308	-1.62708	-0.874061	-1.40001	-1.19762	-1.41348	-1.63475	-1.4551	-1.77848	-1.01058
287	0.0814924	0.013353	0.413737	0.456084	0.300523	0.240492	-0.266078	-0.371484	-0.318697	0.493164	0.388824	-0.00213387	-0.159269	0.0756953	0.412922	0.416989	0.201352	-0.11513	0.125657		-0.938545	-1.42449	-1.09435	-1.92967	-2.27576	-1.99518	-1.78862	-2.1055	-2.07505	-2.73269	-2.30945	-1.88108	-1.94416	-2.30744	-2.75301	-3.00468	-2.57832	-2.06694
288	0.378913	0.208929	0.166533	0.557937	0.725627	0.490588	0.0149036	-0.135951	-0.193084	0.536569	0.608116	0.260683	0.0044879	0.306651	0.735316	1.15092	0.467212	0.0768793	0.353402		-1.60391	-2.46739	-1.41237	-1.96078	-2.54555	-2.42833	-2.39388	-2.52448	-2.50937	-3.05819	-2.6623	-1.95599	-2.1409	-2.76701	-3.11391	-3.23063	-2.6991	-2.43965
289	-0.0529163	-0.336054	0.236084	0.650776	0.374076	0.322245	0.907441	0.588709	0.48524	0.644572	0.512825	0.269631	0.368542	0.273992	0.201266	-0.0531189	-0.0339092	0.393865	0.319626		-1.48446	-2.71398	-1.26396	-2.10575	-2.09412	-2.10997	-1.98056	-2.11196	-2.29683	-2.48369	-2.71328	-1.99548	-2.02215	-2.56316	-2.1705	-1.66269	-1.94344	-2.10094
290	0.302938	0.306043	0.259014	0.689361	0.300624	0.364936	1.29824	0.904806	0.528153	0.721689	0.570732	0.30621	0.505954	0.343286	0.0976018	-0.162236	0.0270423	0.517656	0.437892		-1.86074	-2.97864	-1.50181	-2.41961	-2.32877	-2.18896	-2.05586	-2.03953	-2.4514	-2.48144	-2.73241	-2.04492	-1.89329	-2.50606	-1.95713	-1.44	-1.84584	-2.16038
291	0.0901527	0.186444	-0.120602	0.417995	-0.0700529	0.0603536	0.778221	0.355489	0.108426	0.538963	0.30064	-0.012082	0.166239	-0.0195781	0.399588	0.25167	0.200524	0.133633	0.209224		-2.08153	-3.00116	-2.01302	-2.76315	-2.60158	-2.46676	-1.86945	-2.02177	-2.35563	-2.51695	-2.65011	-1.97045	-1.84546	-2.54132	-2.50731	-2.47883	-2.30364	-2.35224
292	-0.515211	-0.56719	-0.665245	-0.14162	-0.641106	-0.361837	-0.283956	-0.381911	-0.496254	-0.0591671	-0.026128	-0.271317	-0.259853	-0.361414	0.0609037	0.32247	0.124023	-0.18348	-0.261572		-1.15009	-2.0373	-1.97908	-2.85968	-2.0339	-1.75805	-1.49657	-1.3921	-1.75295	-2.66675	-2.31171	-2.2183	-1.59494	-2.28289	-2.11294	-2.9325	-1.90539	-2.02854
293	0.506937	0.757638	0.536979	0.756376	0.466141	0.642761	0.598382	0.37617	0.509133	0.924768	0.788892	0.345154	0.323658	0.570753	0.788186	0.601262	0.81649	0.108325	0.578778		-3.33781	-3.66153	-3.34483	-4.05174	-3.57362	-3.25223	-2.24847	-2.95208	-3.07076	-3.29308	-2.84742	-2.62776	-2.39178	-3.03048	-3.39123	-3.42392	-3.38079	-3.16938
294	-0.574019	-0.640881	-0.650217	-0.0193171	0.0030723	-0.547886	0.0326488	-0.0422403	-0.569313	-0.462581	-0.294584	-0.803249	-0.338207	-0.498251	-0.0332417	0.255579	-0.184519	-0.545308	-0.328473		-3.24536	-3.64373	-2.44873	-2.61657	-3.25494	-2.96159	-2.22163	-2.50377	-3.09369	-2.41397	-2.39417	-2.00274	-2.09865	-2.32387	-3.37182	-3.04563	-2.73594	-2.72805
295	0.161444	0.100366	0.13269	0.401732	0.27307	0.3653	-0.495759	-0.454761	0.0187552	0.522791	0.389548	0.0458765	-0.200355	0.161125	0.648947	0.476498	0.364161	-0.195722	0.150873		-1.95468	-2.02625	-2.20991	-2.63824	-2.05223	-1.64816	-0.395462	-0.756132	-0.915753	-1.44414	-1.21504	-0.647773	-0.526693	-0.603569	-1.21172	-1.30513	-1.08455	-1.3315
296	-0.0390705	-0.0846934	0.0112175	0.737492	0.510768	0.310611	0.805328	0.51958	0.294946	0.660128	0.517916	0.172087	0.28223	0.358733	0.0863536	-0.0961947	0.0215838	0.286227	0.297513		-1.74597	-2.17056	-2.08052	-2.72831	-1.71352	-1.44655	-1.07966	-0.834008	-1.0033	-1.30201	-1.32374	-0.503466	-0.670236	-0.717229	-0.412296	0.0131816	-0.0744135	-1.16427
297	0.238412	0.0957111	0.325788	0.786891	0.870113	0.54045	0.71817	0.634243	0.397172	0.760224	0.788554	0.311759	0.405962	0.652823	0.949569	0.677654	0.731193	0.512291	0.57761		-2.52064	-2.78194	-2.58009	-3.0928	-2.42015	-2.31886	-1.81326	-1.77296	-2.09362	-2.38633	-2.2817	-1.59082	-1.59354	-1.83657	-2.29627	-1.87108	-2.02732	-2.19282
298	-0.908828	-0.936707	-0.572931	-0.205121	-0.390712	-0.624406	-0.455481	-0.538104	-0.566957	-0.432959	-0.344233	-0.566079	-0.390715	-0.489449	0.11624	-0.11019	-0.117198	-0.286006	-0.434435		-1.51496	-1.53529	-1.7452	-2.29894	-1.98157	-1.56083	-0.553274	-1.15721	-1.24501	-1.8404	-0.98449	-1.52086	-1.28968	-1.38641	-1.89772	-1.88764	-1.62526	-1.53087
299	0.17473	-0.0327909	0.123745	0.361025	0.157001	0.194693	-0.244225	-0.140444	0.0692163	0.203686	0.302631	0.0209674	-0.129148	-0.0163293	0.752334	0.734263	0.555684	-0.101238	0.165878		-1.34824	-2.07874	-2.31804	-2.80348	-2.48785	-1.99842	-0.744342	-1.1028	-1.41031	-2.48564	-2.02855	-2.2924	-1.35311	-1.68533	-1.79424	-2.92606	-2.20482	-1.94484
300	-0.470633	-0.570806	-0.589988	0.14428	-0.325127	-0.257846	-0.814728	-0.957678	-0.491769	-0.098011	-0.162481	-0.498782	-0.604278	-0.556231	-0.18725	-0.373098	-0.117823	-0.689959	-0.423456		-2.63612	-2.53636	-2.60703	-3.46258	-2.90306	-2.39344	-1.79354	-1.88323	-2.47133	-2.80265	-2.78362	-2.25441	-1.72697	-2.3006	-2.33737	-2.37658	-2.49261	-2.45656
301	-0.254096	0.0169765	0.0134685	0.487207	-0.156578	0.0112549	-1.29076	-0.786533	-0.41212	0.219434	-0.0260711	0.0295189	-0.337832	-0.29134	-0.213562	-0.0426574	-0.176143	-0.142714	-0.186253		-1.54739	-1.62138	-1.71622	-1.95286	-2.63077	-1.61736	-1.74858	-1.78019	-1.9182	-2.51025	-1.98358	-1.75163	-1.38779	-1.47356	-1.30153	-1.50625	-1.42528	-1.75722
302	1.07337	0.521163	0.70078	0.882686	0.863121	0.590517	0.672594	0.687893	0.76872	1.01667	0.731211	0.374952	0.445892	0.810641	0.394461	0.0309051	0.505988	0.353073	0.634702		1.11472	0.667403	0.928267	-0.214185	0.442721	0.412683	0.587225	0.735657	0.919393	0.342013	-0.13632	0.702405	0.470624	0.723258	1.15215	1.15013	0.552845	0.620646
303	0.393181	0.0549276	0.111398	0.284412	-0.0667646	0.165622	0.367431	0.0320439	0.20377	0.500964	0.24563	0.0651645	0.0651394	0.170616	-0.261336	-0.760146	-0.261315	-0.0684455	0.0690162		1.08414	0.553333	0.929196	-0.237371	0.404641	0.426933	0.577494	0.676136	1.03071	0.50985	0.0078269	0.7708	0.581812	0.963294	1.53776	1.73518	1.23537	0.752183
304	0.0540327	0.0144467	-0.197253	0.486304	0.109576	0.125612	0.457629	0.367732	0.0478217	0.440265	0.367077	0.0663763	0.123751	0.100551	0.12551	-0.1085	-0.0751707	0.227684	0.151858		0.426464	-0.138037	0.456803	-0.792037	-0.0730798	-0.015336	-0.145888	0.161919	0.413744	0.0331091	-0.287204	0.387912	0.257668	0.528085	0.876652	1.01973	0.815183	0.230923
305	0.181596	0.0261715	0.0684354	0.390832	0.723539	0.228798	0.359058	0.380423	0.126673	0.546392	0.644831	0.200706	-0.00973168	0.333601	0.733721	0.604404	0.435363	0.13537	0.339455		-0.92753	-1.23233	-0.598707	-1.62042	-1.17766	-1.08806	-0.851959	-1.01468	-0.782579	-1.05432	-1.2734	-0.537222	-0.679999	-0.545731	-0.856733	-0.860419	-0.942087	-0.943755
306	-0.117272	-0.0253753	0.0161025	0.300863	-0.0125433	-0.100248	-0.0825154	-0.333297	-0.569296	0.0592233	-0.0140627	-0.243115	-0.409279	-0.445477	0.259203	0.298758	0.254196	-0.181518	-0.0747585		-1.1369	-1.32908	-1.17051	-1.89142	-1.49705	-1.08367	-1.02096	-0.829911	-1.07083	-1.4302	-1.69597	-1.18456	-0.85733	-0.834349	-1.0563	-1.811	-1.14248	-1.2378
307	-1.19292	-1.26849	-1.13589	0.148615	-0.763779	-0.781883	-1.54715	-2.2199	-2.03477	-0.922509	-1.07112	-0.834561	-1.29185	-1.61911	-1.69088	-0.965352	-1.43108	-0.987362	-1.20056		-2.75108	-2.84178	-2.38426	-3.16244	-2.72133	-2.75784	-1.89808	-1.70478	-2.1516	-2.71287	-2.50658	-2.2983	-1.54483	-2.16671	-1.51406	-2.31351	-1.72873	-2.30346
308	-1.94433	-0.96838	-1.24049	0.0145505	-0.778727	-0.488407	-2.09659	-2.38072	-1.39565	-0.724452	-0.875886	-0.660761	-1.05468	-1.3492	-1.27902	-0.252496	-1.18289	-0.841166	-1.08329		-1.21988	-2.37431	-1.554	-3.01329	-2.19951	-2.58748	1.07123	1.74303	-1.76247	-2.43956	-1.79189	-2.36829	-1.05828	-1.9963	-0.859077	-2.25128	-1.39575	-1.53277
309	-0.341379	0.206359	0.018391	0.306696	-0.314857	0.313792	-0.733211	-1.58344	-0.30457	0.372336	0.242246	0.139918	-0.25903	0.0026102	0.118469	0.651594	0.264131	-0.138273	-0.057679		-2.03962	-2.33243	-2.13848	-2.76066	-2.20608	-2.28247	-1.37372	-1.12458	-1.76534	-2.21305	-1.78617	-1.82615	-1.32011	-2.14021	-1.86545	-2.6894	-1.73668	-1.97651
310	0.176877	0.351059	-0.188623	0.274075	-0.00570582	0.0173107	0.977052	0.568062	0.273667	0.373683	0.375687	-0.104713	0.153365	0.175655	0.791962	0.347227	0.527309	0.26676	0.297262		-3.92867	-3.27412	-3.10036	-2.6877	-2.42003	-2.70689	-3.06881	-3.15477	-2.91567	-2.51794	-2.21753	-2.3366	-2.55043	-2.86321	-3.28249	-2.35771	-2.5179	-2.8177
311	0.245558	0.0942717	-0.21162	0.172154	-0.138043	0.293722	0.439766	0.315202	-0.0618363	0.43302	0.414268	0.0743811	0.0231841	0.0632464	0.496277	0.384351	0.373084	0.0267405	0.190985		0.554138	0.25525	-0.168228	0.134602	0.213722	0.389499	0.0560546	-0.507508	-0.229926	0.0927945	0.0985538	0.344787	-0.62941	-0.18352	-0.465154	-0.368715	-0.263186	-0.0397792
312	0.249981	0.30906	0.335952	0.72607	0.684064	0.482524	0.660242	0.600894	0.635082	0.751074	0.60187	0.274422	0.220477	0.459714	0.388552	-0.0642524	0.186043	0.278792	0.432253		1.34648	1.33605	0.817805	1.02445	1.52276	1.35934	0.687912	0.251498	0.376786	1.12698	1.05507	1.16794	0.0503233	0.480743	0.879261	1.57517	1.14626	0.953225
313	0.769653	0.720824	0.588118	0.717383	0.732103	0.738203	1.37372	1.29937	0.947427	1.04473	0.994068	0.448673	0.783646	0.844537	0.792517	0.171145	0.697505	0.688618	0.797347		0.993167	0.825937	0.862478	0.767739	0.976238	0.631896	0.251435	-0.288654	0.456117	0.854486	0.721462	0.780596	-0.36856	0.470734	0.714694	1.25817	0.586398	0.617313
314	-0.154856	0.18137	0.221992	0.385972	0.185629	0.136531	0.120987	-0.112226	0.0935974	0.407727	0.226535	-0.0695957	-0.0936111	0.113849	-0.0039141	-0.20446	-0.166788	-0.0749328	0.0663226		0.800318	0.423742	0.848924	0.693819	0.659639	0.504694	-0.173564	-0.488563	0.364578	0.644794	0.467487	0.512341	-0.57337	0.348123	0.671538	0.626247	0.334687	0.392084
315	0.452637	0.49224	0.528622	0.612529	0.277111	0.309262	0.533499	0.466558	0.245736	0.492272	0.443403	0.0315965	0.215771	0.284512	0.749278	1.01435	0.587593	0.159518	0.438694		0.0721405	-0.16326	0.103451	-0.00220615	-0.339512	-0.264528	-0.572615	-0.341115	0.0211181	0.0867995	-0.291051	-0.215059	-0.836678	-0.124592	-0.334848	-0.81121	-0.657685	-0.274756
316	0.433125	0.323244	0.385228	0.366941	0.228891	0.144041	0.471774	0.365756	0.216211	0.492468	0.377855	-0.0703186	-0.00369998	0.255198	0.540881	0.408757	0.492358	0.0333946	0.30345		-0.599126	-0.803845	-0.57812	-0.356441	-1.09687	-1.01779	-1.32955	-1.67189	-0.620256	-0.720457	-1.04188	-0.854439	-1.61333	-0.688678	-0.818527	-1.20732	-1.57629	-0.976165
317	0.385463	0.280774	0.468571	0.410791	0.30638	0.289604	0.31607	0.142431	0.302788	0.547973	0.459872	0.158099	0.0839763	0.295496	0.491738	0.273563	0.446104	0.0732167	0.318495		-1.3024	-1.09889	-1.30925	-0.916815	-1.71778	-1.38566	-1.80587	-1.81916	-1.11296	-1.38254	-1.50355	-1.26711	-1.72226	-1.25475	-1.32961	-1.47309	-1.74633	-1.42047
318	0.292031	0.50041	0.369261	0.470869	-0.0263423	0.0387056	-0.498502	-0.437916	0.0266012	0.341341	0.235519	-0.0504624	-0.261687	0.126671	0.36458	0.683433	0.202111	-0.191963	0.12137		-2.27978	-2.19579	-2.23822	-1.61567	-2.26617	-2.0524	-1.89089	-2.01084	-2.07224	-2.09164	-1.73126	-1.9939	-2.00806	-2.04948	-2.3303	-2.97048	-2.54643	-2.13786
319	0.435028	0.612132	0.500035	0.566388	0.340227	0.325906	0.213524	0.132665	0.237026	0.580446	0.537111	0.0543892	-0.00680266	0.358092	0.628742	0.409794	0.453071	0.0165931	0.355243		-2.05996	-1.94155	-2.37612	-1.89833	-2.38559	-1.88616	-1.66343	-1.85963	-1.77871	-2.22702	-2.11133	-1.99702	-1.85717	-1.93464	-1.9614	-2.24188	-2.04525	-2.01325
320	0.390131	0.41545	0.468029	0.523258	0.449075	0.353244	0.194968	0.527952	0.516101	0.598336	0.547997	0.160447	0.100541	0.43386	0.434579	0.640656	0.502414	0.135707	0.410708		-3.04937	-2.92206	-3.06363	-2.34156	-3.13506	-2.98833	-3.16856	-3.02498	-2.69206	-2.80074	-2.92268	-2.4381	-2.85424	-2.8434	-2.97	-3.14018	-3.23163	-2.91686
321	0.107496	0.182954	0.354071	0.323335	0.20323	0.0225546	-0.702674	-0.484356	0.0461162	0.3402	0.245453	-0.0614919	-0.363036	0.00507189	0.126339	0.742609	0.246646	-0.293483	0.0578352		-2.71009	-2.41557	-3.25757	-2.22663	-2.77478	-2.95532	-2.62369	-2.81188	-2.76509	-2.42593	-2.62348	-2.36314	-2.5309	-2.59212	-2.84145	-3.47639	-3.43233	-2.75449
322	0.472945	0.47766	0.659637	0.715914	0.331366	0.289628	0.29551	0.215777	0.451246	0.591591	0.432126	0.142444	0.0717036	0.336149	0.291374	0.41739	0.298776	0.214631	0.372548		-2.59376	-2.39841	-2.8779	-2.41953	-2.70572	-2.48606	-2.50511	-2.68706	-2.42131	-2.66122	-2.5871	-2.42587	-2.44843	-2.71382	-2.36645	-2.58362	-2.62448	-2.55917
323	0.474158	0.38005	0.490224	0.409526	0.300487	0.231978	-0.178837	-0.171017	-0.0869283	0.462432	0.474796	0.0489265	-0.0877402	0.14311	0.207034	0.33851	0.346609	-0.116772	0.203697		-2.23726	-2.37528	-2.7825	-2.50881	-2.6767	-2.25411	-1.77382	-1.85622	-2.36418	-2.64225	-2.22488	-2.3642	-2.01515	-2.38955	-2.38505	-3.20915	-2.61148	-2.39239
324	0.115417	0.00754687	0.129075	-0.119671		0.0655009	-0.324591	-1.57264	-0.125939	0.168313	0.156569	0.126704	-0.103285	0.0834158	0.514135	0.318404	0.363558	-0.0442306	-0.0142184		-2.36094	-1.93149	-2.23025	-2.37453	-2.35441	-1.57819	-0.0910125	-2.24672	-1.4819	-2.0229	-2.81613	-2.43448	-1.61413	-2.20315	-2.51957	-3.18253	-1.85281	-2.07618
325	0.637925	0.40243	0.272339	0.329417	0.0100787	-0.108221	0.167898	0.490343	-0.265814	-0.00215034	0.105883	-0.180385	-0.0200747	-0.110082	0.811621	0.819139	0.645009	0.196938	0.233461		-0.280532	-0.787327	-0.73491	-1.21162	-0.849661	-0.498286	0.998058	0.753457	-0.389917	-0.892895	-0.38543	-1.16206	-0.128714	-0.601397	-0.776742	-1.23073	-0.460524	-0.508191
326	0.360551	0.106311	0.223686	0.132023	0.417088	0.269927	0.45348	0.41426	0.392964	0.408587	0.425073	0.129619	0.237699	0.237118	0.534527	0.0592888	0.510361	0.201789	0.306353		-3.24987	-3.11909	-3.05642	-2.8969	-3.23372	-3.0249	-2.63904	-2.80741	-3.04034	-3.29934	-2.92873	-2.51822	-2.66688	-3.10518	-3.28297	-2.57322	-3.18003	-2.97778
327	-0.169266	-0.105253	-0.0227947	-0.173271	0.248536	0.0318984	0.244998	0.209915	-0.0574005	0.0709184	0.14663	-0.0786528	-0.00370079	-0.0695754	0.276109	0.143336	0.292127	0.121031	0.0614214		-3.0482	-3.14334	-2.90217	-2.94929	-3.23	-2.90886	-2.48067	-2.76234	-3.12418	-3.25148	-3.32162	-2.54601	-2.51168	-3.12564	-3.09737	-3.03687	-3.12092	-2.97416
328	0.346219	0.118973	0.266327	-0.0379366	0.452485	0.35561	0.327159	0.159169	0.166787	0.399776	0.512962	0.104717	0.223137	0.242774	0.753807	0.296853	0.679424	0.189927	0.308787		-3.37059	-3.2185	-3.10535	-3.11557	-3.51831	-3.30674	-2.25067	-2.81256	-3.06112	-3.31523	-2.95677	-2.73045	-2.53827	-3.10615	-3.45676	-3.23391	-3.5285	-3.09561
329	0.0477215	-0.0460599	-0.0233972	-0.200385	0.273015	0.110669	0.152915	0.307725	0.183361	0.164316	0.267142	-0.099387	0.112098	0.169693	0.689738	0.537347	0.584368	0.0811291	0.184001		-3.44368	-3.33552	-3.14569	-2.97003	-3.32552	-2.92707	-2.79166	-3.11704	-2.96115	-3.47896	-3.12823	-2.76526	-2.61679	-3.17727	-3.06615	-3.6504	-3.71016	-3.15356
330																			#DIV/0!					0.109848	-0.111381													-0.000766625
331																			#DIV/0!							0.319896									-0.251742			0.034077
332	-0.253046	-0.518046	-0.164948	-0.267055	-0.179863	-0.189301	-0.6422	-0.656945	-0.571599	-0.186172	-0.0700477	-0.310154	-0.386392	-0.374325	0.0251832	0.632845	0.179795	-0.336453	-0.237151		-2.10424	-1.628	-2.03357	-1.58538	-2.52856	-1.85484	-0.81597	-1.51728	-1.79689	-2.2861	-2.37448	-1.77498	-1.09968	-1.66005	-1.75535	-3.20173	-1.93369	-1.87946
333	0.440347	0.46728	0.374262	0.151795	0.358605	0.240483	0.198205	0.186897	0.280476	0.346771	0.315021	0.12789	0.129379	0.218556	0.363198	0.0423286	0.319513	0.202176	0.264621		-1.37295	-1.35696	-1.17876	-0.618746	-1.71915	-1.58787	-1.31923	-1.22264	-1.05756	-1.29185	-1.59262	-0.923435	-0.75989	-1.14733	-1.15238	-1.0028	-1.50467	-1.22405
334	0.31846	0.334133	0.232678	0.127558	0.297423	0.198887	0.612877	0.430316	0.400032	0.278733	0.365007	0.125596	0.225527	0.344193	0.0878289	-0.159517	0.0377852	0.251349	0.250493		-0.666121	-0.407398	-0.288707	0.241615	-0.94839	-0.816202	-0.91888	-0.723423	-0.276538	-0.484837	-1.08284	-0.266403	-0.329446	-0.476972	-0.220682	-0.0427184	-0.519787	-0.483984
335	0.482534	0.148418	0.23457	0.0607674	0.232908	0.244831	0.0628183	0.0211334	0.296367	0.353765	0.410164	0.136388	0.204514	0.304692	0.350022	0.151158	0.296966	0.188986	0.232278		0.201323	0.140856	0.272579	0.552391	-0.530763	-0.261951	-0.166463	-0.368322	0.178186	-0.0381732	-0.451073	0.213186	0.0161238	0.197504	-0.109061	-0.278605	-0.339471	-0.0453962
336	0.0684962	0.152316	0.0272007	-0.069269	0.0913554	-0.00200383	-0.061031	-0.181537	0.063376	0.180625	0.154328	0.0225649	0.0260549	0.163256	-0.337157	-0.334501	-0.214898	0.0117747	-0.0132804		1.48239	1.22687	1.58945	1.62029	1.04046	1.05999	1.02345	1.11679	1.3357	1.14375	0.45669	1.18724	1.09863	1.13484	1.7469	1.6592	1.5255	1.26165
337	0.225707	0.207002	0.113932	0.00554833	0.123403	0.084659	0.574025	0.368522	0.0474403	0.248923	0.319162	0.0192299	0.196426	0.184583	0.458518	0.10831	0.168339	0.185792	0.202196		1.6039	1.61394	1.77046	1.70874	1.40938	1.51102	1.41677	1.69469	1.61717	1.59301	1.06123	1.6407	1.45106	1.66096	1.57828	1.68989	1.79323	1.57732
338	0.684848	0.733845	0.518937	0.264506	0.514406	0.545185	1.27494	1.03248	0.507376	0.623867	0.638834	0.407767	0.618488	0.576058	0.355904	-0.00404999	0.038868	0.580313	0.550698		1.99805	1.69878	2.10236	1.81652	1.75448	1.93507	2.07852	2.28909	2.10617	2.05241	1.74523	1.97634	2.06585	2.10153	2.50162	2.46308	2.87562	2.09181
339	0.355125	0.420741	0.295858	-0.0281422	0.207035	0.368578	0.839966	0.543904	0.4337	0.453162	0.336584	0.249091	0.439117	0.236905	0.192104	-0.146622	0.0306862	0.232184	0.303332		1.5195	1.51155	1.804	1.69129	1.49772	1.78037	1.75914	2.00024	1.769	1.76368	1.51494	1.96588	1.88458	1.88379	1.97955	2.13957	2.34473	1.81233
340	-0.266009	-0.19003	-0.151271	-0.426362	-0.182294	0.0158295	-0.612691	-0.448932	-0.147685	-0.065516	0.104923	-0.15048	-0.257741	-0.143827	0.257598	0.180893	0.259537	-0.33756	-0.142312		0.379633	0.655667	0.725256	1.04933	0.449578	0.734141	0.729994	0.713933	0.740984	0.688575	0.487629	1.31328	0.773352	1.10674	0.263682	0.264856	0.501146	0.681046
341	-0.176652	-0.101075	0.00520407	-0.20002	-0.0905924	0.0779252	0.13941	-0.0809634	0.148816	0.112865	0.127044	0.0702024	0.167877	0.0241718	-0.132084	-0.468083	-0.30389	-0.113484	-0.0440738		-1.61561	-1.21318	-1.39596	-0.903621	-1.62513	-1.43051	-1.37933	-1.2607	-1.15641	-1.33204	-1.54	-0.983263	-0.527873	-1.14609	-0.435573	-0.461774	-0.722118	-1.12525
342	-0.0344895	0.071154	-0.100127	-0.136194	-0.123883	-0.0770089	-0.0144258	-0.172767	-0.222276	0.00132414	0.0625261	-0.11471	0.0296579	-0.0218416	-0.115227	-0.506646	-0.27864	-0.205181	-0.10882		-1.10273	-0.83241	-0.73483	-0.200224	-1.07958	-0.833404	-0.950102	-0.94608	-0.739701	-0.432483	-1.09423	-0.500185	-0.272085	-0.728214	-0.610351	-0.228225	-0.70527	-0.7053
343	-0.0469748	-0.0863714	-0.0777798	-0.15882	0.0151538	0.0107119	-0.225761	-0.298071	0.0634462	0.0291705	0.0369469	-0.0209515	-0.098576	-0.0767849	-0.0636933	-0.222235	-0.0793974	-0.0923782	-0.0773536		-0.487143	-0.33661	-0.202028	0.0906392	-0.750362	-0.486334	-0.747618	-0.523612	-0.495299	-0.35256	-0.8306	-0.218196	-0.129368	-0.404034	-0.455187	-0.46382	-0.523281	-0.430318
344	0.646072	0.492809	0.461493	0.197971	0.405148	0.3849	0.928533	0.733993	0.718479	0.51736	0.54187	0.252994	0.608753	0.580835	0.213696	-0.170502	0.203727	0.467522	0.454758		0.413212	0.352716	0.588859	0.59503	0.0963053	0.351367	0.113253	0.241497	0.307582	0.394837	-0.153301	0.566307	0.27193	0.258129	0.560286	0.998762	0.465539	0.377783
345	0.705519	0.573196	0.420381	0.0822577	0.426133	0.34483	1.00919	0.826148	0.460044	0.378612	0.493915	0.119726	0.491507	0.566524	0.645001	0.127018	0.461328	0.0988469	0.457232		0.88718	0.518175	0.897735	0.956196	0.469013	0.637316	0.583426	0.590878	0.891006	0.845853	0.270831	1.00708	0.516459	0.802578	0.513534	0.844255	0.54075	0.692486
346	0.244952	0.110856	-0.0190749	0.00357198	0.094245	0.232807	0.749591	0.611421	0.364299	0.175086	0.265126	0.15904	0.264397	0.232357	-0.0134543	-0.239432	0.00938945	0.217246	0.192357		1.12952	1.11219	1.27675	1.20043	1.04158	1.06772	0.8386	1.22423	1.01081	1.16298	0.719501	1.00912	0.994593	1.13439	1.31161	1.49852	1.48249	1.1303
347	-0.27691	-0.220866	-0.311429	-0.490628	-0.187476	-0.202251	0.0170964	-0.350865	-0.505626	-0.216033	-0.252652	-0.376138	-0.156861	-0.406892	-0.162801	-0.576737	-0.330704	-0.389197	-0.299832		0.928437	0.814569	1.02523	0.940198	0.76368	1.15488	0.91227	1.24752	1.13921	1.05718	0.895646	1.3587	1.17484	1.204	0.941159	1.27898	1.50505	1.07891
348	0.288588	0.0476929	-0.00282211	-0.449678	0.0919925	0.0598391	0.593233	0.440934	0.106347	0.180526	0.329968	-0.16793	0.266011	0.14747	0.793413	0.473121	0.462096	0.0942061	0.208612		0.260059	0.0171988	-0.0381775	0.124734	-0.112927	0.248308	0.545206	0.553978	0.301441	0.302069	-0.0688278	0.611712	0.356087	0.622161	-0.0807076	-0.0579446	0.0915807	0.216232
349	-0.432013	-0.633653	-0.534224	-0.856583	-0.547971	-0.533283	-0.693313	-0.777409	-0.70654	-0.52203	-0.3988	-0.614582	-0.469813	-0.671105	-0.0159515	-0.187925	-0.090788	-0.478472	-0.509136		-0.950962	-1.17435	-1.18039	-0.878881	-0.915447	-0.706685	-0.700133	-0.365787	-0.667396	-0.823034	-0.683946	-0.30071	0.0759417	-0.336428	-0.902275	-0.88478	-0.870956	-0.721542
350	0.421673	0.369024	0.28176	0.185826	0.559427	0.485539	0.759959	0.84472	0.627691	0.513697	0.618847	0.28478	0.450683	0.426753	0.843734	0.471204	0.649674	0.446752	0.51343		0.872974	0.96726	1.07576	0.774852	0.822002	1.06928	1.25188	1.51992	1.56075	1.25505	0.855799	1.63271	1.29331	1.63999	1.5206	1.76352	1.37901	1.25027
351	0.335676	0.0243972	0.156961	-0.0402247	0.387589	0.254228	0.2189	0.591708	0.22667	0.344989	0.410497	0.146838	0.202404	0.363041	0.44023	0.458391	0.44262	0.193468	0.286577		0.921718	1.11534	0.848323	0.83393	0.786454	1.01356	1.41687	1.29363	1.51038	1.27559	0.900115	1.66849	1.0081	1.74742	1.15976	1.07603	1.27152	1.16748
352	0.502705	0.50487	0.414892	0.310802	0.505236	0.52855	0.508435	0.533011	0.538983	0.542123	0.570245	0.339047	0.333441	0.470065	0.581128	0.422443	0.531182	0.315573	0.469596		1.14188	0.853994	1.03992	0.829005	0.990579	1.23789	1.69436	1.97685	1.68907	1.5313	1.19094	1.81441	1.6918	1.8882	1.74577	1.79622	1.78923	1.46479
353	0.74659	0.582501	0.568982	0.417261	0.71431	0.751881	0.930705	0.870727	0.579943	0.850816	0.862648	0.616767	0.654229	0.80239	0.839795	0.671566	0.746836	0.639099	0.713725		0.893474	0.729696	0.708449	0.747965	0.55774	0.90914	1.19136	1.32663	1.37569	1.10365	0.665589	1.48805	1.17829	1.58566	1.364	1.37516	1.27081	1.08655
354	0.212591	0.161052	0.186247	0.141795	0.495758	0.349223	0.380491	0.371087	0.405484	0.421536	0.387573	0.366562	0.218526	0.358117	0.167234	0.393863	0.25092	0.267999	0.307559		0.416844	0.39197	0.438665	0.512128	0.240574	0.527984	0.671236	0.98003	0.936368	0.734138	0.297043	1.12747	0.87302	1.08261	1.07232	0.855847	1.00579	0.715531
355	0.605848	0.0899108	0.250874	0.0092516	0.21735	0.201577	0.31868	0.215943	-0.014683	0.368378	0.262965	0.127809	0.130592	0.245802	0.245047	0.261889	0.341563	0.0845925	0.220188		-0.457127	-0.279371	-0.502149	-0.121248	-0.686137	-0.234537	0.162504	0.271732	0.485416	0.0621072	-0.298014	0.633825	0.304888	0.381391	0.232652	0.10575	-0.0781198	-0.000966983
356	0.602504	0.391842	0.42377	0.233233	0.454526	0.483907	0.502819	0.698639	0.438898	0.584631	0.616655	0.439248	0.357127	0.71046	0.571054	0.421036	0.556037	0.397697	0.49356		-1.16089	-0.92826	-1.14003	-0.782298	-1.4442	-0.968745	-0.776553	-0.66633	-0.395124	-0.647559	-1.01144	-0.208707	-0.341778	-0.187474	-0.519522	-0.612312	-0.927538	-0.748163
357	0.468979	0.258116	0.12996	0.230129	0.782618	0.321033	0.136913	0.753064	0.434582	0.373186	0.52344	0.315846	0.250694	0.53928	0.374839	0.488857	0.628679	0.215759	0.401443		-1.70199	-1.32738	-1.44977	-1.13696	-2.00103	-1.56089	-1.3978	-1.04856	-0.831971	-1.18026	-1.5331	-0.640766	-0.788321	-0.719195	-1.1301	-1.25195	-1.63291	-1.25488
358	0.898029	0.870021	0.702793	0.471774	0.393139	0.423082	0.395932	0.270786	0.274899	0.470281	0.449338	0.494042	0.230821	0.553935	0.769755	0.62986	0.800726	0.259879	0.519949		-1.33984	-0.991767	-1.48788	-1.16506	-1.59093	-0.848378	0.174607	-0.484372	-0.449082	-0.963811	-1.15757	-0.574239	-0.38649	-0.440849	-0.748527	-1.3206	-0.68377	-0.850504
359	0.307136	0.430741	0.383412	0.191439	0.488015	0.209046	0.210564	0.0845439	0.465166	0.444821	0.36298	0.357499	0.109743	0.461217	0.564512	0.5346	0.444495	0.232341	0.349015		-2.19458	-1.72378	-2.04269	-1.35737	-2.27525	-1.75941	-1.26081	-1.59912	-1.07463	-1.38928	-1.95073	-0.913733	-0.97901	-1.04862	-1.62453	-1.64398	-1.66196	-1.55879
360	0.185162	0.478145	0.218918	0.106005	0.176867	0.105883	-0.0392835	0.0219686	0.166156	0.216765	0.254156	0.129199	0.0697136	0.342648	0.111141	0.0219094	0.0895661	-0.0496311	0.144738		-2.30775	-1.97066	-1.98347	-1.65348	-2.64106	-2.09435	-1.20818	-1.48983	-1.18131	-1.53474	-2.08818	-1.07507	-1.04808	-1.34362	-1.53822	-1.48281	-1.74715	-1.66988
361	0.523998	0.752181	0.228275	0.306753	0.253221	0.374262	0.492465	1.12689	0.702913	0.5794	0.657996	0.377085	0.489835	0.641842	0.821963	0.899212	0.425166	0.313827	0.553738		-2.58116	-2.02847	-2.37887	-1.88165	-2.90226	-2.21003	-1.67409	-2.03434	-1.68576	-1.9344	-2.41231	-1.22191	-1.50719	-1.55262	-2.08566	-2.11116	-2.15612	-2.02106
362	-0.0295826	-0.0199582	0.00820879	0.00126063	-0.0363187	-0.0745315	-0.291311	-0.179395	-0.0287321	0.122584	0.144908	-0.0797276	-0.0942768	0.264238	0.164365	0.355942	0.347612	-0.00716336	0.0315623		-1.9831	-1.75062	-2.16963	-1.77368	-2.38433	-1.93513	-1.13713	-1.31087	-1.27786	-1.9479	-1.52414	-1.49921	-1.0774	-1.48469	-1.71686	-1.85026	-1.9014	-1.68966
363	0.656492	0.460574	0.470695	0.298981	0.412014	0.390175	0.513071	0.414968	0.364494	0.615944	0.564978	0.270094	0.258192	0.481589	0.671689	0.595088	0.674762	0.201104	0.461939		-2.42076	-1.82521	-2.45915	-2.32411	-2.67387	-2.18119	-1.47783	-2.00421	-1.81356	-2.0744	-2.48013	-1.65542	-1.45144	-1.67088	-1.96977	-2.32671	-2.23653	-2.06148
364	0.306297	0.235768	0.207984	0.260067	0.0856424	0.0732794	-0.0223258	0.000842852	0.178537	0.25423	0.208421	0.0395896	0.027969	0.179772	0.370543	0.574697	0.255461	0.0772919	0.184115		-2.06921	-1.54137	-2.23996	-2.17127	-2.29657	-1.67938	-1.18955	-1.26068	-1.23521	-1.95352	-1.70248	-1.5946	-1.2547	-1.54345	-1.60749	-2.22442	-1.59309	-1.71512
365	0.355794	0.282863	0.280584	0.299346	0.0965043	0.202379	0.442482	0.201256	0.215416	0.38958	0.307898	0.165492	0.1252	0.258835	0.436305	0.372704	0.309194	0.112782	0.269701		-2.07123	-1.53574	-2.32184	-2.18468	-2.47567	-1.84756	-1.65135	-1.38375	-1.34829	-2.13372	-2.23086	-1.66449	-1.39035	-1.61993	-1.6598	-1.71365	-1.69062	-1.81903
366	0.638496	0.542284	0.459925	0.325786	0.30116	0.379635	0.499159	0.480516	0.474642	0.578589	0.482742	0.237137	0.253432	0.406279	0.544339	0.620071	0.4886	0.201582	0.439688		-2.70911	-2.28927	-2.67133	-2.48354	-3.03009	-2.62621	-2.07241	-2.19952	-1.87584	-2.40341	-2.28383	-1.94038	-1.95665	-2.11085	-2.44523	-2.6839	-2.43541	-2.36571
367	0.315704	0.149352	0.390675	0.355307	0.235679	0.145822	-0.283132	-0.229476	0.0222801	0.404732	0.355437	0.115092	-0.0873263	0.182124	0.277566	0.571221	0.43881	0.0413915	0.188959		-2.67482	-2.0819	-2.84588	-2.66265	-3.12565	-2.23139	-2.08794	-2.22277	-1.91674	-2.74429	-2.623	-2.1445	-1.97283	-2.08852	-2.51178	-3.13181	-2.52813	-2.44674
368	0.437069	0.562165	0.394287	0.419507	0.373099	0.296295	0.497759	0.399548	0.309207	0.56834	0.468925	0.193834	0.198444	0.329318	0.581715	0.637747	0.593235	0.265543	0.418113		-2.73387	-2.42157	-2.74452	-2.55911	-3.0831	-2.71666	-2.45916	-2.35508	-2.24618	-2.74513	-2.92141	-2.07617	-2.04291	-2.43149	-2.74896	-2.87332	-2.89555	-2.59142
369	0.3775	0.493388	0.388935	0.435207	0.257262	0.260659	0.132905	0.136399	0.01253	0.448193	0.355744	0.104433	0.0831066	0.216234	0.42928	0.967082	0.515231	0.140247	0.319685		-2.19035	-2.28286	-2.62047	-2.54921	-2.88706	-2.26136	-1.97607	-2.04664	-1.89308	-2.53767	-2.61942	-2.0601	-1.98127	-2.26538	-2.39718	-3.23874	-2.54084	-2.37339
370	0.66664	0.463374	0.458906	0.255659	0.377498	0.416895	0.30184	0.292255	0.354754	0.579138	0.532041	0.273709	0.18755	0.388035	0.543745	0.229025	0.580118	0.224651	0.39588		-2.675	-2.37121	-2.73116	-2.45132	-3.07849	-2.6956	-2.45532	-2.58671	-2.37729	-2.79758	-2.70345	-2.18156	-2.34241	-2.40592	-2.77985	-2.82751	-3.17608	-2.62567
371	0.37796	0.436819	0.26019	0.118487	0.135983	0.175798	0.456044	0.183002	0.0909035	0.368918	0.320345	0.0155663	0.0327052	0.0653434	0.492869	0.573585	0.362447	0.0332719	0.250013		-1.90462	-1.89606	-2.17244	-2.17865	-2.35749	-2.01358	-1.86506	-1.77811	-1.7707	-2.32332	-2.57521	-1.86765	-1.80389	-2.11286	-2.38956	-2.6852	-2.21641	-2.1124
372	-0.0929735	0.0418401	0.0441925	0.0383125	-0.0708258	-0.0856097	-0.28514	-0.308038	-0.140702	0.149485	0.17027	-0.132845	-0.209905	-0.19149	0.453193	0.927273	0.356022	-0.170461	0.0273665		-1.53413	-1.93524	-1.82891	-1.95172	-2.14105	-2.0108	-1.85426	-1.60661	-1.9297	-2.26408	-2.35568	-2.03595	-1.87728	-2.19499	-2.72034	-3.56262	-2.81805	-2.1542
373	0.228301	0.282955	0.257676	0.156542	0.0949276	0.220052	-0.11328	-0.378535	0.0972186	0.371697	0.306586	-0.0677715	-0.196461	0.0615518	0.451623	0.412497	0.335141	-0.235045	0.126982		0.0514531	-0.204922	-0.369247	-0.755863	-0.846189	-0.800353	-0.340387	-0.873753	-0.639185	-1.21102	-1.53914	-1.37048	-1.05738	-0.972978	-1.22276	-1.67028	-1.51805	-0.902385
374	-0.530466	-0.360016	-0.295367	-0.193501	0.18269	-0.02395	-0.786407	-0.322924	-0.0891056	0.0270596	0.0902078	0.0292888	-0.482214	-0.199665	0.0990039	0.48018	0.0779077	-0.320564	-0.145436		0.254357	-0.272894	-0.152661	-0.578947	-0.801027	-0.918979	-0.901644	-1.22192	-1.12538	-1.40361	-1.632	-1.68626	-1.35581	-1.19932	-1.64764	-2.04198	-1.96065	-1.09685
375	0.332361	0.245664	0.297487	0.125145	0.420427	0.403901	-0.694198	-0.291301	0.123154	0.369066	0.298988	0.139929	-0.339989	0.15285	0.388503	1.06024	0.687003	-0.227363	0.193992		-0.407516	-0.834354	-0.822814	-1.20268	-1.22335	-1.43944	-0.814601	-0.93684	-1.45741	-1.97094	-2.0397	-2.09023	-1.41089	-1.73238	-2.10851	-2.81834	-2.54988	-1.52117
376	-0.00295641	-0.194919	-0.262615	-0.00288894	-0.0396671	0.0862896	-0.624892	-0.17943	0.225108	0.124514	-0.0114387	-0.0957681	-0.382462	0.0955729	0.358357	0.851106	0.264077	-0.239678	-0.00176063		-1.35277	-1.16817	-1.24479	-0.744757	-1.70076	-1.51776	-1.56956	-1.4875	-1.64292	-1.7439	-1.69155	-1.03851	-0.629262	-1.33205	-1.80918	-2.00266	-2.02748	-1.45315
377	0.495852	0.406889	0.445822	0.319888	0.386845	0.400594	0.243851	0.492407	0.380786	0.501152	0.493328	0.345487	0.264457	0.320118	0.419816	0.577528	0.311159	0.270139	0.393118		0.0717546	-0.0444268	-0.0171909	0.176311	-0.335307	-0.270864	-0.457682	-0.535694	-0.315002	-0.566774	-0.793772	-0.0457315	-0.129957	-0.232011	-0.400791	-0.339048	-0.509848	-0.279178
378	0.614119	0.744827	0.684658	0.597054	0.458446	0.592963	0.675334	0.415276	0.550133	0.783003	0.545698	0.470346	0.443889	0.56184	-0.342297	-0.218183	-0.333946	0.433674	0.426491		0.80399	0.604771	0.815225	0.672441	0.356572	0.649542	0.356846	0.454405	0.588627	0.292089	-0.10418	0.713198	0.478696	0.411627	1.28184	1.47683	1.38843	0.661232
379	0.593194	0.596799	0.647507	0.363068	0.505437	0.560655	0.694127	0.554054	0.728592	0.82032	0.676615	0.41514	0.358987	0.630052	0.353006	-0.1098	0.274236	0.32996	0.499553		0.989174	0.872948	0.981873	0.695408	0.51692	0.867146	0.56925	0.258444	0.913382	0.507181	0.142753	1.19422	0.471816	0.835236	0.922647	1.24094	0.778138	0.75044
380	0.657918	0.638696	0.560477	0.467275	0.577908	0.579619	0.391319	0.660943	0.7423	0.765069	0.764877	0.495784	0.475548	0.806215	0.519618	0.0684513	0.245943	0.418149	0.546451		1.59415	1.31441	1.56917	1.24975	1.22369	1.55991	1.26058	0.85047	1.28285	1.18772	0.784339	1.62531	0.974672	1.43779	1.31749	1.80424	1.52688	1.32726
381	0.629442	0.63042	0.634394	0.620575	0.852097	0.605225	0.843301	0.777112	0.753815	0.813758	0.77229	0.528355	0.513261	0.681411	0.0918035	-0.000403102	0.00147194	0.508478	0.569822		2.28739	2.00606	2.18329	1.68178	2.03573	2.28684	1.92371	2.11167	2.15458	1.98877	1.62388	2.23884	1.92127	2.09807	2.60764	2.98035	2.90432	2.17848
382	0.646832	0.795406	0.765427	0.66726	0.708436	0.567649	1.53598	0.976945	0.976491	0.884646	0.761087	0.469571	0.731528	0.78291	-0.528695	-0.305298	-0.853988	0.687206	0.570522		2.33029	2.08864	2.28824	1.61804	2.25676	2.46809	2.36392	2.55382	2.44824	2.25395	2.23823	2.46811	2.48159	2.42194	3.65702	3.38022	4.13529	2.55602
383	0.251791	0.0959878	0.315405	0.178727	0.216788	0.167415	1.079	0.594052	0.509469	0.372813	0.366099	-0.0521298	0.327969	0.18541	-0.157356	-0.420823	-0.0187092	0.16461	0.232029		1.08773	1.11544	1.52092	1.07339	1.3607	1.42684	1.14334	1.57944	1.40808	1.20225	1.01066	1.51942	1.41208	1.53254	1.93193	2.02634	2.02912	1.43413
384	0.828462	0.776644	0.683249	0.705342	0.627186	0.606082	1.56432	1.30176	0.865403	0.845728	0.799256	0.626066	0.867252	0.629883	-0.140772	0.224431	-0.029481	0.853797	0.701923		1.82965	1.42528	1.8138	1.47159	1.45141	1.54191	0.550932	1.07813	1.24263	1.25292	0.939505	1.72885	1.23904	1.36803	2.14012	2.14944	2.1849	1.4946
385	0.740051	0.535805	0.572869	0.718399	0.701795	0.561375	0.846164	0.59665	0.72059	0.798132	0.692133	0.474374	0.486906	0.584386	-0.0249824	-0.195774	-0.243724	0.506716	0.503992		2.33044	2.12511	2.24064	1.62935	2.07224	2.15954	1.87729	1.98307	2.12576	2.03736	1.71384	2.48519	2.04423	2.22114	2.7086	3.02224	3.0685	2.22615
386	1.0043	0.93554	0.482933	0.87597	0.829067	0.660575	1.44947	1.18635	1.06502	0.892429	0.748425	0.678818	0.810982	0.719228	-0.678268	-0.0795737	-0.926059	0.81034	0.636974		2.73028	2.22643	2.52077	1.87652	2.6705	2.60206	2.39646	2.75492	2.09967	2.33984	2.21389	2.46444	2.36147	2.35555	3.70278	3.32459	4.26074	2.64123
387	0.387712	0.332497	0.193209	0.302993	0.759586	0.185734	1.01033	0.891215	0.261888	0.446996	0.363293	0.142698	0.342546	0.230901	-0.019293	-0.170597	-0.158996	0.283375	0.321449		2.03596	1.78719	1.79951	1.35612	2.00089	2.0752	1.99146	1.93059	1.63784	1.72911	1.23089	2.23898	1.86587	2.01693	2.24256	2.38346	2.50764	1.93119
388	0.123865	0.00215678	-0.226247	0.0377816	0.0898288	0.175072	0.801052	0.494988	-0.0399748	0.505326	0.3966	0.0481367	0.233951	0.0528369	0.445688	0.21692	0.477639	0.136586	0.220678		1.5098	1.34115	1.10272	0.926543	1.28925	1.61873	1.49133	1.29634	1.36874	1.17289	1.18407	2.01163	1.47131	1.60107	1.15853	1.60611	1.36067	1.38299
389	0.212277	0.383395	0.0287518	0.369934	0.36223	0.114916	0.0497957	-0.0262347	0.377883	0.317167	0.238506	0.219075	0.0368257	0.274037	-0.741573	-0.465806	-1.23668	-0.0230484	0.0273028		1.99482	1.80029	1.70645	1.45584	1.59985	1.93004	1.05253	1.27475	1.6762	1.49983	1.22907	1.86335	1.66146	1.59469	2.32313	2.49919	2.97377	1.77266
390	1.02728	0.845017	0.662999	0.551488	0.864587	0.563395	1.41901	1.3968	0.997963	0.802715	0.743454	0.502668	0.783199	0.794907	0.163094	-0.0940884	-0.0970967	0.698751	0.701452		2.22831	1.98513	1.9378	1.61174	1.80246	2.07982	1.44587	1.70001	1.90745	1.72675	1.46732	2.15492	1.80567	1.92045	2.44264	2.76385	2.88836	1.99227
391	0.912196	0.969875	0.679253	0.649886	0.571316	0.569089	1.57223	1.2798	0.855855	0.876824	0.833813	0.459317	0.724723	0.752225	0.231219	0.0317136	-0.257218	0.714262	0.690354		2.42682	2.25937	2.16131	1.55647	2.08837	2.40731	1.99458	2.12709	2.33294	2.01323	1.79074	2.51335	2.25761	2.25729	2.6845	2.85546	3.3782	2.30027
392	0.929601	0.867212	0.655465	0.553651	0.827821	0.632906	1.62582	1.32725	0.98436	0.88274	0.825013	0.517109	0.776658	0.815412	0.102362	-0.261665	-0.201022	0.797875	0.703254		2.74006	2.45088	2.51219	2.00738	2.6078	2.90329	2.3336	2.48942	2.57636	2.42189	2.2578	2.78457	2.53847	2.57729	3.12567	3.32475	3.59114	2.66133
393	0.691423	0.74968	0.442175	0.723673	0.595788	0.602468	1.45995	1.23103	0.776723	0.829051	0.787095	0.530824	0.663714	0.652706	0.181122	0.198245	-0.295527	0.64414	0.636904		2.50101	2.16647	2.26942	1.61679	2.35811	2.66447	2.35573	2.47418	2.47254	2.15472	2.0329	2.48712	2.36654	2.36255	2.80443	2.86459	3.50093	2.43838
394	0.0516576	0.0545393	0.00749868	0.198802	0.125668	0.0618363	0.244008	0.0925561	0.0470294	0.316046	0.208484	-0.0731165	-0.0639765	-0.0376371	-0.348546	-0.263742	-0.447407	-0.0112882	0.00902287		1.79477	1.72056	1.68362	1.38565	2.00176	2.27487	1.95325	2.12027	1.79241	1.66973	1.672	2.12106	1.97989	1.90354	1.91998	2.40528	2.54922	1.93811
395	0.248364	0.380329	0.115469	0.532115	0.147676	0.423679	1.13096	0.592828	0.258079	0.607879	0.407337	0.224977	0.281234	0.138091	0.405844	0.185798	0.250259	0.274741	0.366981		0.95919	0.928981	0.984588	0.435865	0.411847	0.64103	0.348948	0.508552	0.37944	0.138821	-0.101297	0.728685	0.673874	0.357955	0.162457	0.493367	0.469313	0.501272
396	0.380311	0.237782	0.21577	0.47567	0.0838917	0.110155	0.771155	0.384081	0.150998	0.317351	0.176118	-0.0302093	0.128706	-0.0494432	-0.448964	-0.496981	-0.624507	0.250525	0.112912		1.77477	1.60805	1.85509	1.11645	1.19605	1.3225	0.884995	1.25722	1.03701	0.903271	0.552803	1.11257	1.11596	1.0573	1.39016	1.69137	1.84047	1.27741
397	0.930146	0.78719	0.542601	0.55704	0.400466	0.640374	1.26063	0.991368	0.698377	0.875409	0.660899	0.418392	0.570143	0.483917	0.649856	0.0440909	0.498917	0.5429	0.641818		1.68701	1.52775	1.70912	1.01387	1.04483	1.31273	0.927175	0.8193	1.08458	0.966913	0.597634	1.45226	0.955668	1.20967	1.01729	1.53014	1.0934	1.17349
398	0.183731	0.441774	0.0112274	0.402358	-0.0876798	0.12009	0.830956	0.412552	0.0165071	0.402644	0.217162	0.000916084	0.148625	-0.152848	-0.203459	-0.321705	-0.340835	0.0661874	0.119345		2.28052	1.92144	2.07421	1.17206	1.78007	1.66871	1.69497	1.96424	1.41481	1.50284	1.30563	1.76329	1.79341	1.67419	2.11002	1.89576	2.17753	1.7761
399	0.0227826	0.0837442	-0.0474018	0.196906	-0.0254031	0.0289611	-0.0170232	0.0749558	-0.0236922	0.202052	0.137353	-0.213138	-0.159863	-0.186102	0.0301965	-0.186418	-0.154121	-0.117968	-0.0196766		2.05181	1.6412	1.88111	1.19653	1.68981	1.7936	1.77665	1.87718	1.54607	1.47367	1.16014	1.8405	1.60095	1.70813	1.52883	1.56301	1.83423	1.65667
400	0.397914	0.0299606	0.33543	0.374095	0.719804	0.416789	0.847426	0.560953	0.330442	0.668093	0.712817	0.331167	0.274463	0.44218	0.654753	0.0969532	0.552981	0.371215	0.450969		1.42078	1.23287	1.40906	0.794569	1.3531	1.37511	1.53508	1.53055	1.0692	0.902944	0.976563	1.49548	1.14098	1.45249	1.0013	1.48886	1.36175	1.2671
401	0.263787	0.283537	0.345964	0.540209	0.665396	0.434854	0.879729	0.768053	0.420877	0.712475	0.636764	0.299122	0.40989	0.195608	0.474959	0.158884	0.782022	0.471355	0.485749		1.02656	0.8705	0.980819	0.371894	1.07862	1.27879	0.952171	1.09179	0.885581	0.813057	0.641819	1.46478	1.03631	0.962844	0.865447	1.58339	1.23872	1.00842
402	-0.0664996	0.135169	0.117622	0.555646	0.660476	0.30644	-0.0378754	0.0527298	0.0739667	0.338133	0.364291	0.121998	-0.0196537	0.171399	0.0683758	0.207952	0.238239	0.122168	0.189477		0.54142	-0.0774372	0.198896	-0.416312	0.325968	0.43686	0.510964	0.562147	0.163565	-0.202497	-0.196441	0.496386	0.588749	0.256237	0.214572	1.01846	0.679461	0.300059
403	-0.157399	-0.212669	-0.104288	0.270782	-0.0478835	0.0229137	-0.131206	-0.209834	-0.0662194	0.187547	0.164503	-0.048181	-0.187244	-0.0923544	-0.0395867	-0.167866	-0.0894584	-0.0528511	-0.0534052		0.654999	0.144552	0.43141	-0.43379	0.22088	0.278488	0.565171	0.567082	0.163128	-0.0870321	-0.217248	0.432913	0.513253	0.434266	0.359225	0.633638	0.66299	0.313172
404	0.43456	0.157373	0.206439	0.287243	0.103364	0.321294	0.149008	-0.0668729	0.142723	0.449951	0.382394	0.166322	-0.0405357	0.181383	0.313637	0.249453	0.370304	-0.103406	0.205813		-0.131533	-0.800422	-0.627142	-1.42997	-1.13499	-0.894108	0.0170942	-0.493777	-0.396911	-1.05676	-1.01327	-0.391282	-0.327637	-0.219059	-0.376442	-0.650093	-0.561483	-0.616928
405	-0.669164	-0.741222	-0.851826	-0.379609	-0.777583	-0.800536	-0.502084	-0.959166	-0.759149	-0.563959	-0.582058	-0.917597	-0.820269	-0.844507	-0.583093	-0.86912	-0.778801	-0.75658	-0.730907		-0.766277	-1.40966	-0.88587	-1.52506	-1.12459	-1.21707	-0.755585	-0.567138	-0.917452	-1.21092	-1.36009	-0.622488	-0.0681271	-0.636624	-0.631209	-0.453389	-0.601688	-0.867838
406	-0.238488	-0.18788	-0.316349	0.226287	-0.234996	-0.0677412	-0.03588	-0.385177	-0.400724	0.177073	-0.0493789	-0.224929	-0.217903	-0.35443	-0.0897161	-0.294493	-0.299829	-0.280802	-0.181964		0.586423	0.404247	0.577907	-0.0783458	0.444983	0.63323	0.479911	0.861817	0.747151	0.409822	0.279291	0.984819	0.960108	0.803749	0.75499	0.899559	1.09258	0.637779
407	0.12247	0.0274626	0.050519	0.402511	0.272073	0.319559	0.443545	0.0867749	-0.0152548	0.52754	0.386781	0.0366503	0.0115589	0.0232716	0.134895	-0.157049	-0.142386	-0.0125993	0.139907		1.33917	1.23302	1.43843	0.507704	1.12374	1.32134	1.10037	1.45987	1.52507	1.04085	0.753474	1.57778	1.5067	1.5362	1.40492	1.57496	1.82869	1.31013
408	-0.0499115	0.0431999	-0.105322	0.328176	0.295249	0.18013	0.195988	0.142306	0.0477219	0.455904	0.348729	-0.0197996	-0.0847426	-0.0102644	0.0679076	-0.126072	-0.0541799	0.0398983	0.0941621		1.90815	1.47449	1.76594	0.743439	1.27643	1.57632	1.47682	1.67972	1.76308	1.2876	1.10362	1.82926	1.57625	1.76753	1.68392	1.7301	1.88206	1.56028
409	0.417828	0.171526	0.4215	0.718391	0.888148	0.339637	0.328188	0.313376	0.354134	0.724295	0.610147	0.265092	0.0715562	0.434196	0.349986	0.271458	0.470939	0.272005	0.412356		1.92154	1.37118	1.77718	0.633649	1.21701	1.3209	1.35174	1.92151	1.63544	0.972601	0.828516	1.47701	1.47454	1.62584	1.63356	1.69692	1.47873	1.43164
410	0.299547	0.0753263	0.319292	0.41038	0.737421	0.269165	0.0545167	0.22606	0.340575	0.546793	0.495315	0.0791811	-0.0364575	0.351332	0.405452	-0.0338415	0.418845	-0.00504122	0.275215		1.05772	0.605708	1.0578	0.100718	0.440676	0.591996	0.592079	0.942243	0.8426	0.220248	-0.192314	0.826356	0.678216	0.859128	0.514946	0.852515	0.373837	0.609675
411	-0.865974	-0.836338	-0.949883	-0.439568	-0.275999	-0.402714	-1.03208	-0.494625	-0.689579	-0.530033	-0.205726	-0.579817	-0.840689	-0.819839	0.0640675	-0.101807	-0.368274	-0.758769	-0.562647		-0.00912356	-0.232185	0.0670309	-0.711381	-0.777655	-0.191171	-0.172994	-0.462688	0.132952	-0.682406	-0.62372	0.0446304	0.0955042	0.1794	-0.777082	-1.33624	-0.927115	-0.375544
412	-0.396142	-0.902902	-0.452588	0.176271	0.33673	-0.0313137	-0.532478	-0.33929	-0.356926	0.0724609	0.118615	-0.152354	-0.180327	-0.20834	-0.100655	-0.286548	0.188935	-0.166735	-0.178533		-0.207013	-0.165539	-0.143246	-0.912205	-0.242857	-0.0715571	0.240178	0.558717	-0.129878	-0.656042	-0.500734	0.439408	0.324749	0.152053	-0.117324	0.143008	-0.117841	-0.0827132
413	-0.27992	-0.240883	-0.0225363	0.257071	0.251322	0.221552	-0.223385	-0.276729	0.00989323	0.395484	0.345141	-0.00468041	-0.0379203	0.175363	0.309583	0.107049	0.277579	0.0141462	0.0710071		0.322804	0.523618	0.47189	-0.254773	0.105109	0.450917	0.796749	0.849094	0.650893	0.0829174	0.0600093	1.06669	0.581019	0.643367	0.353256	0.756907	0.47248	0.466644
414	-0.07564	0.137923	-0.0475125	0.261551	0.287701	0.18408	0.265778	0.312209	0.150905	0.50728	0.484961	0.194966	0.152208	0.307884	0.298936	0.337031	0.289153	0.302106	0.241751		1.14851	0.765856	1.1918	0.144315	0.771256	0.948048	0.965508	1.10656	1.00339	0.460573	0.440472	0.964777	0.847741	0.870593	0.779678	0.758423	0.907911	0.827966
415	0.156526	0.33203	0.148	0.493776	0.293751	0.214733	0.172706	0.221041	0.279175	0.514861	0.412841	0.0431456	0.0276365	0.249266	0.431009	0.543566	0.312953	0.299387	0.285911		1.06012	0.810135	1.21285	0.103622	0.825394	0.844912	0.776671	1.0418	0.801425	0.313306	0.43474	0.738088	0.647488	0.660918	0.47784	0.433907	0.700071	0.699017
416	-0.258495	-0.208292	0.143869	0.148353	-0.199011	0.223739	-0.40847	-0.589435	0.0942321	0.40069	0.474387	0.212431	0.00209889	0.207437	0.541948	0.389539	0.486795	0.0307182	0.0940296		0.275025	0.445192	0.405539	-0.395944	-0.354844	0.00496227	0.217169	-0.14187	0.0471163	-0.564455	-0.365646	0.062086	-0.167626	0.0524865	-0.430904	-0.419647	-0.717926	-0.120546
417	0.0703557	0.219118	0.163954	0.298108	0.104257	0.0644643	-0.299196	-0.24197	0.205045	0.384841	0.264001	-0.0334622	-0.137502	0.24756	0.259831	0.137138	0.151464	-0.0107403	0.102626		0.195494	0.0539771	0.299687	-0.515183	-0.322954	-0.188373	-0.244898	-0.0748221	-0.0605956	-0.525256	-0.767923	-0.207251	-0.214796	-0.392445	-0.530075	-0.438892	-0.551508	-0.263871
418	0.377135	0.250325	0.378572	0.384283	0.309045	0.302571	0.171625	0.215816	0.29461	0.514137	0.471809	0.196874	0.156266	0.432928	0.539189	0.251443	0.411444	0.149298	0.322632		-0.605308	-0.395148	-0.452892	-1.12497	-1.20796	-0.94068	-0.932208	-0.899098	-0.733406	-1.40079	-1.46944	-0.902428	-0.829973	-1.0604	-1.12488	-1.22512	-1.3273	-0.978354
419	0.271728	0.136874	0.254058	0.233119	-0.131137	0.0154315	-0.290586	-0.0736519	-0.0704591	0.169687	0.178572	-0.0988149	-0.128903	0.0773062	0.486103	0.582365	0.387147	-0.151987	0.102603		-1.17452	-1.00985	-1.16088	-1.48648	-1.73306	-1.40964	-0.668962	-1.36548	-1.02986	-1.8488	-1.34671	-1.35395	-0.965355	-1.35194	-1.65069	-2.09544	-1.81324	-1.38029
420	0.162661	0.249584	0.31424	0.285651	0.224432	0.189383	-0.103773	0.145873	0.177748	0.452116	0.476683	0.100048	0.0753165	0.292595	0.566231	0.650041	0.458487	0.0552004	0.26514		-0.737632	-0.804761	-0.78031	-1.22466	-1.46486	-1.26478	-1.1503	-1.27118	-1.1597	-1.72238	-1.66697	-1.13685	-1.14869	-1.16566	-1.74009	-1.88885	-1.99916	-1.31334
421	-0.0415608	-0.0784542	0.113929	-0.174648	-0.209625	-0.0540842	-0.365875	-0.215886	-0.0887135	0.15337	0.170508	-0.107399	-0.15653	-0.0214785	0.469345	0.222956	0.25009	-0.252209	-0.0214592		0.263273	0.0566384	-0.107484	-0.60949	-0.693129	-0.439599	-0.377551	-0.624695	-0.449147	-0.981812	-0.668362	-0.246009	-0.753638	-0.227843	-1.10131	-1.2052	-1.1817	-0.549827
422	0.284343	0.188973	0.37766	0.4779	0.596802	0.525716	-0.232363	-0.146888	0.212613	0.619157	0.642624	0.289678	0.0129005	0.299235	0.663159	0.995712	0.650477	0.121044	0.365486		1.09009	0.996436	0.652215	-0.225829	0.203203	0.473291	0.688369	0.467189	0.611424	-0.0370998	0.00312868	0.61193	0.0899282	0.593175	0.159834	-0.376494	-0.0494212	0.350081
423	0.317801	0.0587438	0.302928	0.433008	0.508664	0.312437	-0.499274	-0.271845	0.055929	0.370213	0.458603	0.130159	-0.0704441	0.205022	0.496047	0.520617	0.382579	-0.116616	0.199698		1.05001	1.03813	0.662314	-0.0359943	0.455595	0.56659	1.12916	0.985733	0.642568	0.147621	0.314902	0.660353	0.408764	0.806455	0.323572	0.0102519	0.331052	0.558651
424	-1.06556	-0.626226	-0.585837	-0.112533	-0.122517	-0.302157	-1.01656	-0.908513	-0.739614	-0.154349	-0.169073	-0.369753	-0.431752	-0.518685	-0.0855966	-0.345371	-0.197342	-0.336278	-0.449318		0.280647	0.327421	-0.102306	-0.549003	-0.196001	0.139001	0.141396	0.350893	0.0905171	-0.242122	-0.318352	0.332982	0.181905	0.268246	-0.18984	0.282004	-0.0297908	0.0451528
425	-0.12784	-0.439264	-0.260025	0.178358	0.0089383	-0.162361	-0.57206	-0.360649	-0.339569	-0.173602	0.0288455	-0.344163	-0.507007	-0.351276	0.237638	0.629762	0.166978	-0.410482	-0.155432		0.224097	0.299351	-0.281785	-0.462289	0.388684	0.590404	0.859861	0.708031	0.136193	0.226864	0.0962857	0.819723	0.408098	0.450561	-0.062027	-0.464437	0.252693	0.246489
426	-0.561787	-0.195447	-0.167074	0.119339	0.0261046	-0.0130169	-1.06261	-0.930891	-0.350691	0.0511602	0.128645	-0.131426	-0.486151	-0.296424	-0.133819	-0.205042	-0.0661115	-0.370041	-0.258071		1.09667	0.843168	0.671812	-0.00105612	0.955376	1.10168	1.17946	1.10457	0.901474	0.65244	0.69808	1.17794	0.825874	0.938577	0.716389	0.9434	1.02983	0.872687
427	0.1037	-0.220498	0.270108	0.301569	0.26721	0.136365	-0.125952	0.00808592	0.00710594	0.423373	0.426834	0.035971	0.0127431	0.0970044	0.31562	0.363512	0.340142	0.00273449	0.153646		0.609406	0.824384	0.191377	-0.420439	0.283836	0.511437	0.267507	0.257995	0.361521	-0.049113	-0.0147857	0.749057	0.187439	0.410119	0.118176	0.185043	0.163275	0.27272
428	-0.55725	-0.909354	-0.345668	-0.696833		-0.2315			-0.136185	-0.21138	-0.0828865	-0.235486	-0.479725	-0.235675	0.156921		0.11202	-0.450132	-0.307367		-0.515329	-0.585152	-1.30799	-0.62019	-1.60944	-1.47301	-1.0284	-1.87202	-1.30377	-1.65773		-0.84862	-0.636801	-0.524998	-1.01755	-0.967208	-1.61245	-1.09879
429	-0.793661	-0.697297	-0.459182	-0.269981	-0.509918	-0.448199	-1.41055	-1.09014	-0.621691	-0.24682	-0.248375	-0.412069	-0.522195	-0.611084	-0.347204	0.000341744	-0.221675	-0.453379	-0.520171		-0.666189	-0.986752	-1.14841	-1.49981	-1.22444	-1.03681	-0.822378	-0.957451	-0.990704	-1.53943	-1.44039	-1.21181	-0.798524	-1.09238	-1.56728	-1.94764	-1.63734	-1.20987
430	-0.4065	-0.27217	-0.230995	0.0551006	-0.140148	0.00621577	-0.597525	-0.377403	-0.135548	0.145066	0.127373	-0.0837363	-0.181265	-0.110294	0.42219	0.879113	0.320805	-0.0795547	-0.0366266		-0.806423	-1.21786	-1.3455	-1.81522	-1.36163	-1.25905	-0.871794	-0.988335	-1.1942	-1.6129	-1.42917	-1.26618	-1.05512	-1.43579	-1.85074	-2.51577	-1.96233	-1.41106
431	-0.306307	-0.770931	-0.306171	-0.241689	-0.113998	-0.323891	-1.00403	-0.514632	-0.773078	-0.112749	-0.133441	-0.500294	-0.48004	-0.293966	0.101854	0.32728	0.110715	-0.497857	-0.324068		-1.09896	-1.14424	-1.49465	-1.89445	-1.70969	-1.3393	-0.554152	-1.16511	-1.23918	-1.83312	-1.6723	-1.47592	-1.1148	-1.46515	-1.9586	-2.74678	-1.85665	-1.51547
432	0.162157	0.252251	-0.0335209	0.124421	-0.343599	0.0338387	0.162054	-0.178575	-0.319142	0.109584	0.0269569	-0.154641	-0.202248	-0.0723451	0.823376	0.501728	0.431995	-0.265651	0.0588134		-0.259441	-0.644502	-0.749634	-1.37467	-1.16158	-0.452971	0.340048	-0.371634	-0.674896	-1.47889	-2.01025	-1.47088	-0.500993	-0.691364	-1.01668	-2.18673	-0.820152	-0.913249
433	-1.14185	-0.955304	-0.62584	-0.174579	-0.250639	-0.517381	-1.87086	-1.57656	-1.02143	-0.483306	-0.478078	-0.640715	-0.768563	-0.717335	-0.5943	-0.264733	-0.566773	-0.641683	-0.738329		-0.527314	-0.644111	-0.725462	-1.36019	-1.11505	-1.08801	-0.723846	-0.459652	-1.31007	-1.66889	-1.75144	-1.503	-0.979255	-1.55179	-1.70082	-1.83928	-1.88212	-1.22531
434	0.294677	0.20214	0.277549	0.281601	0.159095	0.244555	-0.0615664	0.126883	0.18567	0.305362	0.327516	0.0254952	0.0911475	0.190407	0.912119	0.861329	0.604617	0.0634641	0.282892		-0.187825	-0.574038	-0.528253	-1.23579	-1.19792	-0.824822	-0.587615	-0.86909	-0.871812	-1.39435	-1.16992	-1.46744	-1.10426	-1.136	-1.71207	-2.27413	-1.7178	-1.10901
435	-0.0339545	0.138589	0.031504	0.206628	0.392732	0.189515	-0.205059	0.148924	-0.0258728	0.358507	0.403518	0.0719081	-0.0436485	0.0808858	0.460513	0.843619	0.368028	-0.170416	0.178662		0.120054	-0.161701	-0.075494	-0.786944	-0.798577	-0.478859	-0.562252	-0.656466	-0.319004	-1.30864	-1.60957	-1.09998	-1.05465	-0.926868	-1.28907	-1.76827	-1.43767	-0.836116
436	0.3145	0.0871365	0.129459	0.243817	0.22104	0.0848003	0.0586193	0.00179197	-0.0582916	0.244307	0.237865	-0.0992691	-0.0874517	-0.00700368	0.460606	0.647638	0.354408	-0.0322369	0.155652		0.65195	0.294977	0.369673	-0.479003	-0.000729353	-0.0234044	0.00715086	0.14598	-0.286603	-0.867376	-1.32767	-0.774557	-0.658506	-0.49455	-0.683664	-1.42054	-0.860933	-0.37693
437	0.350546	-0.560208	-0.392088	-0.236164	0.59288	-0.00448446	-0.135684	0.348488	0.272965	-0.189671	-0.166377	-0.505498	-0.317411	-0.315819	0.647258	0.913674	-0.0199944	-0.48714	-0.0113738		0.0728516	0.116781	-0.0546084	-0.77083	-0.627758	-0.54205	-0.330867	-0.452434	-0.706432	-1.01265	-1.63134	-0.948666	-1.37528	-0.547281	-1.50797	-1.64334	-1.6672	-0.80171
438	-0.727623	-0.841738	-0.654184	-0.4137	-0.239791	-0.513195	-1.70073	-0.938406	-0.414058	-0.1364	-0.0871803	-0.601006	-0.536829	-0.37175	-0.290839	-0.157876	-0.150759	-0.522025	-0.516561		-0.406626	-0.575868	-0.724669	-1.35459	-1.46519	-1.35884	-0.546575	-1.16753	-1.05805	-1.9273	-1.52809	-1.75133	-1.37466	-1.37489	-1.7199	-1.6574	-1.90594	-1.28808
439	0.677779	0.530248	0.357028	0.303563	-0.31298	-0.213736	0.66744	0.255468	-0.124881	-0.198329	-0.0754593	-0.389808	0.113737	-0.20005	1.09005	0.57565	0.659378	0.198485	0.217421		0.9946	0.368117	0.37473	-0.115384	0.530962	0.409665	1.10323	1.72187	0.735474	0.387803	-0.0304225	-0.236996	0.723257	0.359576	0.136348	0.379322	0.431225	0.486669
440	-0.421545	-0.233661	-0.433609	-0.235073	-0.216916	-0.0737241	-0.206829	-0.279437	-0.283636	-0.0251481	0.0997057	-0.0807222	-0.140623	-0.343527	0.319423	0.505352	0.189273	-0.0770047	-0.10765		-0.306761	-0.750908	-0.92812	-1.42052	-1.67278	-1.12954	-0.714554	-1.27434	-1.28423	-1.87462	-1.75735	-2.19901	-1.3915	-1.56982	-1.79045	-2.68016	-1.98062	-1.45443
441	-0.193534	-0.16015	-0.126215	-0.0604682	0.0511424	-0.0478373	-0.373159	-0.489539	-0.237512	0.09315	0.133056	-0.13086	-0.123479	-0.0893221	0.453088	0.277156	0.295052	-0.0984341	-0.0459925		-0.466635	-0.672307	-0.754579	-1.28175	-1.34788	-1.16359	-0.98222	-1.29713	-1.43041	-1.80521	-2.11253	-1.92886	-1.65007	-1.63069	-1.84216	-2.35742	-2.07713	-1.45886
442	-0.386568	-0.253837	-0.0695446	-0.15567	0.340632	0.126153	-1.23513	-0.949934	-0.278438	0.10914	0.25218	-0.0521949	-0.457279	-0.0221265	0.199886	0.725023	0.209774	-0.477824	-0.131986		-1.50374	-1.47251	-1.50157	-1.62488	-2.15246	-2.13222	-1.20404	-1.87265	-2.01913	-2.4233	-2.21948	-2.269	-1.75845	-2.21571	-2.64966	-3.23551	-3.04427	-2.07639
443	-0.494761	-0.30427	-0.0363878	-0.0196111	0.0336589	0.0475651	-1.38864	-1.27196	-0.143668	0.193402	0.22046	0.0446287	-0.376225	-0.0615012	0.0255646	-0.0186964	0.0969681	-0.366333	-0.212212		-0.649898	-0.863988	-0.760442	-1.01878	-1.52505	-1.61188	-1.41899	-1.4592	-1.46074	-1.95434	-1.97263	-1.56282	-1.44785	-1.73139	-2.01153	-2.12787	-2.44911	-1.53097
444	-0.360947	-0.32653	-0.102236	-0.192544	0.0169997	-0.189359	-0.846223	-0.332286	-0.383119	0.000555687	0.0236023	-0.329857	-0.314429	-0.183955	0.146577	0.238835	0.0700888	-0.348741	-0.189643		-0.360849	-0.395426	-0.247628	-0.513091	-1.01774	-1.12554	-1.25747	-0.93322	-0.885013	-1.38596	-1.81487	-1.54896	-1.14411	-1.30614	-1.63434	-1.76724	-1.86253	-1.12942
445	0.0937818	0.102651	0.139841	-0.0775739	0.299784	0.304772	-0.00836004	-0.110419	0.371825	0.411155	0.573821	0.11182	-0.0749534	0.222108	0.757182	0.474546	0.589163	0.0744058	0.236419		-0.281256	-0.535451	-0.25182	-0.624959	-0.944723	-0.900711	-0.870883	-1.38817	-1.12998	-1.37489	-1.72208	-1.33027	-1.28727	-0.994489	-1.26353	-1.74579	-2.18339	-1.10763
446	-0.844875	-0.861794	-0.605973	-0.68882	-0.500505	-0.259761	-0.844193	-0.997163	-0.882615	-0.141611	-0.083004	-0.344604	-0.240752	-0.354175	-0.429666	-0.424652	-0.163932	-0.370796	-0.502161		0.224427	0.233277	0.193109	-0.386496	-0.6358	-0.554524	-0.15079	-0.456939	-0.2823	-0.768598	-0.87873	-0.797946	-0.721096	-0.750832	-0.937223	-1.07947	-0.994848	-0.514399
447	0.120841	0.0499195	-0.134607	0.0830879	0.10446	-0.0327196	-0.404382	0.221416	-0.0627141	0.103458	0.354562	-0.0966187	-0.278049	-0.0902743	0.476847	0.366793	0.183312	-0.199674	0.0425365		0.15781	-0.181731	-0.1589	-0.496829	-0.465179	-0.448477	-0.369299	-0.525965	-0.501183	-0.736198	-0.617191	-0.528685	-0.744793	-0.575865	-1.16085	-1.20561	-1.31562	-0.580856
448	0.0990958	0.266355	0.157631	0.0850186	0.18381	0.13737	-0.092559	-0.0892869	0.00610321	0.350073	0.327928	0.0766395	-0.0314092	0.0889527	0.49454	0.772549	0.506658	-0.0333549	0.183673		0.427234	-0.114588	-0.100534	-0.545128	-0.412227	-0.271028	-0.175875	-0.197985	-0.121914	-0.703148	-0.852928	-0.559342	-0.440951	-0.437404	-0.736144	-1.33369	-0.987569	-0.444895
449	-0.041826	-0.0963616	-0.0638891	0.0149111	0.141201	0.041414	-0.232196	-0.0750236	-0.0989707	0.184031	0.211765	-0.0211422	-0.214152	-0.121854	0.483786	1.28453	0.396237	-0.161321	0.0906191		-0.930639	-1.05155	-1.1099	-1.32494	-1.54066	-1.27944	-1.20028	-0.974607	-1.12105	-1.60955	-1.72641	-1.32729	-0.929806	-1.26611	-1.7325	-2.43538	-1.88332	-1.37903
450	-0.360604	-0.31643	-0.139171	-0.292945	0.100873	0.0632609	-1.14858	-0.592514	-0.238231	0.0320762	0.106397	0.0392782	-0.348771	-0.125618	0.141316	0.406215	0.281509	-0.30677	-0.149929		-1.74969	-1.64643	-1.72459	-1.60727	-2.35606	-1.89765	-1.95781	-1.83913	-1.94031	-2.12021	-2.25297	-1.56173	-0.914433	-1.57655	-1.96704	-2.12054	-2.25815	-1.85239
451	-0.136302	-0.144496	-0.0376133	-0.0563137	0.0995319	0.00870801	-0.16794	0.33074	0.128026	0.0962228	0.0823921	-0.118765	-0.117651	-0.197244	0.282081	0.784261	0.141329	-0.151538	0.0458572		-1.27904	-0.939538	-1.10734	-0.813402	-1.44082	-1.19243	-1.42605	-1.20122	-0.958593	-1.43784	-1.62381	-0.738389	-0.558078	-0.886382	-1.27649	-1.55939	-1.53411	-1.17488
452	-0.195184	-0.0335836	0.148404	0.209074	0.0328504	0.0812146	-0.874723	-0.790486	-0.109441	0.162806	0.1781	0.129691	-0.222902	0.0778447	-0.200796	0.0236052	-0.100881	-0.150724	-0.0908406		0.00927354	0.245645	0.167135	0.285793	-0.3097	0.0221441	-0.576609	-0.182067	0.111719	-0.230339	-0.566683	0.308927	0.359862	0.179431	0.154152	0.0299532	0.0309564	0.00232901
453	0.1427	-0.0330441	0.282956	-0.0386863	-0.0391938	0.08312	-0.129684	-0.181629	0.119514	0.274291	0.22724	0.101669	0.0392593	0.214779	0.107748	-0.218907	0.0217967	0.0524125	0.057019		0.656489	0.905012	0.836372	0.589194	0.292679	0.713063	0.610177	0.598595	0.771596	0.500769	0.107761	1.00185	0.665816	0.949341	0.716343	1.03522	0.766287	0.689209
454	0.330535	0.236812	0.33751	0.261196	0.120093	0.278378	0.613184	0.481368	0.389556	0.461737	0.472356	0.20816	0.422415	0.63841	0.598754	0.40596	0.413572	0.392624	0.392368		1.44499	1.53678	1.52181	1.18916	1.202	1.39371	1.38585	1.6591	1.44818	1.23736	1.04578	1.55817	1.37137	1.67643	1.35898	1.27605	1.55726	1.4037
455	0.255801	-0.0101215	0.163851	0.212591	0.31316	0.357781	-0.0571118	0.10422	0.303384	0.411729	0.531244	0.33932	0.174148	0.507054	0.315999	0.41002	0.465098	0.248601	0.280376		1.702	1.79386	1.70024	1.27476	1.33859	1.57983	1.60911	1.62643	1.70375	1.4303	1.20454	1.83828	1.46996	1.93863	1.67007	1.45765	1.64804	1.58741
456	0.721775	0.413304	0.577141	0.237739	0.628888	0.643089	0.561188	0.230753	0.380834	0.751463	0.815324	0.410663	0.403729	0.577675	0.974677	0.762147	0.802167	0.214771	0.561518		1.09359	1.3683	1.19551	0.866739	0.889192	1.37611	1.48909	1.31546	1.5416	1.104	1.00475	1.794	1.2331	1.81201	1.17691	1.00042	1.31863	1.26938
457	0.0705753	0.0537178	-0.0797972	-0.133283	0.190584	0.0646107	-0.0402284	0.0249339	0.0218472	0.239423	0.26465	-0.0268867	-0.0603029	0.0481244	0.46987	0.460245	0.388854	-0.0520719	0.105826		0.537449	0.57043	0.70617	0.516817	0.507094	0.827405	0.784508	1.07845	1.01315	0.732277	0.568437	1.22392	0.958529	1.24483	0.635283	0.55672	0.716349	0.775166
458	0.261013	0.0487526	0.165054	0.0765469	0.329174	0.373998	0.502963	0.391216	0.425968	0.460717	0.454362	0.204981	0.298913	0.347881	0.528219	0.31178	0.449601	0.20577	0.324273		1.32763	1.4199	1.27662	0.746718	1.04773	1.32737	1.48421	1.20801	1.32184	1.16362	1.29774	1.69372	1.08389	1.44939	1.11551	1.59799	1.33134	1.28784
459	0.661099	0.572144	0.616203	-0.00124621	0.0734455	0.254593	0.617199	0.24729	0.498727	0.374315	0.51348	0.132737	0.385398	0.402256	0.968319	0.563729	0.749029	0.388166	0.445382		1.3237	0.969615	1.21962	0.705251	1.05427	1.10133	1.65583	1.56762	1.38659	1.11614	0.834589	1.45179	1.13442	1.35162	1.14157	1.19679	1.03583	1.19097
460	-0.0014123	-0.0798743	-0.11927	-0.224559	-0.0852522	0.00716123	-0.66852	-0.317505	0.123728	0.0812594	0.107828	-0.0368258	-0.214238	0.0193693	0.0198769	0.149917	0.263044	-0.190921	-0.0647885		1.30826	0.965294	1.18617	0.87829	0.806786	1.08591	1.21829	1.05926	1.29546	0.962504	0.735108	1.5697	1.00781	1.45862	1.04093	0.724337	0.880333	1.06959
461	0.030497	-0.0454171	-0.0399275	-0.0475422	-0.0686777	-0.173542	-0.314968	-0.398582	-0.614819	0.0425169	0.0515553	-0.258932	-0.296402	-0.0491683	0.280473	0.51956	0.170657	-0.31259	-0.0847393		0.378855	0.191032	0.46315	0.476601	0.0068545	0.333702	0.270156	-0.0279415	0.438922	0.118703	-0.0888938	0.865489	0.505663	0.663855	0.0371699	-0.299269	-0.147815	0.246249
462	-1.03189	-0.765189	-0.692895	-0.560549	-0.810858	-0.633479	-1.7729	-0.924639	-0.625662	-0.574393	-0.525032	-0.548705	-0.725328	-0.808732	-0.505965	0.0200103	-0.299901	-0.675014	-0.692284		-0.0667022	-0.308316	-0.15368	-0.000436643	-0.771429	-0.634141		-0.0664247	-0.105213	-0.835435	-0.311758	-0.275381	0.136691	-0.25321	-0.470855	-1.51389	-0.627892	-0.39113
463	0.244453	0.119674	0.00122438	-0.0940529	-0.903012	-0.196809	0.531079	-0.0967469	-0.357202	-0.1909	-0.143925	-0.291144	-0.319545	-0.426013	0.614139	0.20299	0.293126	-0.0933927	-0.0614476		0.303367	-0.118364	0.219126	-0.0971603	-0.122082	-0.0357315	1.14232	0.975612	0.747049	-0.307205	-0.0602544	-0.356409	0.368213	0.0730707	-0.128627	-0.713188	0.0801249	0.115874
464	0.057412	0.328323	0.129128	0.17557	0.227816	0.0620186	0.288156	0.251272	0.124403	0.321959	0.178697	-0.0289533	0.168731	-0.0335841	-0.0470797	-0.086432	-0.231918	0.00583878	0.105075		0.714956	0.289396	0.848327	0.551034	0.0839424	0.0620343	-0.0270691	0.356768	0.209633	0.0313265	-0.579482	0.185322	0.360748	0.124437	0.5298	0.612454	0.354045	0.276922
465	0.662437	0.586242	0.420009	0.220624	0.461509	0.35999	0.947895	0.840067	0.629017	0.588243	0.532236	0.375047	0.609945	0.505083	0.621089	0.214634	0.53811	0.63979	0.541776		0.967312	0.626806	0.988751	0.656175	0.342139	0.261327	0.224988	0.703045	0.403425	0.172593	-0.281298	0.298073	0.270705	0.39353	0.527795	0.691353	0.363096	0.447636
466	0.371821	0.492355	0.217649	0.195471	0.346374	0.293256	0.632441	0.570396	0.419981	0.508108	0.499181	0.281439	0.413441	0.430753	0.103193	-0.0583787	0.339445	0.452021	0.361608		1.52574	1.12168	1.61631	1.08186	1.03208	0.925018	1.22181	1.54729	1.17748	0.918769	0.517932	1.05866	1.00046	1.22707	1.65243	1.82947	1.41058	1.22733
467	0.341175	0.356136	0.251153	0.324244	0.48006	0.238539	0.384937	0.268865	0.297844	0.553394	0.44608	0.101863	0.187352	0.154633	-0.0731734	-0.183239	-0.079104	0.111898	0.231259		1.29099	1.24128	1.49296	1.17557	1.07208	1.12348	1.27044	1.60188	1.43835	1.15039	0.820327	1.52368	1.23104	1.55201	1.88471	1.99065	1.91256	1.39838
468	-0.280575	0.00265233	-0.201498	0.014261	0.0955754	0.0517475	-0.636512	-0.424956	0.176788	0.0698987	0.16746	0.0215356	-0.195771	-0.19324	-0.26092	-0.506767	-0.174836	-0.156855	-0.135112		0.93232	0.758487	1.2287	1.02456	0.805964	0.747388	1.03488	1.09192	0.886633	0.782228	0.500538	0.911374	0.759204	1.11533	1.21387	1.39944	1.16979	0.962508
469	-0.433425	-0.384219	-0.375849	-0.539286	-0.849708	-0.559881	-0.763441	-0.56607	-0.662791	-0.449323	-0.514196	-0.696716	-0.451546	-0.573196	-0.116537	0.287318	0.0167518	-0.505426	-0.452086		-0.202315	-0.414542	-0.342621	-0.458322	-0.614287	-0.504857	0.250813	0.199043	-0.090539	-0.459775	-1.01746	-0.385754	0.0193959	-0.0610206	-0.752003	-0.977191	-0.466483	-0.369289
470	-0.982538	-0.389372	-0.68108	-0.55414	0.137192	-0.0231284	-0.275675	-0.151152	-0.438857	-0.436771	-0.187685	-0.189183	-0.350783	-0.33861	0.336098	1.44589	0.328547	-0.0390417	-0.155016		-2.06269	-1.79444	-1.6692	-1.34363	-2.12615	-1.73712	-1.78048	-1.37209	-2.19981	-2.34669	-2.54147	-1.77641	-1.28423	-1.81029	-2.10632	-3.01749	-2.192	-1.95062
471	-0.442117	-0.0116789	-0.15688	-0.10695	-0.0224228	0.0855163	-0.360154	-0.358625	-0.315872	0.10937	0.141259	0.0125071	-0.120137	-0.040926	0.0504885	0.0974302	0.165647	-0.134972	-0.0782509		-1.84736	-1.14562	-0.805888	-0.747124	-1.49944	-1.23519	-0.882302	-0.976122	-0.981665	-1.51805	-1.82984	-1.02454	-1.02681	-1.4376	-1.40874	-1.56811	-1.53809	-1.26309
472	-0.19241	0.0112188	-0.0190409	0.124987	0.271155	0.0657093	0.0263446	0.0606542	0.274499	0.28373	0.27049	0.0845403	0.129215	0.317361	0.0541963	0.343114	0.158866	0.0906394	0.130848		-1.31914	-0.232256	-0.0043276	-0.0981355	-0.783048	-0.605326	-0.623372	-0.476019	-0.309455	-0.715433	-1.30773	-0.41352	-0.881745	-0.971434	-0.520017	-0.592581	-0.957554	-0.635946
473	0.0433971	0.34225	0.175011	0.0783319	0.160273	0.256276	0.306572	0.23389	0.418852	0.445621	0.43648	0.165019	0.220825	0.41385	0.154767	-0.207343	0.05904	0.164028	0.214841		-0.835171	0.133132	0.478738	0.25642	-0.207612	-0.179228	0.0453307	0.0543741	0.111624	-0.233347	-0.826694	-0.0432949	-0.543694	-0.58674	0.03803	0.348688	-0.19792	-0.128669
474	-0.129733	0.129615	-0.00739196	-0.0604213	-0.0322653	0.173924	0.110807	0.1414	0.059306	0.224192	0.328531	-0.016458	0.141244	0.329004	0.144031	-0.196823	0.117532	-0.0928707	0.0757568		-0.288728	0.460494	0.651068	0.486649	-0.0449093	-0.0133232	0.0891882	0.24386	0.465352	0.277117	-0.512144	0.281811	-0.476185	-0.195078	0.240811	0.411321	-0.0652098	0.118358
475	0.0686757	0.293883	0.0106662	0.0547678	-0.00119115	0.104759	0.339201	0.17174	0.180387	0.224262	0.262501	0.00230531	0.170807	0.127044	-0.078532	-0.0151912	-0.11889	0.119093	0.10646		0.300354	0.639982	1.0432	0.684178	0.456287	0.621134	0.913384	1.11899	0.965453	0.693801	0.252351	0.692088	0.308185	0.551943	1.00702	0.990537	1.16403	0.729584
476	-2.09892	-0.749539	-0.410564	-0.54754	-0.132916	-0.0735393	-0.828467	-0.542196	-0.475525	-0.442513	-0.188886	-0.144036	-0.240936	-0.24465	-0.0733652	0.191956	0.210664	-0.233837	-0.390267		-1.18576	-0.569627	-0.4202	-0.425161	-1.12445	-0.836051	-0.198739	-0.249967	-0.38643	-0.884359	-1.00097	-0.384125	-0.75245	-0.466175	-0.868992	-1.1008	-0.943878	-0.694008
477	-2.61323	-1.70258	-1.89326	-1.03571	-1.49419	-0.871808	-1.43551	-2.30034	-2.03735	-1.2774	-1.30195	-0.776928	-0.932316	-1.48688	-1.92787	-1.23849	-1.20131	-0.868578	-1.46643		-2.1673	-1.89919	-1.63299	-2.08075	-1.93455	-1.68064	-1.11002	-1.00836	-1.12182	-1.83063	-1.80525	-0.871861	-0.667562	-1.10918	-0.642638	-1.03881	-0.582786	-1.36378
478	-0.36577	-0.0140022	-0.272236	-0.0328366	-0.0257326	0.212135	0.269611	-0.277369	-0.00133804	0.140346	0.14747	0.132852	0.0861903	0.0666503	0.00266164	0.100823	0.12181	0.0779022	0.0205093		-1.50898	-1.10456	-1.19876	-1.34934	-1.05652	-0.790256	-0.498373	-0.454355	-0.784466	-0.825747	-0.888525	-0.263067	-0.222984	-0.126502	-0.452811	-0.507674	-0.0642453	-0.711598
479	0.044677	0.22658	0.216098	0.00084432	0.280131	0.307284	0.612772	0.265175	0.526383	0.523246	0.55814	0.0430959	0.162423	0.375813	0.353085	-0.124561	0.500698	0.225653	0.283197		-1.49574	-1.04934	-0.878466	-1.25579	-0.997313	-0.845903	-0.283305	-0.385938	-0.637044	-0.807368	-0.929318	-0.423629	-0.359868	-0.175898	-0.209223	0.0532978	-0.305819	-0.646274
480	-0.540059	-0.110093	-0.572682	-0.0534118	-0.139095	0.016717	-0.486941	-0.823373	-0.500067	-0.141098	-0.245725	-0.0655692	-0.545114	-0.700758	-1.03554	-0.699242	-0.826881	-0.563792	-0.446262		-3.03243	-3.44349	-3.00615	-3.21531	-3.15133	-3.2058	-2.79389	-2.77594	-2.84518	-3.11925	-2.99803	-2.60837	-1.67997	-2.62893	-1.84714	-2.18369	-2.24187	-2.75158
481	-0.224024	-0.161023	-0.142436	-0.460316	-0.154841	-0.0836125	-0.843418	-0.58936	-0.441324	-0.0440268	-0.0825088	-0.206149	-0.350956	-0.334373	0.352262	0.209658	0.197007	-0.441053	-0.211139		-0.132465	-0.329733	-0.44245	-0.248474	-0.894892	-0.815513	-0.501847	-0.322897	-0.395377	-0.685654	-1.12408	-0.614808	-0.485181	-0.242951	-0.930983	-1.33948	-1.33999	-0.638046
483	-0.176458	0.11691	0.0950259	-0.0878531	0.107335	0.147198	-0.81969	-0.612722	0.13637	0.218768	0.316124	0.175476	-0.134294	0.0603653	0.255662	0.792619	0.338837	-0.114754	0.0452733		0.645507	0.281232	0.738654	0.514568	0.126725	0.278661	0.3273	0.370919	0.477223	0.244301	-0.0766746	0.299741	0.261736	0.605044	0.0281699	-0.383514	-0.107646	0.272467
484	0.28674	0.369586	0.205605	0.122179	0.37579	0.367938	-0.120813	-0.0334964	0.285341	0.455228	0.482632	0.259478	0.19889	0.34838	0.42921	0.604581	0.568175	0.103941	0.294966		0.678433	0.481223	0.780407	0.495415	0.304793	0.416882	0.634537	0.597585	0.690565	0.456975	0.296163	0.407366	0.381188	0.708173	0.38315	0.0577971	0.308121	0.475222
485	0.152819	0.256328	-0.0939757	-0.287119	0.0146133	0.209591	0.32391	0.103097	0.0350381	0.228981	0.270511	-0.0207616	0.148311	0.0800792	0.644157	0.472729	0.458773	-0.0196041	0.165415		-0.0999258	-0.262541	0.100825	0.115654	-0.282857	-0.215195	-0.250197	-0.59096	0.17719	-0.12329	-0.514168	0.0938128	-0.219671	0.128141	-0.440697	-0.831444	-0.548586	-0.221406
486	-1.16387	-1.1399	-1.01961	-1.01281	-0.607028	-0.627398	-1.52582	-1.24888	-1.07195	-0.653249	-0.580676	-0.694391	-0.743143	-0.938117	-0.492889	0.060144	-0.383004	-0.658141	-0.805596		-2.35498	-2.05985	-1.96054	-1.8636	-2.02694	-2.2122	-1.22629	-1.86197	-1.88352	-2.28495	-2.32896	-2.07297	-1.26132	-1.75475	-2.04762	-2.46793	-1.97475	-1.97901
487	-0.624038	-0.884676	-0.589214	-0.395513	-0.136511	-0.217218	-1.10422	-0.671111	-0.693581	-0.1688	-0.187987	-0.244408	-0.3786	-0.378564	-0.170776	0.267269	-0.0704667	-0.361445	-0.389437		-0.319081	0.152674	0.150725	0.201291	-0.470828	-0.704124	-0.491775	-0.378971	-1.01254	-1.28711	-1.35992	-1.1691	-0.802677	-0.990927	-1.09565	-1.61568	-1.34887	-0.737798
488	-0.196504	-0.086146	-0.0326947	-0.254648	0.299335	0.0593035	-0.841773	-0.557116	-0.321361	-0.0502363	0.208218	-0.04594	-0.239506	-0.0302826	0.180097	0.3399	0.157107	-0.281751	-0.094111		0.206968	0.394592	0.573656	0.605113	-0.280501	-0.0501319	-0.139835	-0.353526	-0.432675	-0.575461	-0.995814	-0.649485	-0.602346	-0.439274	-0.929101	-1.09929	-0.815461	-0.328386
489	0.39969	0.476427	0.51227	0.214588	0.53711	0.611116	0.50321	0.493931	0.57971	0.732167	0.730747	0.326412	0.317332	0.551037	0.724484	0.370608	0.596992	0.326846	0.50026		0.831274	0.660641	1.12461	0.908321	0.309163	0.30678	-0.118064	-0.159287	0.134064	-0.165847	-0.607025	-0.0551003	-0.284867	-0.10043	-0.312972	0.0111791	-0.345126	0.125725
490	-0.0716674	-0.152679	0.0312297	-0.304956	-0.0382076	0.06807	-0.0613888	-0.498556	0.086184	0.142741	0.343462	0.0808876	-0.0925586	-0.0748136	0.240215	-0.221491	0.268702	0.0234893	-0.0128521		0.721514	0.377594	0.976251	0.747813	0.0900284	0.164522	-0.0560241	-0.299706	-0.0862147	-0.353309	-0.430146	-0.416515	-0.312251	-0.149092	-0.626755	-0.0288357	-0.622307	-0.0178491
491	0.453798	0.181159	0.327019	-0.0709965	0.167469	0.17586	-0.293841	-0.207475	-0.141222	0.191307	0.176368	-0.017652	-0.168703	-0.0229338	0.518203	0.662812	0.512639	-0.226926	0.12316		0.151648	0.120042	0.285569	0.417304	-0.418087	-0.235956	0.320432	0.173195	0.0554607	-0.44535	-0.499106	-0.262036	-0.294233	0.0598793	-0.500613	-1.17224	-0.708172	-0.173662
492	-0.00578318	0.00707607	0.0482534	-0.101301	0.312587	0.162863	-0.366932	-0.0779689	0.100588	0.198069	0.398449	0.0947207	-0.0764109	0.204923	0.392125	0.429685	0.451216	-0.0147354	0.119857		0.22304	0.259961	0.613387	0.434287	-0.192056	-0.150274	-0.162087	-0.194902	0.0188978	-0.220347	-0.530598	-0.273999	-0.379486	-0.00175976	-0.418824	-0.740962	-0.710684	-0.14273
493	-0.46698	-0.0652461	-0.322004	-0.335476	-0.00662433	-0.0840554	-0.322604	-0.129553	-0.106436	-0.0542232	0.0405946	-0.0349759	-0.13928	-0.114833	0.0913092	0.19371	0.213837	-0.05006	-0.09405		0.421268	0.235731	0.567748	0.490665	0.219691	0.106131	0.186918	0.262445	-0.0378201	-0.0408249	-0.256176	-0.326539	-0.181831	-0.113162	-0.40962	-0.447058	-0.630617	0.00276166
494	-0.268577	0.0346733	-0.0706261	-0.132223	0.204461	0.113165	-0.18405	0.119511	0.0494008	0.284626	0.302086	0.0581361	0.0186117	-0.0751088	0.368146	0.919162	0.435452	0.11663	0.127415		0.0175181	-0.124991	0.0215784	0.0485559	-0.177364	-0.200651	-0.153368	-0.131801	-0.351731	-0.481203	-0.667928	-0.556444	-0.355141	-0.445125	-0.945245	-1.2593	-1.01472	-0.398668
495	0.0828191	0.04944	0.0622689	-0.0400008	0.45133	0.384503	0.36406	0.500988	0.142482	0.612452	0.631636	0.25795	0.296434	0.242256	0.707394	0.783515	0.664812	0.363467	0.364323		-0.0198587	-0.0693697	-0.110652	-0.371524	-0.307547	-0.298365	-0.227629	-0.162987	-0.327685	-0.554004	-0.689455	-0.47295	-0.535087	-0.629312	-0.788053	-0.786742	-0.975201	-0.430966
496	-0.160246	-0.0621495	-0.0719508	0.0178419	0.128162	0.142855	0.0156736	-0.0616185	-0.354485	0.204901	0.193527	0.0668327	-0.111973	-0.188215	0.447077	0.526077	0.310683	-0.0730051	0.0538882		-0.456111	-0.895124	-0.779448	-1.09241	-1.05802	-1.05071	-0.798645	-0.558268	-1.151	-1.45418	-1.38735	-1.38603	-0.727607	-1.29988	-1.67773	-1.74446	-1.44053	-1.11515
497	-0.651898	-0.633625	-0.308387	-0.211717	-0.337266	-0.106258	-1.45289		-0.265326	-0.00810656	-0.0622867	0.0260763	-0.265377	-0.289687	-0.036053	-0.546109	0.00743195	-0.240463	-0.316585		-1.31011	-1.79318	-1.85466	-1.81087	-2.03508	-2.19529	-2.41687	-2.96181	-1.5388	-1.61326	-2.28696	-1.82767	-1.78387	-1.59705	-2.31026	-2.62589	-2.44258	-2.02378
499	-1.39446	-1.10393	-0.992192	-0.710894	-1.22116	-0.669065	-1.98496	-1.21597	-1.42063	-0.831817	-0.680326	-0.540384	-0.635702	-1.04023	-0.765867	0.0691258	-0.656576	-1.08198	-0.937612		-0.0829899	0.0675823	0.16458	0.030207	-0.396036	0.0316559		0.216634	0.381805	-0.188107	-0.115494	0.625477	0.194767	0.58434	0.088765	-0.230315	-0.0553591	0.0823446
500	-0.705823	-0.373286	-0.29648	-0.184438	-0.0484911	-0.113501	-0.41034	-0.465522	-0.157777	0.0154812	0.103965	-0.242245	-0.270805	-0.121793	0.240204	0.183689	0.027158	-0.23682	-0.169824		0.994351	1.26255	1.31418	1.14984	0.913299	1.13481	0.998341	1.19271	1.19106	0.975409	0.817008	1.54572	1.22667	1.5287	0.87693	1.00418	1.17898	1.13557
501	0.108975	0.235142	0.0887986	0.245147	0.0543471	-0.0566888	0.0802092	0.148544	0.154203	0.0231817	0.149919	-0.11361	-0.0449701	0.0422122	0.615187	0.66739	0.459581	0.116367	0.165219		1.61678	1.09388	1.6037	1.1937	1.37138	1.12513	1.59436	1.89844	1.31059	1.16018	0.731776	1.31276	1.26883	1.38946	0.981376	1.04211	1.07729	1.28069
502	0.310812	0.141386	0.304694	0.1728	0.215851	0.332502	0.48563	0.269217	0.307945	0.555006	0.500347	0.227929	0.176424	0.290598	0.469837	0.353622	0.309259	0.194588	0.312136		2.13007	2.10109	2.08519	1.56038	1.53974	1.75972	1.83869	1.92515	2.11698	1.67531	1.39958	1.9847	1.79396	2.11447	2.05386	1.95907	2.12073	1.89169
503	0.566011	0.475393	0.477259	0.384988	0.319843	0.444114	0.370289	0.433633	0.56362	0.609779	0.567144	0.43876	0.345862	0.530338	0.417869	0.422483	0.441181	0.341881	0.452803		0.924366	0.827269	1.0051	0.739454	0.351235	0.464181	0.628641	0.732709	0.814053	0.439886	0.0082647	0.651676	0.486912	0.652271	0.681973	0.52742	0.424334	0.609397
504	0.0440993	0.248958	0.144385	0.254629	-0.0540884	0.0480425	-0.463178	-0.243043	0.0259247	0.280798	0.179689	0.14782	-0.130865	0.138699	0.293874	0.469784	0.182567	0.0463103	0.0896892		-0.55264	-0.394326	-0.2802	-0.285302	-0.889917	-0.61999	-0.360261	-0.17676	-0.246115	-0.64724	-1.31666	-0.576085	-0.24727	-0.441613	-0.788349	-1.13328	-0.864811	-0.577695
505	0.49175	0.500779	0.471314	0.458842	0.368666	0.464795	0.285056	0.431805	0.456146	0.683373	0.64598	0.41998	0.27622	0.614784	0.59866	0.676604	0.51303	0.341738	0.483307		-1.32331	-0.978955	-0.812243	-0.676339	-1.80077	-1.47318	-1.14581	-1.31487	-0.866441	-1.2777	-1.57178	-0.779944	-0.887956	-1.00027	-1.35168	-1.55976	-1.62272	-1.20257
506	0.168492	0.304635	0.357031	0.393895	0.283347	0.287834	0.118136	0.0445221	0.227316	0.499637	0.444915	0.242791	0.0450126	0.31501	0.379214	0.510905	0.409375	0.142707	0.287487		-1.60618	-1.20731	-0.98184	-0.946925	-1.87319	-1.63766	-1.57539	-1.44693	-1.07375	-1.52153	-1.69949	-0.962693	-1.02451	-1.24885	-1.49701	-1.83479	-1.79029	-1.40755
507	-0.0756269	0.0604223	0.22406	0.209103	0.295223	0.0832368	-0.524546	-0.345438	-0.134583	0.221766	0.265825	0.0548193	-0.281074	0.111727	0.255598	0.902765	0.334535	-0.157672	0.0833411		-1.45385	-1.44027	-1.03879	-1.12147	-1.85237	-1.62424	-0.947492	-1.12887	-1.13314	-1.58737	-1.98923	-1.28646	-0.943469	-1.39051	-1.66774	-2.55204	-1.8419	-1.47054
508	-0.457409	-0.298008	0.048299	-0.102692	0.0716661	0.00324707	-0.219971	-0.467135	0.043903	0.168198	0.323757	-0.051275	-0.138692	-0.00584782	0.280039	-0.110746	0.277779	-0.0502594	-0.0380637		-1.78254	-1.52425	-0.980883	-0.992654	-2.10829	-2.07513	-1.5341	-1.7217	-1.8918	-2.17898	-2.1233	-1.73127	-1.39468	-1.64021	-2.19734	-1.94034	-2.49123	-1.78287
509	-0.121701	0.0855073	0.00133874	0.000273398	-0.212501	-0.0482351	-0.745462	-0.634323	-0.178448	0.0779604	0.0694508	-0.200856	-0.442753	-0.183442	0.388917	0.462804	0.356775	-0.239087	-0.0868768		0.645123	0.267541	0.474519	0.0885013	-0.376144	-0.299164	0.274165	0.0163664	-0.088558	-0.742868	-0.875409	-0.554161	0.0177423	-0.406803	-0.755108	-1.35989	-0.888046	-0.268364
510	0.114993	-0.0226517	-0.14374	0.0237414	0.0140171	-0.173454	-0.619894	-0.69688	-0.343515	-0.0874995	-0.041936	-0.195094	-0.402455	-0.186686	0.0877883	0.218992	0.0177992	-0.282235	-0.151039		1.52426	0.876416	1.21057	0.677744	0.243497	0.293769	0.522404	0.372169	0.00660435	-0.299269	-0.365042	-0.0245616	0.0544128	-0.00957712	-0.197069	-0.732846	-0.272547	0.228291
511	0.0892514	-0.0254329	-0.196937	-0.0482896	-0.0826448	-0.275133	-0.33282	-0.0546769	-0.565021	-0.120337	-0.116477	-0.308632	-0.353755	-0.233541	-0.256876	-0.0264498	-0.302398	-0.280856	-0.193946		1.86769	1.42922	1.80512	1.26889	0.927466	0.973796	0.221994	0.607261	0.637312	0.523501	0.0777485	0.69827	0.334941	0.678643	0.570346	0.461905	0.64572	0.807637
512	0.290834	0.359724	0.200008	0.327655	0.119309	0.162697	0.000766102	0.12403	0.156121	0.374556	0.281012	0.0930081	0.169479	0.131772	-0.0152309	0.0417458	0.0964297	0.178037	0.171775		2.16242	1.73367	2.19575	1.50045	1.5004	1.48057	1.28155	1.43135	1.28876	1.12259	0.959049	1.33231	1.05581	1.37186	1.48045	1.4907	1.56228	1.46764
513	0.432261	0.375383	0.44416	0.316095	0.519203	0.569342	0.482405	0.4511	0.463742	0.741188	0.69081	0.369646	0.468694	0.500051	0.683848	0.495691	0.627606	0.423331	0.503031		1.98453	1.63256	1.95899	1.40715	1.59485	1.69108	1.49716	1.42176	1.62306	1.42792	1.16371	1.77634	1.26873	1.69751	1.47576	1.46806	1.55773	1.56746
514	-0.15613	-0.0947015	-0.254438	-0.0146208	-0.260406	-0.11067	-0.416007	-0.31748	-0.223775	0.135073	0.0280507	0.0253739	-0.247275	-0.254386	-0.392134	-0.386256	-0.40087	-0.219626	-0.197793		1.50003	1.02832	1.98382	1.32575	1.67549	1.80168	1.82781	1.79467	1.59456	1.53061	1.22297	1.80296	1.39547	1.66247	1.77573	2.02526	2.15615	1.65316
515	-0.25842	-0.495516	0.0636148	0.357512	0.634179	0.301596	-0.347496	-0.301672	0.329237	0.498489	0.539883	0.12952	-0.0169548	0.302284	0.081164	-0.242696	0.299438	0.0601404	0.107461		0.124361	-0.0420171	1.04949	0.674157	0.7057	0.997424	0.979658	0.926904	0.441107	0.457431	0.414751	1.26916	0.70413	0.732999	0.873673	1.23263	1.0132	0.738515
516	-1.81792	-2.37532	0.0480986	0.171383	0.607386	0.23258	-0.204593	-0.0226162	0.0841506	0.404465	0.439973	0.137966	-0.103761	0.189871	0.49874	0.689574	0.528293	0.0201964	-0.0261964		-2.30853	-2.07505	-2.60644	-2.86743	-2.74497	-2.52034	-2.17893	-2.28864	-2.46669	-3.02271	-2.60919	-1.93276	-1.36388	-2.08699	-2.11662	-2.29337	-2.17499	-2.3328
517	-0.44879	-1.00841	-0.807987	-0.574598	-0.151126	-0.447107	0.238357	0.0307158	-0.571017	-0.568851	-0.166013	-0.786918	-0.788722	-0.578742	-0.0942851	0.800576	-0.0963882	-0.593431	-0.367374		-1.68385	-1.25379	-1.69712	-2.04403	-2.00299	-1.33106	0.0200094	-1.01806	-1.60398	-1.96337	-1.79252	-1.55774	-0.541109	-1.1343	-1.01443	-2.34223	-0.893325	-1.40317
518	-0.282324	-0.650841	-0.447378	-0.368967	-0.602357	-0.771171	-0.335461	-0.596883	-0.33908	-0.72755	-0.573841	-0.671586	-0.547561	-0.536214	0.567219	0.156821	-0.207374	-0.466539	-0.411171		-0.242981	-0.209791	0.0426535	-0.921313	-0.646326	-0.571058	1.01137	1.13104	0.0826334	-0.763975	0.100026	-0.770315	-0.0716307	-0.390237	-0.575272	-1.33231	0.0206222	-0.24158
519	-0.152877	-0.408492	-0.073238	-0.184801	0.149809	-0.23271	0.199338	0.351736	-0.0662679	0.133521	-0.012377	-0.35071	-0.294835	-0.153448	0.190834	-0.0538636	0.13528	-0.304658	-0.0626534		-0.330294	-0.472337	-0.36001	-0.560906	-0.675836	-0.463404	-0.413729	-0.240878	0.0713299	-0.468495	-0.757279	-0.0352261	-0.427981	0.0116622	-0.31584	-0.417757	-0.902864	-0.397638
520	0.119018	-0.186443	0.0542582	0.273135	0.344016	0.145203	0.064275	0.0881245	0.0545808	0.402617	0.321936	0.0261278	-0.0167865	0.184886	0.409689	0.48098	0.356522	0.0356739	0.175434		0.799844	0.606899	0.714973	0.0655152	0.11847	0.152644	0.132967	0.378845	0.637964	0.341505	0.0392961	0.441426	0.0367231	0.509565	0.324362	-0.00168502	0.00791025	0.31219
521	0.419946	0.180665	0.364451	0.313586	0.459678	0.203529	0.244258	0.215769	0.370375	0.469014	0.429657	0.0779046	0.0946505	0.35209	0.082839	-0.144439	0.0977939	0.105174	0.240941		1.19301	0.778574	1.07488	0.286709	0.459698	0.286809	0.0526222	0.377577	0.658309	0.31223	-0.0419398	0.378333	0.139015	0.514545	0.824987	0.797298	0.370652	0.497841
522	0.554607	0.65802	0.439741	0.327882	0.674785	0.272258	0.644763	0.493651	0.708491	0.597477	0.69178	0.213618	0.370586	0.563024	0.656013	0.144684	0.566542	0.46329	0.50229		0.139648	-0.24904	0.257405	-0.264194	-0.649529	-0.800707	-1.25918	-0.910946	-0.618278	-0.935998	-1.34891	-0.916233	-1.10722	-0.812613	-0.838655	-0.67777	-1.25426	-0.720381
523	0.508121	0.512827	0.425547	0.304693	0.534944	0.41063	0.191461	0.196503	0.57879	0.644822	0.667551	0.418719	0.396637	0.611172	0.608017	0.116259	0.529691	0.256061	0.43958		-0.583758	-0.929766	-0.535186	-0.895197	-1.54945	-1.60655	-1.93007	-1.90922	-1.28324	-1.60744	-1.87637	-1.4517	-1.61824	-1.36593	-1.9056	-2.18992	-2.181	-1.49521
524	0.252595	0.502607	0.154718	0.373169	0.222338	0.211212	0.876678	0.478756	0.268914	0.416021	0.41934	0.119142	0.312453	0.167773	-0.230014	-0.222942	-0.21952	0.333301	0.246475		-0.911445	-1.27212	-0.845073	-1.2498	-1.53669	-1.65164	-1.84044	-1.45542	-1.20042	-1.67483	-2.01704	-1.43135	-1.40128	-1.55445	-0.765605	-0.572056	-1.07027	-1.32058
525	0.539273	0.437135	0.440038	0.282648	0.487995	0.394732	0.150893	0.238072	0.292434	0.505559	0.531052	0.198604	0.188456	0.314451	0.589608	0.457682	0.57561	0.113588	0.374324		-2.7576	-2.69624	-2.76367	-2.74196	-3.28237	-2.77156	-2.33463	-2.59611	-2.47993	-3.16585	-2.78185	-2.36522	-2.43318	-2.70968	-2.78415	-2.95044	-2.76267	-2.72806
526	0.171944	0.369316	0.376535	0.39852	0.331443	0.328222	0.0533419	0.152013	0.307764	0.434497	0.427713	0.136045	0.0908322	0.283656	0.412103	0.555619	0.540497	0.065287	0.301964		-2.94809	-2.72816	-2.59862	-2.52152	-3.177	-3.08056	-2.55986	-2.72671	-2.56039	-3.03667	-3.04683	-2.49464	-2.33606	-2.83993	-2.83785	-3.05954	-3.13662	-2.80524
527	0.385433	0.432912	0.419692	0.209148	0.188051	0.14302	0.0488196	0.0915628	0.124119	0.332817	0.277112	0.0375767	0.0273015	0.222248	0.515257	0.550655	0.452966	-0.00230954	0.247577		-2.69843	-2.35042	-2.32816	-2.18774	-2.94333	-2.66155	-2.32629	-2.32094	-2.12346	-2.64509	-2.66157	-2.37031	-2.05881	-2.37749	-2.54157	-2.89553	-2.75324	-2.48494
528	0.58995	0.599496	0.619856	0.441242	0.390911	0.33634	0.485326	0.399227	0.575242	0.560553	0.547675	0.286235	0.356821	0.593732	0.338857	0.196114	0.321055	0.378993	0.445424		-2.40095	-1.95584	-2.01745	-1.65508	-2.58767	-2.47108	-2.19474	-2.12348	-1.74363	-2.19409	-2.4473	-1.87706	-1.8227	-2.06439	-1.7502	-1.52322	-1.9845	-2.04785
529	0.570437	0.489759	0.616033	0.406532	0.455687	0.401178	0.48763	0.768501	0.639781	0.64128	0.589894	0.369374	0.424523	0.703669	0.545035	0.350602	0.489185	0.412207	0.520073		-1.53393	-1.20564	-1.06629	-0.64346	-1.74854	-1.54032	-1.40662	-1.3905	-0.886494	-1.248	-1.64098	-1.0267	-1.16665	-1.14103	-1.00211	-0.92513	-1.45805	-1.23708
530	0.613891	0.550306	0.602263	0.340446	0.424867	0.496796	0.488322	0.476836	0.695321	0.726329	0.663378	0.433931	0.391293	0.639113	0.46772	0.55491	0.614868	0.429291	0.533882		-0.148011	-0.179846	0.225281	0.165373	-0.564035	-0.432403	-0.224509	-0.23516	0.0514861	-0.265176	-0.832295	-0.158062	-0.414874	-0.266759	-0.278159	-0.434861	-0.656726	-0.273455
531	0.827297	0.44621	0.641035	0.478557	0.669901	0.609262	0.733642	0.825927	0.945726	0.780539	0.735551	0.55059	0.566166	0.789644	0.603836	0.336601	0.609862	0.56263	0.650721		1.00541	0.895935	1.08548	1.00254	0.549719	0.444472	0.795218	0.788323	0.881017	0.666233	0.171846	0.699951	0.348799	0.686476	0.955366	0.901505	0.625653	0.735526
532	0.202366	-0.00631309	0.274501	0.0884064	0.225174	0.289517	-0.30882	0.0286326	0.35521	0.47311	0.518593	0.29692	0.12124	0.40219	0.365494	0.315714	0.36087	0.198787	0.233422		1.39381	1.20693	1.56858	1.42029	0.937979	0.922018	1.12118	1.05701	1.29105	1.13127	0.597935	1.22716	0.765475	1.41476	1.23166	0.905811	1.05571	1.13227
533	0.504725	0.239534	0.340541	0.170582	0.428866	0.484464	0.756825	0.680466	0.581191	0.653975	0.618834	0.342542	0.433023	0.605543	0.397966	-0.230824	0.363771	0.376215	0.430458		1.71255	1.38541	1.83695	1.65263	1.53755	1.52648	1.56357	1.63607	1.79157	1.61084	1.09569	1.84878	1.33867	1.75631	1.99018	2.26104	1.92053	1.6744
534	-0.0753131	-0.165367	-0.131571	-0.139183	0.0694545	0.0696817	-0.109182	-0.229633	0.100742	0.225793	0.229437	-0.0342103	-0.128092	0.10283	0.303525	0.0562097	0.233572	-0.125347	0.0140748		1.19838	1.034	1.32567	1.19869	1.06114	1.14235	1.57725	1.55607	1.48749	1.30221	0.893408	1.55869	1.27014	1.55618	1.29806	1.25057	1.49237	1.30604
535	-0.650394	-0.594767	-0.561252	-0.688369	-0.249013	-0.401597	-0.863023	-0.794799	-0.590518	-0.277027	-0.0673149	-0.559799	-0.5475	-0.445779	0.0456894	-0.0240381	-0.0279876	-0.484511	-0.432333		-0.886221	-0.892623	-0.766311	-0.538617	-1.01698	-0.861565	-0.212853	-0.232328	-0.527726	-0.669052	-1.00792	-0.324609	-0.339205	-0.148085	-0.982035	-0.983641	-0.90925	-0.664648
536	-3.23467	-2.14332	-2.37798	-1.10787	-1.63713	-1.23342	-2.85505	-3.09564	-2.84073	-1.65294	-1.71507	-1.21733	-1.58119	-2.36406	-2.32529	-1.34586	-1.96017	-1.51818	-2.01144		-1.50243	-1.73043	-1.81275	-3.23893	-2.8116	-2.60687	1.01485	1.19873	-0.327373	-2.31727	-1.83585	-2.38889	-0.604365	-1.05859	-0.131117	-1.42454	-0.575703	-1.30313
537	-3.48126	-2.49906	-2.20587	-1.22121	-1.52915	-1.23509	-2.86485	-2.92725	-2.01749	-1.2926	-1.46554	-1.1626	-1.41876	-1.98623	-2.15982	-1.58468	-1.90745	-1.28666	-1.90253		-2.3037	-2.45389	-1.82829	-2.8571	-2.73857	-3.17356	-0.795507	-1.02722	-1.37837	-2.10128	-2.21619	-2.15639	-0.811845	-1.48799	-0.975717	-1.48208	-1.27341	-1.82712
538	-0.0114959	0.142008	0.0400126	0.16714	0.233821	0.212189	0.521509	0.302654	0.191047	0.236748	0.270063	0.148067	0.17899	0.17687	-0.194722	-0.198676	-0.25834	0.196801	0.130816		0.493345	0.268235	0.656955	0.137382	0.256734	0.484229	1.27668	1.35743	1.08316	0.817347	0.525215	0.81698	1.08122	1.03744	1.42787	1.5132	1.84591	0.887019
539	0.0434856	0.223346	0.0642987	0.159032	0.259601	0.215149	0.614182	0.243866	0.166508	0.29189	0.297091	0.159787	0.155951	0.105111	-0.21065	-0.359042	-0.310637	0.182387	0.127853		-0.338894	-0.510683	0.147996	-0.447715	-0.397512	-0.271945	0.172615	0.417842	0.171709	0.131984	-0.36323	0.0242028	0.285854	0.166558	0.352535	0.265204	0.79005	0.0350923
540	-0.782888	-0.438238	-0.503295	-0.659463	-0.539379	-0.648193	-0.618322	-0.90991	-0.588695	-0.560466	-0.39237	-0.687339	-0.477767	-0.665269	-0.293179	-0.080881	-0.379736	-0.494036	-0.539968		-0.321128	-0.963718	-0.603779	-0.695884	-0.638796	-0.596396	0.0689183	-0.0490632	-0.574193	-0.792456	-0.0532927	-0.559536	-0.237427	-0.430039	-0.776935	-1.52939	-0.647353	-0.552969
541	0.117849	0.169466	0.122123	-0.0495013	0.15738	0.0935521	0.176475	0.269297	0.184298	0.108511	0.249173	0.0252509	0.153548	0.104104	0.365768	0.300145	0.321868	0.0286409	0.160997		-1.74089	-2.04487	-1.87321	-1.97731	-1.98629	-1.8675	-1.37352	-1.63918	-1.97928	-1.94908	-2.11507	-2.17472	-1.89014	-2.18647	-2.19318	-1.84623	-2.00511	-1.93188
542	-0.228404	-0.0467665	0.136343	0.00853717	0.241678	0.14344	-0.743263	-0.595248	0.16359	0.216943	0.255415	0.01703	-0.182454	0.023026	-0.24881	-0.522952	-0.0934193	-0.206699	-0.0923341		-1.54786	-1.80415	-1.65281	-1.692	-1.7954	-1.91969	-1.42344	-1.94634	-1.83083	-2.00048	-1.93213	-1.94346	-1.82582	-2.00474	-1.78244	-1.37812	-2.03128	-1.79476
543	0.0364023	0.145157	0.26079	0.00162208	-0.0330934	0.0831433	-0.134065	-0.031262	0.160917	0.266906	0.219038	0.0865954	0.0256913	0.0185809	0.125569	-0.0439886	0.256606	0.068744	0.0840752		-1.67241	-1.88876	-1.90593	-1.91058	-2.07756	-1.73543	-1.47677	-1.90451	-1.76843	-2.02393	-1.47339	-2.05202	-1.78925	-1.86914	-1.87948	-1.46942	-1.92059	-1.8128
544	0.630399	0.588766	0.541657	0.340741	0.463283	0.368954	0.571539	0.467151	0.559595	0.550873	0.506477	0.290075	0.329773	0.466523	0.60105	0.412766	0.572782	0.326472	0.47716		-1.89467	-2.17701	-2.03871	-1.97975	-2.30014	-2.11153	-2.14583	-1.92377	-1.96264	-2.13925	-2.41963	-2.12506	-2.07227	-2.29367	-2.03854	-2.15771	-2.23169	-2.11834
545	0.372226	0.280998	0.38319	0.228764	0.168723	0.24518	0.192109	0.185275	0.279802	0.440224	0.339288	0.147366	0.0955501	0.256508	0.397979	0.301174	0.399206	0.223435	0.274278		-2.28976	-2.36499	-2.42522	-2.19067	-2.69087	-2.66188	-2.4077	-2.3194	-2.18949	-2.39951	-2.43041	-2.29688	-2.28227	-2.47697	-2.50646	-2.4273	-2.53884	-2.4058
546	0.535891	0.467618	0.516258	0.257955	0.264418	0.248369	0.414929	0.28039	0.448368	0.51844	0.472156	0.249952	0.241892	0.458174	0.272703	-0.0510548	0.342141	0.2068	0.341411		-2.70059	-2.42892	-2.47763	-2.10097	-2.77509	-2.71275	-2.42174	-2.46824	-2.40076	-2.52503	-2.89907	-2.36142	-2.25572	-2.61396	-2.37832	-1.99183	-2.66993	-2.48129
547	0.132726	0.0377883	0.275307	0.18358	0.115105	0.066362	-0.00286376	-0.147337	0.113621	0.258672	0.242132	0.05999	0.0228813	0.174478	0.0420218	-0.239352	0.0432508	-0.00355483	0.0763782		-2.66891	-2.21721	-2.43538	-2.05764	-2.74159	-2.80112	-2.49854	-2.44606	-2.38541	-2.40402	-2.70156	-2.4153	-2.1749	-2.62903	-2.38427	-1.95103	-2.62078	-2.4431
548	0.674091	0.268226	0.45133	0.225125	0.390424	0.371835	0.479838	0.762984	0.693557	0.370647	0.503827	0.350497	0.354944	0.602945	0.753779	0.38698	0.623102	0.435599	0.483318		-2.76499	-2.63139	-2.67578	-2.34773	-3.015	-3.22527	-2.69037	-3.02875	-2.809	-2.69774	-2.23404	-2.69792	-2.64633	-2.88466	-3.06792	-2.88827	-3.45116	-2.8092
549	0.412913	0.433654	0.435329	0.109322	0.159826	0.279567	0.0953218	0.471397	0.41195	0.369498	0.476921	0.225344	0.325617	0.477945	0.512902	0.65473	0.57453	0.2047	0.368415		-2.88222	-2.89063	-2.78261	-2.36454	-2.85466	-2.9907	-2.53872	-2.86968	-2.47794	-2.70461	-2.43415	-2.57226	-2.40276	-2.74683	-2.87248	-3.02007	-3.35397	-2.75052
550	-0.0518998	0.248688	0.0243226	-0.0793132	-0.0547674	0.106742	-0.0294132	-0.0884497	0.27888	0.222852	0.237123	0.17475	0.0810709	0.235574	0.459243	0.702311	0.533573	0.112921	0.173012		-2.17668	-2.13893	-2.43403	-2.00153	-2.67611	-2.14411	-2.46377	-2.32347	-2.32762	-2.43494	-2.6304	-2.29402	-1.96266	-2.02543	-2.21206	-2.7919	-2.30457	-2.31425
551	-0.0510727	-0.398904	-0.124889	-0.34509	-0.182987	-0.132656	0.0285477	-0.0223056	0.00129363	-0.11652	-0.0488863	-0.232365	-0.118364	-0.151228	-0.128252	-0.521382	-0.29485	-0.349544	-0.177192		-1.46221	-1.47468	-1.40845	-1.29229	-1.84444	-1.77733	-1.63368	-1.72064	-1.63363	-1.69765	-1.99443	-1.52993	-1.56439	-1.6822	-1.66253	-1.08698	-1.95363	-1.61289
552	0.227965	0.0577466	0.134156	-0.16345	0.315357	0.269959	0.0171308	0.271707	0.419833	0.255916	0.359933	0.197826	0.111377	0.471678	0.536369	0.164477	0.502644	0.0902786	0.235606		-1.08418	-1.37468	-1.15618	-1.04047	-1.57119	-1.64894	-1.13551	-1.50921	-1.52066	-1.44159	-1.61338	-1.57066	-1.5491	-1.36287	-1.52566	-1.35899	-2.1089	-1.44542
553	-0.144867	-0.292922	-0.270598	-0.287625	0.0304742	-0.0397319	-0.570158	0.355499	0.274927	-0.122515	0.0317959	0.105849	-0.0843576	0.130184	0.504438	0.355522	0.302079	-0.04537	0.0129235		-0.373499	-0.833133	-0.739525	-0.563645	-0.961468	-0.983799	-0.754117	-0.884367	-1.13552	-0.727037	-1.07449	-0.994868	-1.00671	-0.627121	-1.24386	-1.21236	-1.54918	-0.921453
554	-0.235828	-0.172145	-0.125713	-0.286894	-0.280561	-0.0863739	0.00982841	-0.107443	-0.122353	-0.126183	-0.0311993	-0.143192	-0.166879	-0.156298	0.402914	0.645681	0.324189	-0.345926	-0.0557988		-0.0368511	-0.451054	-0.399497	-0.405873	-0.560352	-0.514876	-0.508427	-0.170715	-0.470569	-0.323241	-0.746601	-0.260008	-0.617448	-0.300406	-0.557818	-0.936158	-0.669096	-0.466411
555	0.112048	0.01471	-0.0656943	-0.311603	0.193909	0.0827605	-0.349463	0.312394	0.210089	0.0856261	0.265537	0.0762035	-0.11068	0.126559	0.561097	0.5771	0.476936	-0.0768223	0.12115		-0.304055	-0.79292	-0.611303	-0.537095	-0.655927	-0.53707	-0.236047	-0.303911	-0.518112	-0.315223	-0.619015	-0.453381	-0.510746	-0.321441	-0.709304	-0.936799	-0.935315	-0.546921
556	-0.595682	-0.717501	-0.624617	-0.732383	-0.488498	-0.402436	-0.819245	-0.68099	-0.504348	-0.594121	-0.458511	-0.331946	-0.499582	-0.561269	-0.308267	-0.0427832	-0.119439	-0.463223	-0.496936		-0.236909	-0.74115	-0.511842	-0.598226	-0.583447	-0.602446	-0.0473252	-0.196592	-0.439266	-0.287867	-0.511176	-0.553025	-0.407618	-0.328304	-0.536448	-0.789518	-0.63037	-0.470678
557	0.432544	0.213714	0.233991	0.101117	0.0932878	0.0967053	0.215685	0.263231	0.165598	0.0976221	0.248908	0.0588749	0.0914779	0.228574	0.660516	0.400347	0.646009	0.0342325	0.237913		-0.50608	-1.18405	-1.39123	-1.71105	-1.21686	-1.10517	-0.252412	-0.503219	-0.914617	-1.2816	-1.09499	-1.34876	-0.953069	-1.09094	-1.19481	-1.36259	-1.38451	-1.088
558	0.346879	0.399584	0.415711	0.164517	0.205312	0.472035	-0.318394	0.135894	0.525948	0.499021	0.457006	0.468913	0.317675	0.538614	0.262166	0.882013	0.648005	0.196017	0.367606		-2.55384	-2.70741	-2.17885	-2.34736	-2.38485	-2.75666	-2.24705	-2.71047	-2.63485	-2.40649	-2.47429	-2.16839	-1.4712	-2.15571	-2.14905	-2.53876	-2.84637	-2.39598
559	0.479142	0.399601	0.273927	0.00406373	0.307668	0.466356	-0.424922	-0.0654317	0.307889	0.553815	0.467442	0.472651	0.152807	0.439411	0.664017	1.00437	0.905363	0.191153	0.366629		-2.03182	-2.52651	-2.6431	-2.31666	-2.50532	-2.31761	-1.58361	-1.70361	-2.40688	-2.64257	-2.09778	-2.37438	-1.42442	-2.13628	-2.05962	-3.10013	-2.59661	-2.26276
560	0.0592532	-0.17317	-0.060652	-0.131447	-0.103664	0.0197806	0.163689	0.273817	-0.29671	0.00290255	0.0437109	-0.0145174	0.0489087	-0.082905	0.558688	1.02499	0.418113	-0.151695	0.0888382		0.97913	0.818946	0.531873	0.485192	0.591641	0.520229	1.13887	0.973177	0.874635	0.763241	0.556087	0.926728	0.673572	1.07089	0.619254	-0.0215632	0.466015	0.703995
561	0.270658	-0.0724483	0.00876131	-0.0278996	-0.0222659	-0.175434	0.106155	0.0922209	-0.291493	-0.144805	-0.106238	-0.121068	-0.0310954	-0.140282	0.374188	0.633713	0.297873	-0.059396	0.0328414		1.38842	1.08652	1.05347	0.789354	1.1301	1.01665	1.2978	1.42711	1.07778	1.2262	0.93024	1.05715	0.931853	1.24114	0.965466	0.364202	0.780937	1.04496
562	0.278175	0.338874	0.285344	0.20948	0.250437	0.165725	-0.185549	-0.147455	0.0908852	0.210631	0.219195	0.276471	0.101649	0.221027	0.389298	0.673817	0.581379	0.139642	0.227724		1.26949	0.936104	1.0271	0.926547	1.11663	0.978232	0.789534	0.793893	0.840898	0.995049	0.847107	0.881881	0.759458	1.13641	0.764155	0.244578	0.470147	0.869248
563	0.449486	0.384445	0.262544	0.390052	0.201156	-0.0787617	-0.348713	-0.135818	-0.286036	-0.00436355	-0.0524401	-0.0363616	-0.176464	-0.255462	0.138859	0.824046	0.254381	-0.13529	0.0775144		0.470884	0.0174894	0.167814	0.436544	0.401656	-0.00943023	-0.105831	0.326267	0.0315428	0.0397793	-0.214864	-0.270737	0.0903222	0.0503302	-0.221967	-1.42919	-0.758473	-0.0575212
564	-0.16876	-0.121625	-0.0198023	-0.221456	-0.355428	-0.0939478	-0.867133	0.0788682	-0.0567436	-0.24475	-0.22886	-0.0601104	-0.268082	-0.373593	0.0906391	0.356923	0.0751473	-0.292697	-0.153967		-0.6446	-0.521087	-0.560063	-0.0585069	-0.701569	-1.002	-0.966619	-1.20926	-1.04746	-0.709287	-0.910122	-1.05336	-0.714599	-0.638018	-1.35277	-2.05279	-1.55638	-0.923441
565	0.432523	0.64771	0.34655	0.23005	0.0771032	0.175502	0.725134	0.38414	0.0308118	0.0992296	0.12046	0.00227604	0.0712456	0.00721779	1.01345	0.796832	0.740791	0.209847	0.339493		-0.31154	-0.0786457	-0.324431	-0.587796	-0.511416	0.191787	1.28651	0.837019	0.297602	-0.555827	0.540012	-1.1379	0.708332	0.189588	-0.342248	-1.12671	0.396456	-0.0311301
566	0.516727	0.3942	0.540684	0.201196	0.0560754	0.182493	0.275749	0.182074	0.161254	0.266589	0.198987	0.10417	0.132077	0.213938	-0.113518	-0.274007	0.0819813	0.152137	0.181823		-1.94861	-1.45722	-1.71995	-1.06171	-2.02803	-2.18719	-2.15053	-2.04996	-1.60269	-1.75874	-2.01871	-1.91172	-1.64882	-1.87213	-1.54617	-1.28028	-2.06161	-1.78259
567	0.62531	0.689299	0.581946	0.33428	0.206031	0.298007	0.639989	0.624359	0.391952	0.401344	0.341637	0.278844	0.378425	0.390725	0.349095	0.204549	0.331663	0.289071	0.408696		-1.92133	-1.59079	-1.69012	-1.1734	-2.06488	-2.21904	-2.24795	-2.04474	-1.70169	-1.70439	-2.18464	-1.95906	-1.56689	-1.88866	-1.81267	-1.79893	-2.0697	-1.86111
568	0.685056	0.614681	0.462713	0.200539	0.239699	0.242117	0.442313	0.55584	0.434048	0.405635	0.338985	0.194531	0.266884	0.43363	0.587996	0.743274	0.551557	0.24482	0.424684		-2.14501	-1.97233	-1.91232	-1.26008	-2.18364	-2.2772	-2.16604	-2.22489	-1.74778	-1.82724	-2.30399	-1.80161	-1.69477	-2.04127	-2.13039	-2.53223	-2.63121	-2.05012
569	0.262815	0.141817	0.266827	-0.103787	-0.282878	-0.121462	-0.189473	-0.108994	0.0173481	0.00887272	0.011406	-0.0677767	-0.090513	0.0656806	0.0283122	-0.059534	0.152187	-0.102304	-0.0095253		-1.85925	-1.56079	-1.45049	-0.970516	-1.62843	-1.835	-2.01518	-1.50238	-1.53378	-1.42779	-1.89386	-1.76064	-1.31933	-1.65994	-1.6714	-1.89479	-2.21884	-1.65896
570	0.636503	0.355004	0.409351	0.164369	0.0854296	0.192597	0.150023	0.258376	0.407498	0.349671	0.294118	0.18771	0.196905	0.409289	0.196001	0.237209	0.306162	0.237695	0.281884		-0.891483	-0.975365	-0.771136	-0.333774	-0.903526	-1.24071	-1.22127	-1.2646	-0.892314	-0.850739	-1.33878	-1.22461	-1.1409	-1.28495	-1.15849	-1.36976	-1.83073	-1.09959
571	0.595211	0.468173	0.382387	0.108376	0.0745691	0.335273	0.264312	0.321401	0.518985	0.444672	0.363228	0.249382	0.327952	0.538189	0.532441	0.425571	0.497958	0.249505	0.372088		-0.210361	-0.328434	-0.0734599	0.0885486	-0.283908	-0.584968	-0.556155	-0.816773	-0.453369	-0.190509	-0.990313	-0.702617	-0.800072	-0.792475	-0.980849	-1.18166	-1.44908	-0.606262
572	0.748311	0.486878	0.557338	0.225751	0.101875	0.254018	0.309668	0.502729	0.416661	0.410105	0.320969	0.233917	0.234436	0.472002	0.397919	0.433345	0.482988	0.191059	0.376665		0.430901	0.28235	0.373777	0.489382	0.535791	0.0058336	0.152158	0.173382	0.184616	0.317276	-0.269842	-0.164916	-0.24046	-0.0806144	-0.119022	-0.48767	-0.613187	0.0570443
573	-0.08722	0.325651	0.0581328	0.0261791	0.005274	-0.0464018	-0.271489	-0.248	0.440845	0.293496	0.348404	0.221836	0.124252	0.469793	0.275864	0.123372	0.40314	0.173045	0.146454		0.830341	0.648439	1.11267	1.14218	1.22196	0.731233	0.510933	0.585057	0.612288	0.961647	0.369475	0.567129	0.387331	0.633584	0.629059	0.633662	0.291458	0.698143
574	-0.0216835	0.0104015	-0.188742	-0.180639	-0.128587	0.0343999	-0.119357	-0.136557	0.0923347	0.106042	0.0865316	0.0977384	-0.00847552	-0.00193816	0.428586	0.643807	0.45441	-0.0432141	0.0625032		0.676967	0.567317	0.668626	0.935331	0.866324	0.540882	0.568918	0.700192	0.722811	0.84874	0.372349	0.502212	0.428336	0.767584	0.377306	-0.0502924	0.0548403	0.561673
575	0.259167	0.231066	0.152894	-0.0667132	-0.0726677	0.270445	0.233643	0.403758	0.285535	0.269608	0.287065	0.153841	0.178821	0.198085	0.5945	0.789221	0.664883	0.138442	0.2762		0.739607	0.657397	0.810583	0.856227	0.941966	0.734905	0.927783	1.11928	0.898805	1.0311	0.679178	0.900659	0.639887	1.13683	0.634297	0.276684	0.336129	0.783607
576	-0.659876	-0.355638	-0.698856	-0.632111	-0.64473	-0.508653	-0.478076	-0.983259	-0.463978	-0.479853	-0.460537	-0.483727	-0.510153	-0.562077	-0.290842	-0.0285192	-0.460005	-0.581853	-0.515708		1.39931	1.21452	1.43417	1.26755	1.37094	1.20537	1.42754	1.37128	1.63214	1.64589	1.18356	1.32424	1.10384	1.44996	1.36318	0.953606	1.26794	1.3303
577	0.00243034	-0.0203906	-0.165303	-0.304346	-0.214708	-0.0573518	0.0272289	0.0463388	0.141006	-0.0406626	0.0499667	-0.107366	-0.0709227	-0.094186	0.469432	0.692686	0.424539	-0.02565	0.041819		0.585015	0.457783	0.778499	0.620078	0.752347	0.512463	0.765149	0.88505	0.99583	0.898171	0.542591	0.687454	0.625218	0.824153	0.539943	0.0665776	0.263573	0.635288
578	-0.237249	-0.415074	-0.110564	-0.472977	-0.672876	-0.158008	-1.06562	-0.691847	-0.291573	-0.245994	-0.24486	-0.104195	-0.393463	-0.262795	0.140455	0.364674	0.180948	-0.420928	-0.283442		-0.408527	-0.219467	-0.27722	-0.167381	-0.329394	-0.119168	0.500134	-0.0398199	-0.0751381	0.0222208	-0.0390766	0.340185	-0.0294612	0.581278	-0.132961	-0.590759	-0.503187	-0.0875143
579	-0.00712924	0.0605339	0.101553	-0.0514584	-0.310802	-0.0157942	0.221102	-0.118088	0.0205993	-0.0624131	0.00214828	0.015159	-0.0345144	-0.0427779	0.113919	0.0172153	0.0356832	0.00181729	-0.0029581		-0.190016	-0.582922	0.240651	0.0954569	0.20528	0.0475437	0.228835	0.322495	0.212769	0.301355	0.120373	0.255508	0.328877	0.428373	0.528664	0.479825	0.472347	0.205613
580	-0.350769	-0.400002	-0.309485	-0.408313	-0.152949	-0.17315	-0.73721	-0.440152	-0.54173	-0.250435	-0.260596	-0.244699	-0.324886	-0.433938	0.142327	0.345169	0.0618714	-0.250031	-0.262721		-0.702643	-0.7635	-0.965204	-0.801209	-1.0387	-1.01261	-1.09365	-0.293474	-0.570156	-0.607454	-1.15492	-1.11573	-0.530085	-0.594883	-1.04897	-1.47291	-1.1167	-0.875458
581	-0.0537106	-0.0910493	-0.0408308	-0.298718	-0.484287	-0.356676	-0.395353	-0.542469	-0.314361	-0.302216	-0.230211	-0.414902	-0.445361	-0.481721	0.324352	0.355798	0.162225	-0.27044	-0.215552		0.106834	-0.11331	-0.275177	-0.398062	-0.293314	-0.127231	0.624854	0.545285	0.264392	-0.263718	-0.0700092	-0.337192	0.0278853	-0.0969437	-0.540993	-0.900723	-0.425592	-0.133707
582	-0.0899385	-0.172131	0.0134279	-0.333403	0.106667	-0.00116368	-0.671656	-0.55716	-0.119045	-0.122736	0.0352669	-0.0032674	-0.125586	-0.00671053	0.373353	0.417154	0.328991	-0.18538	-0.0618509		-0.477955	-0.675589	-0.607474	-0.382151	-0.766807	-0.633064	-0.471	-0.589974	-0.916644	-0.742754	-0.839172	-0.809251	-0.77195	-0.548529	-1.03426	-1.46262	-1.25852	-0.763984
583	-0.0524381	-0.364775	-0.198809	-0.475691	0.158965	-0.0872106	-0.689038	0.06839	-0.0918702	-0.162538	-0.0379405	-0.054535	-0.0879854	-0.156625	0.370582	0.916875	0.304911	-0.146246	-0.0436656		0.0844768	-0.0162413	-0.0905133	0.0829737	-0.25693	-0.189778	-0.31701	-0.0262218	-0.0989081	0.00872267	-0.303624	-0.256305	-0.241207	0.0760557	-0.33553	-0.99542	-0.574929	-0.202964
584	-0.0052785	-0.0531711	0.0211351	-0.0899592	-0.179083	0.0448077	-0.0879262	-0.118543	0.010646	-0.000483489	0.0994497	-0.00374046	-0.0603449	0.000294188	0.346143	0.544933	0.241388	-0.0265303	0.0379853		0.286829	0.130619	0.34125	0.28711	-0.0373851	-0.11146	-0.293357	-0.181813	0.103205	0.272724	-0.102054	-0.204384	-0.236201	0.156853	-0.203591	-0.645285	-0.423469	-0.0506122
585	0.436395	0.386237	0.341058	0.0512346	0.169757	0.330328	0.482489	0.552485	0.298943	0.310597	0.362964	0.219296	0.316691	0.31956	0.559667	0.604745	0.470251	0.261001	0.35965		-0.996779	-1.07255	-0.898922	-0.511028	-1.3211	-1.44576	-1.5919	-1.41273	-1.14612	-0.985738	-1.48192	-1.28927	-1.14073	-1.18371	-1.37077	-1.69105	-1.79775	-1.25517
586	-0.110696	-0.260708	-0.0769364	-0.1566	0.177734	0.0285044	0.0138697	-0.000227153	-0.20195	-0.0168701	0.106963	0.00406583	0.00087537	-0.00112274	0.288024	0.276707	0.256113	0.0773461	0.0225051		-0.406513	-0.521406	-0.655562	-0.438257	-0.758024	-0.710722	-0.776679	-0.701203	-1.00138	-0.848514	-1.04037	-0.914616	-0.606829	-0.908102	-1.03561	-1.08944	-1.12927	-0.796618
587	-0.335102	-0.269552	-0.0460682	-0.0860985	0.104666	-0.0684889	-0.49321	-0.155686	-0.203237	-0.0572857	0.187016	0.0459917	-0.0287998	-0.0946737	0.64167	0.749778	0.526413	0.110594	0.0293292		0.226264	0.14822	0.146109	0.228409	0.159066	0.194373	0.157853	0.0715258	-0.232202	-0.105696	-0.0910303	-0.047445	0.0410029	0.046539	-0.391302	-0.701444	-0.291893	-0.0259795
588	-0.125762	-0.445343	-0.047413	-0.282068	0.522624	0.120925	-0.0693012	0.0710307	0.0922163	0.0424867	0.177239	0.0554437	-0.0733473	0.0439844	0.163193	0.129113	0.211033	-0.0454661	0.0300326		0.443892	0.761731	0.493947	0.47381	0.574426	0.658095	0.753756	0.748042	0.343468	0.526981	0.323322	0.7095	0.580486	0.800735	0.528846	0.890328	0.511534	0.595465
589	-0.966927	-0.892127	-0.669668	-0.905485	-0.392765	-0.475013	-0.638874	-1.10054	-0.991384	-0.597304	-0.471056	-0.563324	-0.443098	-0.609241	-0.223128	-0.23005	-0.266106	-0.552167	-0.610459		-0.154044	0.264952	0.0604364	0.0609756	0.227401	0.241028	0.358271	0.165815	0.249387	0.280222	0.227073	0.415191	0.349147	0.595827	0.0470026	-0.088314	0.159349	0.203513
590	-1.13934	-1.10282	-0.680556	-0.83154	-0.520766	-0.552209	-1.71901	-1.15582	-0.669111	-0.602074	-0.56131	-0.613861	-0.575288	-0.613081	-0.392524	-0.28134	-0.234876	-0.740214	-0.72143		0.587383	1.0954	0.828818	0.739262	0.128039	0.247001	1.00417	0.913765	0.981604	0.809544	0.605486	0.882181	0.617233	1.10475	0.404638	0.0953076	0.398921	0.673148
591	0.387265	0.261636	0.213913	0.131032	0.372419	0.095546	-0.188033	0.239605	0.0658741	0.147681	0.254131	0.165527	0.033919	0.107701	0.573416	1.21623	0.739545	0.184713	0.277896		0.817885	0.72579	0.747722	0.668567	0.395449	0.371349	1.34339	1.53404	0.86124	0.935426	0.568962	0.923056	0.81644	1.2832	0.574321	-0.00673169	0.414995	0.763242
592	-0.00127151	0.0556664	0.198017	-0.00988199	0.178865	0.411508	-1.0556	-0.446221	0.0973417	0.237508	0.229703	0.204532	-0.187164	0.199872	0.456545	0.805832	0.624289	-0.0701809	0.107187		0.553331	0.865355	0.669193	0.701954	0.0354563	0.238355	0.949229	0.511731	0.675961	0.766529	0.344009	0.741203	0.588319	1.29705	0.508564	0.004918	0.202339	0.567853
593	0.330066	0.401517	0.295328	-0.0847812	-0.147318	0.211397	-0.051118	-0.262015	0.112447	0.245725	0.17684	0.150116	0.080444	0.16831	0.905338	1.04436	0.702412	-0.0685126	0.23392		0.522124	0.437932	0.421475	0.492819	0.211965	0.146071	0.624281	0.528895	0.675879	0.572394	0.163544	0.433544	0.482145	0.778635	0.197749	-0.165298	0.0757235	0.388228
594	-0.51363	-0.583853	-0.282909	-0.704856		-0.354455	0.0971914	-0.196438	-0.742361	-0.490521	-0.238128	-0.40745	-0.417775	-0.514195	-0.239268	0.791107	-0.225936	-0.410877	-0.319668		0.352824	0.161299	0.443211	0.422197	-0.31391	0.35309	0.512447	0.220947	0.660656	0.428007		0.437389	0.467174	0.505368	0.177515	-0.593153	-0.125469	0.256849
595	-0.698667	-0.641785	-0.394333	-0.306383	-0.273687	-0.267887	0.0801117	0.0122184	-0.49142	-0.245904	-0.12261	-0.0748631	-0.0837658	-0.28066	-0.296845	-0.200704	-0.355356	-0.0191674	-0.258984		-0.0994486	-0.129792	0.037661	0.230342	-0.313422	-0.054678	-0.62836	-0.121082	-0.352824	-0.193168	-0.319855	-0.0896222	0.0483478	-0.220362	-0.123578	0.0484526	-0.0379227	-0.13643
596	-0.139783	-0.424284	0.119508	-0.0202872	0.312631	0.0206236	0.0693606	0.121412	0.0763973	0.0182267	0.0824811	0.0136927	0.0689606	0.119072	0.178937	0.0695231	0.295271	0.0559749	0.0576509		0.514222	0.49263	0.461469	0.530342	0.100985	0.147921	-0.0203166	0.322718	0.173351	0.231353	-0.0244478	0.185372	0.058938	0.15789	-0.0912471	0.247199	-0.247257	0.190654
597	0.143406	-0.323476	-0.0598712	-0.308912	0.113194	0.0216457	0.219118	0.243705	-0.0128996	0.0357618	0.1224	-0.131164	0.0492919	0.0312216	0.339831	-0.207115	0.266172	-0.203646	0.0188147		0.834456	0.845125	0.619382	0.568384	0.20936	0.309433	0.240645	0.234242	0.490526	0.488721	-0.0847453	0.350511	-0.0470541	0.385831	0.130917	0.13282	-0.342551	0.315647
598	0.318371	0.140168	0.24072	0.0169154	0.403688	0.0618198	0.280931	0.47389	0.0425986	0.0687132	0.17161	-0.041369	0.0609802	0.10885	0.406296	0.472327	0.384088	0.0554115	0.203667		1.21039	0.783556	1.0306	0.843221	0.478353	0.339814	0.364931	0.627305	0.418331	0.418108	-0.0464016	0.12909	0.102694	0.292602	0.0925712	-0.188178	-0.229122	0.392227
599	0.505252	0.311578	0.331299	0.118464	0.435045	0.235515	0.691657	0.602142	0.335632	0.247482	0.276659	0.140045	0.235073	0.285016	0.711074	0.791024	0.558822	0.173159	0.388052		0.66145	0.513203	0.483475	0.328566	-0.175232	-0.141761	-0.326474	0.128494	-0.0600363	-0.0410951	-0.561671	-0.387418	-0.326318	-0.220388	-0.471032	-0.977273	-0.742838	-0.136256
600	-0.208287	-0.577134	-0.447986	-0.313481	-0.133371	-0.367179	-0.229939	-0.240162	-0.320889	-0.390336	-0.360028	-0.512329	-0.354191	-0.440479	-0.217985	-0.357743	-0.155186	-0.329247	-0.330886		0.288346	0.262465	0.159927	0.217211	-0.412039	-0.415539	-0.254182	-0.166629	-0.225331	-0.353574	-0.711273	-0.587044	-0.446848	-0.446122	-0.559426	-0.766909	-1.01287	-0.319402
601	-0.481014	0.0360515	-0.0186092	-0.250734	-0.177668	0.00642414	0.0696199	-0.00712419	-0.0779331	0.0572656	0.0607717	-0.0909227	-0.116548	-0.0995551	0.492322	0.871813	0.374001	-0.0854679	0.0312608		-0.729473	-0.618426	-0.838567	-1.00044	-0.988389	-0.942178	-0.725412	-0.435426	-0.700872	-0.929391	-1.0363	-1.10792	-0.706663	-0.813646	-1.17393	-1.81076	-1.19604	-0.926696
602	-0.42055	-0.042978	0.119063	0.013252	0.171889	0.262412	0.228415	0.207459	0.0736107	0.176309	0.196204	0.101365	0.149811	0.104734	0.345992	0.125718	0.194522	0.0485472	0.11421		-0.652215	-0.573417	-0.515667	-0.547198	-0.954559	-1.10587	-0.940776	-1.17446	-1.00039	-0.978342	-1.46489	-1.0885	-0.998858	-0.886224	-1.07392	-0.884566	-1.32333	-0.950776
603	0.231167	0.306822	0.240899	-0.0212525	0.283669	0.238419	0.399867	0.289568	0.182137	0.279868	0.399808	0.0994774	0.244675	0.187686	0.350041	0.158591	0.380332	0.134373	0.243675		-0.154607	-0.375736	-0.213902	-0.394297	-0.747299	-0.927141	-0.848568	-0.774606	-0.713991	-0.649594	-1.16569	-0.898907	-0.806773	-0.64637	-0.746313	-0.679447	-0.957566	-0.688283
604	0.374582	0.336393	0.149616	0.0169454	0.157087	0.317876	0.538798	0.327668	0.0776325	0.268877	0.324443	0.234153	0.216904	0.242299	0.712127	0.882078	0.5818	0.16869	0.329332		-0.361312	-0.855982	-0.669233	-0.771205	-1.21963	-1.15376	-1.14875	-1.05936	-1.15636	-1.21268	-1.44115	-1.41441	-0.97485	-1.01499	-1.2869	-1.67649	-1.20645	-1.0955
605	0.124719	0.0345279	0.131354	0.0970687	0.19858	0.0912633	-0.104758	-0.114232	-0.0912192	0.11662	0.182005	0.00632276	-0.0498494	0.0581064	0.233333	0.142532	0.215607	-0.0364995	0.0686378		-0.872404	-0.800543	-0.852891	-0.622007	-1.43812	-1.36816	-1.61763	-1.42436	-1.07669	-0.968795	-1.37375	-1.09593	-0.947534	-0.991509	-1.20015	-1.09397	-1.32307	-1.12162
606	0.400555	0.129908	0.245043	0.136127	0.218707	0.0523495	0.0087739	0.00484988	0.0128272	0.171995	0.181791	-0.054841	-0.0852081	0.0298716	0.00180987	-0.0768183	0.11445	-0.149496	0.0745941		-0.468252	-0.490467	-0.520865	-0.275933	-0.973373	-1.06454	-1.04348	-0.904336	-0.365569	-0.238341	-0.714222	-0.63073	-0.590492	-0.345325	-0.395265	-0.392419	-0.780157	-0.599633
607	0.394866	0.236049	0.372052	0.0613748	0.272473	0.336226	0.235337	0.254044	0.298536	0.26678	0.36295	0.204787	0.19747	0.289501	0.628931	0.643093	0.551442	0.101174	0.31706		-0.885492	-0.752638	-0.873224	-0.46871	-1.4392	-1.48831	-1.35117	-1.24845	-0.797199	-0.654887	-1.09111	-0.812361	-0.892981	-0.501084	-0.923986	-1.29008	-1.28028	-0.985363
608	0.508248	0.54526	0.43776	0.287177	0.464875	0.270368	0.497572	0.475904	0.35865	0.384573	0.4216	0.248255	0.325153	0.442383	0.763021	0.616301	0.726565	0.264249	0.446551		-0.884283	-0.924878	-0.791647	-0.211803	-1.30464	-1.15561	-1.39133	-1.13991	-0.563591	-0.622201	-0.854529	-0.586552	-0.647682	-0.467977	-0.913188	-0.850818	-1.08464	-0.846781
609	0.14721	0.305954	0.423826	0.287287	-0.0549434	0.153013	0.106763	0.0179038	0.27101	0.297906	0.203079	0.335588	0.103538	0.356224	-0.0095046	-0.138306	-0.0573425	0.131325	0.160029		0.65837	0.575622	0.78364	0.870097	0.374517	0.313928	-0.103508	0.127008	0.563342	0.714069	0.258877	0.634193	0.29639	0.533075	0.673635	0.891606	0.642034	0.518053
610	0.472345	0.260972	0.529302	0.285943	0.15628	0.390844	0.290797	0.452366	0.377343	0.513769	0.554211	0.373256	0.361658	0.49733	0.635216	0.39766	0.492891	0.226028	0.40379		0.924078	0.919221	0.879137	0.770926	0.260037	0.421674	0.34518	0.344522	0.831113	0.731205	0.371019	0.880188	0.339434	0.77163	0.528293	0.543617	0.400096	0.60361
611	0.270429	0.238892	0.357344	0.113551	0.218067	0.199593	-0.0329858	0.23323	0.117499	0.403941	0.401034	0.239765	0.163804	0.350396	0.23574	0.224595	0.360206	0.140531	0.235313		1.6789	1.47079	1.54651	1.31949	1.14436	1.28246	1.20698	1.15831	1.44471	1.37844	0.820304	1.60148	0.906179	1.46124	1.3023	1.35483	1.21809	1.31149
612	0.270567	0.255429	0.351175	0.194077	0.333924	0.358675	0.429545	0.377193	0.258034	0.334652	0.384789	0.254324	0.281954	0.358258	0.612373	0.167544	0.434101	0.176973	0.324088		1.7302	1.53927	1.6186	1.46034	1.34399	1.48734	1.39774	1.52457	1.51485	1.60212	1.229	1.70264	1.31772	1.69532	1.38315	1.49843	1.44218	1.49926
613	0.0826396	-0.0416638	0.00696959	-0.135598	0.156292	0.0885486	-0.0751286	0.0751902	0.0684452	0.193407	0.276376	0.0189987	0.0687895	0.0936875	0.242505	0.460723	0.435687	0.0804765	0.116464		1.16607	1.14689	1.09163	0.903018	0.976548	1.14684	1.34407	1.3881	1.25154	1.08262	0.747116	1.28561	0.990753	1.24847	0.7983	0.756071	0.961708	1.07561
614	0.0614425	0.119811	0.188976	-0.104943		-0.0385397	-0.246942		0.00906607	-0.00557302	0.301714	-0.00406218	-0.0982192	-0.102648	0.615048	0.217143	0.318995	-0.141054	0.0681385		0.553272	0.189227	0.334976	0.271152	-0.205538	0.133699		-0.0387088	0.224271	-0.184365		-0.0651984	0.0514399	-0.0652349	-0.530688	-1.143	-0.447039	-0.0614489
615	0.492053	0.309455	0.471794	0.258485	0.366578	0.23131	0.205524	0.448825	0.487461	0.400572	0.347286	0.253048	0.19016	0.288164	0.0192511	-0.139385	0.24184	0.203207	0.281979		1.01346	0.716167	0.823184	0.727277	0.228336	0.244684	-0.0693398	0.0486451	0.335597	0.205883	-0.167881	0.289173	0.0843475	0.202508	0.232124	0.596636	0.0997577	0.330033
616	0.798805	0.658297	0.598423	0.327669	0.305204	0.450652	0.658715	0.378833	0.623439	0.559151	0.451527	0.335797	0.511245	0.504095	0.521439	0.133272	0.339079	0.344805	0.472247		0.817278	0.437051	0.667426	0.683962	-5.96e-05	0.0805797	-0.033217	-0.176849	0.15839	0.120845	-0.262228	0.213956	-0.0892776	0.178708	-0.0966076	0.151723	-0.159917	0.158339
617	0.156146	0.302924	0.243317	0.201069	0.309417	0.198179	-0.455548	-0.0190887	0.167005	0.328828	0.298756	0.144623	-0.0741084	0.277652	0.290209	0.423505	0.18892	0.0154283	0.166513		1.08034	0.847638	1.318	1.26042	0.443621	0.62171	0.113315	0.320004	0.593538	0.510913	-0.126134	0.744643	0.553498	0.662915	0.138073	-0.0825061	0.108808	0.535812
618	0.404516	0.42677	0.438784	0.274554	0.65138	0.394382	0.807451	0.662784	0.538679	0.442031	0.511901	0.273275	0.320663	0.44911	0.491463	0.318648	0.479721	0.324181	0.456127		1.58987	1.32792	1.69694	1.40804	1.01534	1.11207	0.728404	1.09588	1.12464	1.02627	0.359537	1.16973	0.959884	0.974485	0.745758	0.973402	0.879234	1.06985
619	0.0157361	0.132579	0.0455021	0.110222	0.134783	-0.0308016	0.182187	0.109899	-0.0112893	0.0628444	0.041265	-0.0828973	-0.085855	-0.0367629	0.302458	0.284361	0.176424	-0.0626822	0.0715541		1.69374	1.55504	1.8208	1.48838	1.27881	1.46106	1.30365	1.57403	1.36305	1.47834	0.690793	1.43087	1.26439	1.48846	1.00405	0.934747	1.34574	1.36329
620	0.0341975	0.125624	0.0823274	0.0903873	0.256252	0.254943	-0.0663323	0.072909	0.0405678	0.330074	0.393839	0.174521	0.187095	0.209309	0.491651	0.7624	0.491382	0.0417144	0.220715		1.77202	1.50831	1.77353	1.40872	1.09125	1.28678	1.3476	1.30406	1.48105	1.26783	0.769868	1.48266	1.21404	1.52922	0.96074	0.495566	1.06565	1.27993
621	-0.268629	-0.377566	-0.186414	-0.304541	-0.141475	-0.0648099	-0.417843	-0.502808	-0.209716	-0.12958	0.0943872	-0.0922849	-0.237179	-0.188812	0.179261	0.684272	0.157903	-0.323214	-0.129392		1.18575	1.01624	1.24441	1.06088	0.620214	0.996173	1.37323	1.01378	0.952954	0.823749	0.379503	1.15582	0.840523	1.39705	0.604375	0.475347	0.850029	0.94059
622	-0.890599	-0.750531	-0.745946	-0.772024	-0.444207	-0.498398	-1.38175	-0.909702	-0.610765	-0.429345	-0.540085	-0.540009	-0.645158	-0.613577	-0.231652	-0.25199	-0.231155	-0.779458	-0.625908		0.527324	0.179497	0.634705	0.591739	0.113583	0.418112	0.787436	0.629146	0.675289	0.422777	0.0875134	0.701877	0.524506	0.85177	0.151443	0.120606	0.295455	0.453693
623	-0.0160818	-0.547318	-0.227385	-0.0802654	-0.335963	-0.530445	-0.0663816	-0.195138	-0.267682	-0.394436	-0.3661	-0.750955	-0.380164	-0.588168	0.260288	0.0271904	-0.219556	-0.473793	-0.286242		0.426122	-0.22977	0.0114403	-0.0751351	0.00494697	0.00500905	0.662499	0.89098	0.082824	-0.158071	-0.193555	-0.016174	0.318344	0.312456	0.174232	-0.0798641	0.273615	0.141759
624	0.248547	-0.0120448	-0.0646533	-0.0291819	-0.00626018	-0.18061	-0.578735	-0.679864	-0.229875	-0.0687576	0.0746	-0.325989	-0.306826	-0.104174	0.522073	0.496925	0.276078	-0.286812	-0.0697534		0.488541	0.188104	0.264134	0.00440249	-0.112803	0.275741	1.04151	0.896548	0.585323	0.0911172	0.0890802	0.661974	0.452164	0.792556	0.215694	0.0505332	0.257274	0.36717
625	0.667426	0.25923	0.453199	0.394573	0.376455	0.292877	0.00711363	-0.0651043	0.132524	0.303977	0.373277	0.0631648	-0.0571183	0.207973	0.509884	0.555244	0.580555	-0.0218344	0.279634		1.6121	1.17517	1.31512	0.885055	1.12382	1.29098	1.95042	2.0019	1.59938	1.20789	0.914053	1.88024	1.53796	1.76472	1.42574	1.42358	1.58516	1.45255
626	0.360102	0.416348	0.469823	0.407455	0.557041	0.507034	0.20304	-0.145872	0.209987	0.371674	0.524917	0.39825	0.13519	0.284726	0.286403	0.162291	0.425807	0.217972	0.321788		2.00494	1.40488	1.66798	1.08026	1.4903	1.70357	2.24104	2.38832	1.87452	1.60916	1.53577	2.16007	2.13242	1.98868	1.78197	2.38164	2.31371	1.86819
627	0.219779	0.227955	0.0876499	0.247392	-0.102399	0.0300511	-0.0845609	-0.240802	0.0139071	0.0511991	0.0732981	-0.256452	-0.209939	-0.134348	0.573289	0.556711	0.337273	-0.0722551	0.0732083		0.968178	0.449478	0.738283	0.300757	0.522857	0.720992	1.70762	1.63643	0.898466	0.546771	0.338924	1.15858	1.22446	1.08523	0.446864	0.521606	0.9345	0.835295
628	-3.04965	-2.41221	-2.31516	-1.06766	-1.98503	-1.58898	-3.73916	-3.4593	-2.68339	-2.20721	-1.88103	-1.42332	-1.4175	-2.22866	-2.79003	-1.47431	-2.12886	-1.26251	-2.173		-1.42137	-2.20995	-1.44737	-2.33822	-2.5192	-2.85397		0.704565	-0.523854	-2.20113	-1.11767	-2.30645	-0.894747	-1.2668	-0.425797	-1.70051	-1.02708	-1.47185
629	-2.94671	-1.88991	-1.94818	-0.594141	-1.33766	-1.08796	-3.3536	-3.59462	-2.80189	-1.37809	-1.54692	-0.930279	-1.45217	-2.07396	-2.45808	-1.12018	-2.04911	-1.25498	-1.8788		-2.89045	-3.31518	-2.47389	-3.63237	-3.65044	-3.75832		-1.29354	-1.66388	-3.25306	-3.23777	-3.2862	-1.30946	-2.16965	-0.782644	-2.528	-1.78081	-2.56411
630	-0.451559	-0.446165	-0.319565	-0.119836	-0.00592688	-0.155176	-1.07721	-1.34768	-0.708519	-0.016918	0.0373777	-0.331444	-0.569204	-0.263568	-0.276159	0.0963972	-0.311729	-0.49392	-0.3756		-2.58801	-3.04476	-2.67569	-2.76244	-2.86832	-2.9824	-2.05737	-2.28876	-2.73618	-2.80306	-2.95264	-2.64149	-1.82134	-2.61592	-2.6742	-2.75814	-2.58651	-2.63866
631	-0.194968	0.0774491	-0.186433	0.054407	-0.131181	-0.0535487	0.204537	-0.0964714	-0.276088	0.0444774	0.00423383	-0.0644443	0.0221127	-0.318037	-0.515772	-0.460684	-0.444316	0.0617923	-0.126274		-2.14538	-2.44911	-2.17859	-2.43484	-2.51825	-2.31448	-2.09996	-2.21778	-2.05231	-2.15495	-1.76754	-2.05932	-1.48153	-2.16069	-1.37091	-1.36202	-1.32595	-2.00551
632	0.332134	0.291438	0.290048	0.290875	-0.00172554	0.0913004	0.460503	0.256444	0.346387	0.356659	0.267579	0.244194	0.264133	0.326822	0.00780737	-0.164075	-0.0208029	0.280043	0.217765		-1.82464	-1.50273	-1.75346	-1.81071	-2.09043	-1.99717	-1.76946	-1.80444	-1.59368	-1.77435	-2.08403	-1.45531	-1.42254	-1.84011	-1.39565	-1.08613	-1.51696	-1.68952
633	0.788434	0.796271	0.722824	0.660334	0.558455	0.638009	0.97244	0.93487	0.996055	0.879503	0.806847	0.55057	0.674979	0.763567	0.208204	0.0362021	0.243418	0.563155	0.65523		-1.52276	-1.37229	-1.42691	-1.5114	-1.96341	-1.73978	-1.58879	-1.52193	-1.36633	-1.59934	-1.73659	-1.26626	-1.40643	-1.64806	-0.962814	-0.644888	-1.37071	-1.44992
634	0.640366	0.706226	0.559807	0.445127	0.503712	0.492344	0.375519	0.363623	0.685134	0.70489	0.656345	0.421688	0.361844	0.606934	0.34197	0.263227	0.455215	0.308828	0.494044		-1.30426	-1.13641	-1.16688	-1.0736	-1.68746	-1.38382	-1.18327	-1.45932	-1.13071	-1.25706	-1.64275	-0.905677	-1.08457	-1.25584	-1.34358	-1.06608	-1.56005	-1.27302
635	0.349284	0.342389	0.332628	0.193206	0.390278	0.307058	0.249986	0.427196	0.399726	0.444624	0.439232	0.260152	0.177529	0.389007	0.314931	0.0373927	0.215489	0.16468	0.301933		-0.680584	-0.755227	-0.537051	-0.576783	-1.05976	-0.783122	-0.92824	-0.986922	-0.844881	-0.942346	-1.18921	-0.60211	-0.823199	-0.796553	-1.04606	-0.85342	-1.19647	-0.858938
636	0.448489	0.386047	0.447604	0.381566	0.601846	0.47203	0.51915	0.52885	0.420948	0.627296	0.614161	0.463377	0.384253	0.61656	0.766908	0.552452	0.578044	0.403188	0.511821		0.216569	0.0788731	0.238148	0.0544234	-0.17415	0.101691	-0.101288	-0.205265	-0.18342	-0.221755	-0.584431	0.123439	-0.250441	-0.100108	-0.61576	-0.363081	-0.620724	-0.153369
637	0.124363	-0.0775342	0.0401992	0.19057	0.39323	0.218641	-0.115795	0.213558	0.345301	0.233225	0.267308	0.281694	0.0607415	0.318389	0.16339	0.575151	0.293609	0.0562734	0.199017		0.95765	0.767863	0.825111	0.546719	0.562653	0.7135	0.52911	0.545313	0.364998	0.452987	0.142106	0.529244	0.390332	0.580029	0.352742	0.244314	0.271687	0.516256
638	0.129748	0.149416	0.0565511	0.281752	0.0936381	0.109402	0.271188	0.102104	-0.301529	0.19645	0.222846	0.042474	0.0484501	0.0753387	0.357937	0.23851	0.164886	0.0235196	0.125704		1.27289	0.893606	1.15007	0.603146	0.886704	1.25474	1.07855	1.04533	0.99056	0.874621	0.700119	1.32628	0.812722	1.03281	0.796343	0.765599	1.01685	0.970644
639	-0.108991	-0.170627	-0.0473074	0.366174	0.241737	0.243898	-0.567277	-0.570172	0.0665085	0.374044	0.425142	0.276522	-0.12007	0.156189	0.194095	0.388912	0.211106	-0.0187741	0.0745061		1.40324	1.38208	1.14317	0.68444	1.23581	1.43548	1.3259	1.27005	1.19063	1.14928	1.00152	1.54946	1.14148	1.36466	1.06736	1.07712	1.29167	1.21843
640	-0.132835	-0.409446	-0.273299	0.0838718	0.0127169	0.0579564	0.281529	0.438274	0.383032	0.117438	0.19504	0.0973513	0.110747	-0.200549	-0.047904	-0.532843	-0.222749	0.174029	0.00735328		1.13593	1.10606	0.956043	0.556556	1.18262	1.23869	1.08991	1.14289	0.919848	0.979427	0.768687	1.20319	0.898993	1.16587	1.4131	1.67525	1.43217	1.10972
641	-0.677869	-0.377814	-0.308192	-0.196821	0.131494	0.109076	-0.763961	-0.980105	-0.33662	0.224044	0.354738	0.0731139	-0.0212348	0.0520759	0.411575	-0.214084	0.432706	-0.0858667	-0.120764		-0.0370829	-0.0163669	-0.090034	-0.403564	-0.0399618	0.325481	0.473975	0.135328	0.0377553	-0.129705	0.0713273	0.668301	0.216569	0.36976	-0.17547	0.233855	-0.0808551	0.0917243
642	-0.360886	-0.822242	-0.778017	-0.51022	0.0499533	-0.281194	-1.25484	-0.0464419	-0.28348	-0.646484	-0.517984	-0.427975	-0.490602	-0.63487	-0.201864	0.879867	-0.176061	-0.549941	-0.391849		-1.7205	-2.58744	-2.44794	-2.13424	-2.40696	-1.92161	-2.15289	-1.90606	-2.6356	-2.56616	-2.62569	-1.95704	-0.99601	-1.54121	-2.13281	-2.61967	-2.1675	-2.1482
643	0.191009	0.27139	0.121902	0.299774	0.107813	0.162072	-0.155289	0.0429208	0.062019	0.258312	0.284281	0.016827	0.017823	0.171746	0.820457	0.633096	0.417659	-0.161542	0.197904		-1.89359	-1.72917	-1.6214	-1.7893	-2.08651	-1.72404	-1.63082	-1.81181	-1.44656	-1.95932	-1.82785	-1.61299	-0.988906	-1.68751	-1.87092	-2.08537	-1.86211	-1.74283
644	0.217479	0.165677	0.177219	-0.212112	0.0405465	0.21457	-0.0172723	0.131057	0.363731	0.241291	0.271408	-0.0058026	0.0479024	0.296067	0.603172	0.593061	0.309703	0.0257012	0.192411		-1.3214	-1.19578	-1.18993	-1.30016	-1.7682	-1.25375	-1.21279	-1.41296	-1.19769	-1.4919	-1.12391	-1.16753	-0.937509	-1.36881	-1.5757	-1.54912	-1.62739	-1.33497
645	-0.241744	-0.125944	-0.183092	0.221467	0.0864323	-0.00236341	-0.76229	-0.388645	-0.0572045	0.141553	0.197137	0.0305537	-0.16922	-0.0209988	0.115118	0.520649	0.19307	-0.176531	-0.0345586		-0.464875	-0.626881	-0.32745	-0.462372	-1.12601	-0.72831	-0.824501	-0.843443	-0.735309	-0.842171	-0.9844	-0.717889	-0.486806	-0.764057	-0.814405	-1.48933	-1.40294	-0.802421
646	0.577038	0.349989	0.477859	0.431725	0.598653	0.575389	-0.345343	-0.335718	0.67277	0.676116	0.743696	0.358679	0.175559	0.724253	0.586507	0.7808	0.574871	0.140319	0.431287		-0.0598466	-0.0591694	0.147146	-0.187122	-0.630832	-0.236763	-0.620794	-0.796548	-0.201089	-0.473465	-0.521395	-0.0391755	-0.535309	-0.183288	-0.422779	-0.715271	-0.752003	-0.369865
647	0.590102	0.479028	0.470045	0.548071	0.577243	0.457862	0.431535	0.388085	0.785296	0.728958	0.63556	0.415396	0.386345	0.668784	0.00118819	-0.052274	-0.17874	0.367395	0.427771		1.29736	0.98813	1.31448	0.606953	0.697996	0.830976	0.513603	0.728366	0.74389	0.637132	0.206797	0.690917	0.423984	0.553732	1.28613	1.32331	1.14233	0.822711
648	0.522847	0.34736	0.253059	0.438467	0.547246	0.346284	0.43202	0.462299	0.773437	0.572489	0.527826	0.30292	0.272871	0.51591	-0.0640853	-0.201985	0.0367444	0.349726	0.357524		1.54403	1.16136	1.54923	0.815691	1.04516	1.01357	0.873618	1.12574	0.979718	0.869397	0.461872	0.842104	0.690751	0.896664	1.43178	1.5671	1.19045	1.06225
649	0.242337	0.13093	0.350814	0.323171	0.557352	0.386782	-0.291371	-0.204364	0.408186	0.57105	0.590947	0.416057	0.245357	0.49631	0.560779	0.708338	0.47857	-0.0512349	0.328889		1.47476	1.22043	1.41726	0.769291	0.811746	1.08587	1.12485	1.34634	1.18576	0.945253	0.766584	1.28309	0.823956	1.27117	0.985579	0.761441	0.922352	1.07034
650	-0.204399	0.0270526	-0.125157	0.198048	-0.000622738	0.134202	-0.0793451	-0.0297775	-0.0536307	0.325136	0.295719	0.134986	0.0595534	0.14498	0.444585	0.210414	0.309846	0.0385494	0.101674		1.38187	0.948931	1.26221	0.764305	1.0067	1.2347	1.06879	1.24354	1.15438	1.10681	0.909769	1.25716	0.92254	1.17198	1.08395	1.16328	1.10174	1.10486
651	-0.175537	-0.342309	-0.238366	-0.129802	-0.218802	0.0135865	-1.47285	-0.583184	-0.299753	0.063037	0.166244	0.0671712	-0.32862	-0.214152	0.175628	0.349679	0.282872	-0.243253	-0.173801		-0.16885	-0.469888	-0.23771	-0.35446	-0.483137	-0.243734	-0.162401	-0.0916974	-0.279909	-0.357771	-0.349657	-0.0567696	-0.0324633	0.000461243	-0.567581	-1.32682	-0.805967	-0.352256
652	0.647818	0.446523	0.303725	0.330956	-0.247651	-0.330682	0.478589	0.19905	-0.19136	-0.285176	-0.192609	-0.42692	-0.0991759	-0.314211	0.76644	0.630079	0.490642	0.125968	0.129556		1.0413	0.3557	0.415765	-0.682177	0.217525	0.23878	1.12194	2.17624	0.902426	0.515052	0.10849	-0.234084	0.866998	0.284694	0.180681	0.395696	0.706184	0.506542
654	0.009351	-0.130042	-0.0762648	-0.290218	-0.0411261	-0.0127126	0.20157	0.210322	0.00898221	-0.104352	-0.0615441	-0.00986578	0.0241251	-0.0823943	0.205791	0.145405	0.21949	0.0260552	0.0134762		-3.0158	-3.02264	-3.10397	-2.7693	-3.3305	-3.32529	-3.37868	-2.46191	-2.737	-3.06321	-3.20125	-3.10597	-2.44462	-3.03693	-3.05792	-3.28259	-3.31287	-3.03826
655	0.161052	0.109455	0.106406	-0.109061	-0.407704	-0.172308	0.237955	-0.011793	0.0222596	-0.12043	-0.0924852	-0.12056	-0.0103462	-0.252264	0.303153	0.216638	0.272796	-0.0041684	0.00714414		-2.05964	-1.47443	-2.06522	-1.86543	-1.87037	-2.05465	-1.54184	-1.32557	-1.72309	-1.79689	-1.80363	-2.02028	-1.25731	-1.76195	-2.01152	-2.1574	-1.53632	-1.78386
656	-0.0889309	-0.034334	-0.0489332	-0.0290272	-0.241837	-0.19136	-0.325451	-0.297865	-0.258502	-0.270741	-0.0941378	-0.25613	-0.260625	-0.281234	0.218616	0.181261	0.0878105	-0.291576	-0.137944		-2.03269	-1.85265	-2.21468	-1.75756	-1.99378	-1.331	-1.56179	-1.15149	-1.18535	-1.73307	-1.32018	-1.82915	-1.07579	-1.53514	-1.88993	-1.72707	-1.69725	-1.6405
657	0.23918	0.282323	0.158706	0.167144	-0.0535528	0.0556113	-0.0833332	-0.00515462	0.0250066	0.0893548	0.112493	0.0664402	-0.0386054	0.0657696	0.481237	0.763087	0.377346	-0.210499	0.138475		-1.93951	-1.66486	-1.98175	-1.6492	-2.08331	-1.68329	-0.958744	-1.49377	-1.08621	-1.95285	-1.85437	-2.09457	-1.25535	-1.70147	-1.77336	-2.78583	-1.79662	-1.7503
658	0.481298	0.367066	0.440103	0.189894	0.25104	0.344576	1.02617	0.665893	0.572209	0.443241	0.430401	0.317327	0.426703	0.372039	0.36088	-0.0206335	0.322776	0.307587	0.405476		-2.34768	-1.83367	-2.17508	-1.27233	-2.22074	-2.29958	-2.25908	-1.99113	-1.62267	-1.57147	-2.28934	-1.84448	-1.58657	-1.95514	-1.71757	-1.42207	-2.12546	-1.91377
659	0.583186	0.563726	0.519298	0.326474	0.489475	0.463819	0.767871	0.790187	0.454498	0.517957	0.487826	0.457286	0.438016	0.332756	0.373114	0.406249	0.516804	0.31581	0.489131		-2.04019	-1.62098	-1.71684	-0.901034	-1.71478	-1.91123	-1.98181	-1.65456	-1.30977	-1.27755	-1.80593	-1.13449	-1.25394	-1.58659	-1.48693	-1.47147	-2.01794	-1.58153
660	0.756309	0.795736	0.71075	0.354407	0.428671	0.438688	0.87096	0.855959	0.648194	0.544027	0.500373	0.386801	0.4928	0.554512	0.789081	0.605972	0.742904	0.482097	0.608791		-1.24643	-1.09229	-1.09581	-0.442123	-1.17666	-1.23558	-1.38595	-1.04378	-0.741004	-0.729367	-1.14222	-1.04167	-1.00217	-0.966719	-1.08235	-1.20612	-1.64125	-1.07479
661	0.536913	0.408081	0.400705	0.306875	0.212433	0.24051	0.630652	0.685839	0.395303	0.445355	0.32794	0.318726	0.480905	0.553617	0.0113689	-0.133106	0.0588715	0.467164	0.352675		0.296027	0.250741	0.309572	0.649665	0.401301	0.0494697	0.153016	0.274782	0.311176	0.472778	-0.158947	-0.0637613	0.0694126	0.117199	0.606863	0.8503	0.147593	0.278658
662	0.352148	0.0956774	0.172483	0.156121	-0.0950718	0.101493	0.069301	-0.130759	0.06691	0.174337	0.0377442	0.0732631	-0.0531598	0.0383782	-0.0276389	0.167756	0.116182	-0.0313372	0.0713237		0.973322	1.01959	0.8424	1.002	0.885992	0.640969	0.632374	0.827342	0.912764	1.06407	0.539101	0.66361	0.660319	0.766024	0.795642	0.784584	0.542774	0.797228
663	0.389132	0.237784	0.308122	0.0194569	0.0872902	0.220135	0.232385	0.241307	0.276125	0.237444	0.250969	0.160517	0.18283	0.258981	0.44519	0.207486	0.414644	0.111182	0.237832		1.34363	1.19023	1.30457	1.28619	1.19501	0.829426	1.06259	1.18806	1.21164	1.40074	0.810339	0.87269	0.828064	1.27043	0.937067	1.00097	0.738631	1.08649
664	0.6506	0.0292548	0.379759	-0.0422352	0.14733	0.273703	0.145939	0.48801	0.215111	0.216718	0.249726	0.109144	0.22485	0.309781	0.456182	0.245682	0.52044	0.122304	0.263461		1.48023	1.37166	1.28476	1.36934	1.15135	0.939284	1.15935	1.21408	1.4173	1.50946	0.955856	1.14313	0.864968	1.56146	1.10073	0.982755	0.765952	1.19245
665	0.84232	0.377286	0.603834	0.155096	0.380537	0.628519	0.0715011	0.343724	0.657599	0.6373	0.611213	0.558045	0.329641	0.636341	0.631879	0.550908	0.770961	0.240382	0.501505		1.07156	1.26317	0.989777	0.973274	0.727198	0.658047	0.953402	0.826921	1.19641	1.31652	0.825166	1.10418	0.767651	1.43983	1.02632	0.720221	0.61173	0.968905
666	-0.297664	-0.212242	-0.0823709	-0.197464	-0.254225	0.0273475	-0.338019	-0.47956	-0.0276893	-0.0448819	-0.0738585	0.00991385	-0.0868819	-0.0549841	0.163626	-0.107323	0.219429	-0.152861	-0.110539		0.654949	0.811272	0.75032	0.731937	0.527946	0.300767	0.537499	0.710851	0.883992	0.991005	0.568889	0.708495	0.517827	0.898447	0.621705	0.815682	0.468048	0.676449
667	-0.593884	-0.310222	0.0664644	-0.452779	-0.280036	-0.0216649	-1.1772	-0.765544	-0.0293633	-0.118036	-0.0286649	0.0448172	-0.167611	-0.247194	0.215766	1.30833	0.441672	-0.236478	-0.130646		-1.61047	-1.43875	-1.3676	-0.885721	-1.1138	-1.21009	-0.953272	-1.16966	-1.41749	-1.23317	-1.33586	-1.09575	-0.520155	-1.21707	-1.51256	-2.2327	-1.86579	-1.3047
668	0.280313	0.0403657	0.180534	-0.0206979	-0.020043	0.159289	-0.251539	-0.0246688	0.0972634	0.0583926	0.0923957	0.0423772	-0.0237391	0.0797358	0.382108	0.537928	0.435941	0.00779553	0.114097		0.17129	-0.00342079	-0.000227106	0.0333091	0.0543983	-0.00915626	-0.0566417	0.222452	-0.0536349	-0.0680485	-0.189778	-0.330955	-0.145924	-0.0327411	-0.101408	-0.742882	-0.377163	-0.0959136
669	-0.0504501	-0.17925	-0.143445	-0.181573	-0.229152	-0.0711131	-0.729696	-0.25535	-0.169942	-0.175807	-0.100568	-0.091915	-0.315284	-0.195371	0.0406882	0.608198	0.247751	-0.282234	-0.126362		0.21906	0.142337	0.154895	0.164322	0.313385	0.0305402	0.409112	0.402858	0.0690692	0.316108	0.0336196	-0.0315841	0.046118	0.161032	-0.0750915	-0.534653	-0.419961	0.0824216
670	0.627162	0.494687	0.459651	0.141534	0.21729	0.512321	0.394978	0.479852	0.74568	0.509345	0.506121	0.515383	0.301475	0.492165	1.05252	1.252	0.865855	0.369105	0.552062		0.600238	0.436978	0.457547	0.40403	0.535367	0.377035	0.761285	0.556052	0.716019	0.862749	0.512368	0.543658	0.262259	0.777165	0.372196	0.0431181	0.118642	0.490395
671	0.464729	0.476503	0.371086	-0.0655758	0.203752	0.313164	0.138457	0.552255	0.854365	0.328526	0.360217	0.38631	0.424368	0.57351	0.7645	1.13782	0.805311	0.267389	0.46426		0.391635	0.162061	0.404579	0.299174	0.393558	0.0623432	0.573526	0.5837	0.55632	0.590123	0.565856	0.280276	0.199107	0.530518	0.2024	-0.263086	-0.100708	0.319493
672	-0.0540983	-0.152394	0.0612454	-0.190848	-0.784581	0.126358	-0.041987	-0.516596	-0.260876	-0.232884	-0.256268	-0.0214482	-0.204635	-0.329793	0.120816	0.322356	0.221531	-0.216188	-0.133905		-0.738151	-0.813754	-1.2484	-1.40119	-1.34206	-0.93518	-0.627864	-0.4664	-0.782512	-1.00405	-1.02083	-1.41241	-0.945306	-0.883467	-1.11066	-2.25505	-1.01559	-1.05899
673	0.752439	0.752551	0.712042	0.337914	0.311256	0.491068	1.05977	0.898417	0.7335	0.502829	0.518623	0.511745	0.593828	0.37872	0.479368	0.244426	0.575083	0.596019	0.580533		-1.76414	-1.66195	-1.63197	-1.27411	-1.40354	-1.75126	-1.31257	-1.466	-1.59722	-1.43269	-1.65856	-1.67324	-1.40914	-1.62818	-1.3511	-1.14798	-1.70107	-1.52145
674	0.81906	0.785141	0.703509	0.394522	0.382169	0.356783	0.550448	0.429736	0.585634	0.30921	0.380928	0.251838	0.387399	0.444778	0.2466	-0.212984	0.28523	0.410747	0.417264		-1.89831	-1.60924	-1.43377	-0.839641	-1.44702	-1.78107	-1.71107	-1.59034	-1.6782	-1.31132	-1.65734	-1.60578	-1.34658	-1.64007	-1.37215	-1.0547	-1.75374	-1.51355
675	0.29684	0.430991	0.233306	0.142313	-0.0258488	0.109094	-0.204207	-0.0297688	0.130979	0.0610209	-0.0107104	0.0582174	0.0407068	0.106718	0.139096	0.0678107	0.118591	-0.0283049	0.0909358		-2.30254	-1.91929	-1.78983	-0.982555	-1.72156	-2.19778	-1.81707	-2.15171	-1.84126	-1.56207	-1.94721	-1.8884	-1.40876	-1.90786	-1.86133	-2.01422	-2.44847	-1.86835
676	0.705266	0.865559	0.623075	0.486304	0.269427	0.353471	0.552151	0.49346	0.454306	0.459357	0.385583	0.386688	0.361386	0.526835	0.381359	0.41807	0.32139	0.337518	0.465623		-2.14088	-1.75567	-1.56129	-0.821693	-1.55057	-1.95501	-2.15231	-1.96207	-1.66541	-1.38804	-1.70903	-1.72201	-1.47569	-1.85142	-1.698	-1.73685	-2.16768	-1.72433
677	0.71399	0.892563	0.672146	0.4559	0.00461059	0.446864	0.949518	0.673058	0.545071	0.50193	0.406701	0.411515	0.535077	0.467966	0.430003	0.470825	0.208858	0.524284	0.517271		-1.54782	-1.32903	-1.08659	-0.542734	-1.12893	-1.57454	-1.8294	-1.57215	-1.20207	-1.04004	-1.33732	-1.30454	-1.26649	-1.47789	-1.33035	-1.57064	-1.63401	-1.33968
678	0.839334	0.945838	0.701745	0.565922	0.346031	0.431783	1.19677	1.03382	0.753933	0.534739	0.507319	0.476741	0.655901	0.652073	0.477559	0.534387	0.380131	0.627392	0.647857		-1.13613	-1.02314	-0.685235	-0.151581	-0.674766	-1.2402	-1.54203	-1.15006	-0.938992	-0.6653	-1.07851	-1.24516	-1.13418	-1.28765	-0.971386	-1.13369	-1.31092	-1.0217
679	0.576977	0.877961	0.553424	0.344613	0.270863	0.340842	0.85326	0.875478	0.637519	0.459565	0.451558	0.403451	0.57713	0.496311	0.895563	0.68675	0.589621	0.546159	0.579836		-1.1742	-0.906725	-0.364278	0.111277	-0.478337	-0.976456	-1.42317	-1.23901	-0.789377	-0.470967	-0.814952	-0.903725	-0.851937	-0.929787	-1.27794	-1.23722	-1.48133	-0.894596
680	0.212005	0.499613	0.194346	0.253927	0.191815	0.106965	0.0915901	0.199314	0.370001	0.187481	0.253808	0.273282	0.161984	0.397633	0.047556	-0.0243467	-0.0103903	0.250347	0.203163		0.00565342	0.0282642	0.511202	0.739439	0.42689	-0.100711	-0.565424	-0.534945	-0.0641184	0.279947	-0.108767	-0.177038	-0.288492	-0.239943	0.0688647	0.0849761	-0.334439	-0.0158024
681	0.412769	0.584495	0.398894	0.227859	0.0782166	0.29778	0.414406	0.513244	0.484487	0.328661	0.335267	0.390494	0.321121	0.508709	0.434429	0.243042	0.36628	0.400366	0.374473		0.627956	0.66526	1.06601	1.13693	1.12787	0.570854	0.0773443	0.206084	0.519902	0.881135	0.482945	0.298836	0.119669	0.414623	0.46411	0.440251	0.325107	0.554405
682	-0.00718656	0.222862	0.0718875	-0.0514538	-0.0791488	-0.194514	-0.0459231	-0.00293036	-0.18369	-0.156046	-0.107906	-0.135171	-0.0270518	0.0579237	-0.166323	-0.471728	-0.339006	-0.0853597	-0.094487		0.925043	1.09737	1.4812	1.34218	1.5874	1.17865	0.725225	1.14331	1.04858	1.53926	1.17298	0.970902	0.784468	1.25242	1.41992	1.5593	1.49269	1.21888
683	-0.0487828	-0.00767527	0.213217	-0.176168	0.00383168	-0.0252482	0.129802	0.498596	0.28214	-0.107303	0.0430059	0.00576467	0.133149	0.245386	0.421311	0.175754	0.156274	0.059445	0.11125		0.875774	1.2504	1.38381	1.50743	1.55957	1.07003	0.700509	0.982777	0.937783	1.40096	1.13723	1.00321	0.771108	1.34794	0.982801	1.20017	0.96794	1.12232
684	0.00509847	-0.157063	-0.121769	-0.129578	-0.0820395	0.00260212	-0.302496	0.182293	0.371071	-0.0722634	-0.0112679	0.18889	0.123457	0.0637273	0.390825	0.502322	0.342704	0.0990463	0.077531		0.863434	1.1416	1.16945	1.48137	1.61323	0.616818	0.83273	1.05356	0.690227	1.34974	0.93492	0.818366	0.766415	1.21074	0.693703	0.670999	0.68669	0.976118
685	-0.314011	-0.459518	-0.302055	-0.360205	-0.330459	-0.170631	0.646135	0.5162	-0.00768187	-0.213918	-0.105128	-0.172218	-0.0158788	-0.00522431	0.224636	1.1851	0.258685	-0.0278788	0.0192194		0.405844	0.6914	0.688836	0.808564	0.848087	0.672319	0.536414	0.591086	0.816031	1.1028	0.801648	0.844832	0.451683	0.863977	0.340847	0.0392867	0.400958	0.641448
686	0.553641	0.778442	0.603774	0.291177	0.330466	0.48666	0.299179	0.52056	0.547397	0.552658	0.559535	0.484047	0.341729	0.633252	0.505298	0.304582	0.666242	0.371028	0.490537		-1.26004	-1.82569	-1.58681	-1.60523	-1.0909	-1.31172	-1.01313	-1.51275	-1.55861	-1.57361	-1.46029	-1.41588	-1.2576	-1.60372	-1.39779	-1.1964	-1.73011	-1.43531
687	-0.169944	-0.232673	-0.115897	-0.197088	-0.363083	-0.242401	-0.232025	-0.219368	0.10743	-0.27931	-0.181636	-0.0867671	-0.0239679	-0.120717	0.391033	0.757946	0.430006	-0.0666646	-0.0469515		-1.08726	-1.32522	-1.40602	-1.07254	-1.2394	-1.29117	-1.10402	-1.34321	-1.79045	-1.46365	-1.33394	-1.14287	-0.918813	-1.13294	-1.5938	-1.95858	-1.63398	-1.3434
688	-0.574299	-0.57017	-0.392317	-0.847942	-1.09376	-0.406937	-1.22637	-1.27212	-0.621133	-0.493175	-0.434535	-0.329001	-0.463407	-0.425728	-0.0431492	-0.0365203	-0.100689	-0.486235	-0.545416		-0.377225	-0.523825	-0.542306	-0.358197	-0.608686	-0.522722	-0.601494	-1.1655	-0.679482	-0.364415	-0.183525	0.0554899	-0.324793	-0.205659	-0.689999	-0.676352	-0.761798	-0.501793
690	0.258954	0.098448	0.218584	0.183528	-0.00177925	-0.0792633	-0.238388	0.129303	0.486528	-0.0786346	0.123429	0.0874296	0.00916045	0.24292	0.234411	0.912881	0.145501	-0.0189473	0.150781		1.57667	0.689476	0.986961	0.843857	0.628496	0.636357	0.762482	0.646512	0.71849	0.921561	0.563048	1.10524	0.698951	1.10429	0.852248	0.693524	0.683679	0.830108
691	-0.0811431	-0.358647	0.0828451	-0.478048	-0.841138	-0.267073	-0.747979	-1.13773	-0.218968	-0.206191	-0.208344	-0.185776	-0.287285	-0.105534	0.227515	-0.0785364	0.161267	-0.436092	-0.287047		0.675806	-0.0761084	-0.0376065	0.130076	-0.392236	-0.277125	-0.314314	-0.462551	-0.0987998	-0.0870681	-0.0914071	0.294603	-0.0651985	0.122533	-0.467908	-0.657194	-0.468254	-0.133691
692	-2.33969	-1.61071	-1.73533	-0.765695	-1.77803	-1.1088	-2.6758	-2.95134	-2.23497	-1.7481	-1.64282	-0.970509	-1.013	-1.78135	-1.67414	-0.743687	-1.38584	-0.948891	-1.61715		-0.0587816	-0.963394	-0.775957	-1.84719	-1.29001	-1.53242	0.959436	1.86724	0.57475	-1.20812	-1.06372	-1.33648	-0.147024	-0.561993	0.11786	-1.04225	-0.298469	-0.506266
693	0.0176321	-0.229888	-0.343709	-0.267208	-0.260259	-0.311599	-1.56864	-0.81851	-0.3937	-0.520402	-0.311825	-0.342525	-0.481046	-0.158723	-0.0578545	0.572924	0.0351469	-0.531615	-0.331767		-1.14224	-2.50396	-1.61474	-2.25425	-2.11408	-2.09016	-1.2047	-1.78865	-2.47348	-2.17883	-2.01201	-1.88224	-1.45338	-1.90434	-2.15139	-2.29417	-2.31295	-1.96327
694	-0.106965	-0.255432	-0.410075	-0.4548	-0.574467	-0.415791	-0.424186	-0.0396158	-0.0699846	-0.546304	-0.409949	-0.38972	-0.388236	-0.299633	0.231481	0.162574	0.102176	-0.428295	-0.262068		-1.13926	-1.31777	-1.65207	-2.22711	-1.7365	-1.47033	-1.70109	-1.24242	-1.64797	-1.57902	-1.64678	-1.90119	-1.14514	-1.2549	-1.48851	-2.06129	-1.6069	-1.57754
695	0.442613	0.307717	0.385526	0.156498	0.149787	0.261195	0.26207	0.475068	0.484746	0.235758	0.279755	0.300667	0.238753	0.473519	0.659865	0.553698	0.762082	0.233721	0.370169		-0.0748152	-0.542102	-0.543614	-1.06632	-0.355684	-0.499812	-0.30822	-0.261098	-0.386564	-0.354836	-0.435524	-0.66683	-0.468548	-0.221912	-0.470197	-0.60355	-0.666192	-0.466225
696	-0.625491	-0.616225	-0.383973	-0.273618	-0.523154	-0.476684	-0.578728	-0.29551	-0.536525	-0.6469	-0.558677	-0.439936	-0.299007	-0.436599	0.252052	0.322308	0.0606255	-0.279506	-0.351975		0.437047	0.273977	0.409968	0.199879	0.590894	0.235954	0.475784	0.843929	0.198553	0.397832	0.29651	0.129923	0.204926	0.3552	-0.076514	0.013194	-0.0308655	0.291541
697	-0.319042	-0.578969	-0.266685	-0.748462	-0.575714	-0.568346	-1.12599	-0.712976	-0.532126	-0.5013	-0.603709	-0.353604	-0.323515	-0.370471	0.13896	0.272923	-0.0116812	-0.543041	-0.429097		0.410816	0.545056	0.378306	0.568333	0.724695	0.548347	0.529738	0.152911	0.463115	0.795238	0.700097	0.645876	0.0662321	0.882425	-0.0285523	-0.238764	-0.0561449	0.416925
698	-0.0693487	-0.0780668	0.00866968	-0.13005	-0.0514811	0.108758	-0.501558	-0.0178666	0.139109	0.0245673	0.0655962	0.191586	-0.110624	0.245616	0.388585	0.77767	0.540405	-0.0342122	0.0831863		0.759777	0.566006	0.670407	0.585108	0.877072	0.438625	0.308788	0.426624	0.270995	0.774486	0.526364	0.27563	0.112097	0.574776	0.201793	-0.135863	-0.211407	0.413016
699	-0.360755	-0.243907	-0.0721262	-0.114077	-0.4283	-0.142028	-0.605411	-0.322247	-0.00701951	-0.406927	-0.25225	-0.0194772	-0.145777	-0.134963	0.516425	0.506866	0.168161	-0.237771	-0.127866		0.489667	0.150478	0.277767	0.263542	0.609752	0.172581	0.670524	0.371959	-0.119261	0.198121	-0.151512	-0.242868	-0.269242	0.266801	-0.201826	-0.432491	-0.216956	0.108061
700	0.191038	0.082018	0.278412	0.19486	0.0737072	0.133836	-0.548581	-0.163273	0.432758	0.247972	0.25391	0.274057	0.105508	0.479737	0.438162	0.0864143	0.577274	0.0409782	0.176599		-0.790694	-0.734021	-0.879188	-0.430329	-0.427293	-0.815493	-0.904335	-1.29207	-1.04694	-0.729763	-0.833673	-1.06755	-0.993084	-0.934842	-1.1545	-1.16562	-1.81043	-0.941755
701	-0.212501	-0.00174565	-0.00189458	0.0503972	-0.144365	-0.130322	-1.08941	-0.608012	0.020791	-0.140275	-0.027991	0.0666873	-0.137619	0.0963916	0.180678	0.638098	0.157799	-0.113246	-0.0775853		-1.29505	-1.68007	-1.20519	-0.889989	-1.1355	-1.55613	0.00884905	-1.33088	-1.42668	-1.1678	-1.41095	-1.5669	-1.14396	-1.49977	-1.72589	-1.96464	-2.16696	-1.36221
702	0.170061	0.188269	0.271199	0.169447	0.0675269	-0.0772884	-0.0281895	0.196563	-0.0642015	-0.0447093	-0.058844	-0.037549	-0.0528042	0.198875	0.379377	0.704799	0.328402	-0.0497849	0.125619		-2.63886	-2.18155	-2.40435	-1.81868	-2.2143	-2.36324	-2.24937	-2.13659	-2.29017	-2.0022	-2.1126	-2.27577	-1.96633	-2.31281	-2.4698	-2.63358	-2.66353	-2.27845
703	-0.115798	0.188991	0.343414	0.184658	0.102505	-0.00515708	-0.368156	-0.0404575	-0.0401684	0.0120284	0.070226	0.0376163	-0.0493828	0.267602	0.594601	0.887779	0.570512	0.0425658	0.149077		-2.75267	-2.53234	-2.7765	-2.26361	-2.69417	-2.66535	-1.72886	-2.1181	-2.54758	-2.64538	-2.31622	-2.7721	-2.02331	-2.7274	-2.88203	-3.2126	-2.84706	-2.55913
704	0.00745451	0.0261622	0.133152	-0.163887	-0.214005	-0.0594821	-0.593407	-0.325891	-0.160524	-0.131428	-0.0550225	0.0907164	-0.136413	0.102651	0.452907	0.28174	0.391647	-0.148487	-0.0278954		-3.25779	-2.78445	-3.15021	-2.66653	-3.04768	-2.8855	-1.88667	-2.32599	-2.54589	-2.74338	-2.32339	-2.82907	-2.23188	-2.84201	-3.09868	-3.67766	-3.12589	-2.78957
705	0.149785	0.245496	0.322423	0.0654867	-0.00482129	0.0452072	-0.228643	-0.0228745	0.0653858	-0.00123269	0.0243397	0.0797307	0.0266326	0.16218	0.521533	0.721888	0.515538	0.094862	0.154606		-3.17709	-2.62228	-2.96186	-2.61525	-2.83782	-2.78629	-2.24353	-2.64012	-2.72386	-2.72202	-2.59856	-2.83844	-2.31338	-2.79185	-3.08333	-3.42195	-3.10151	-2.79289
706	0.182857	0.103947	0.427473	0.0341161	-0.0392809	0.068502	-0.272874	-0.164417	0.0672229	0.0838968	0.0904647	0.0908882	0.0911931	0.266945	0.464996	0.244085	0.438141	0.0581759	0.124241		-3.67458	-3.07515	-3.44329	-2.9325	-3.21832	-3.5195	-2.61987	-3.17525	-3.24467	-3.07512	-2.72319	-3.13784	-2.76454	-3.3531	-3.54392	-3.54148	-3.91037	-3.23251
707	0.382962	0.411012	0.491293	0.187035	0.0498259	0.150824	0.0335533	0.0679473	0.162932	0.107164	0.118035	0.193669	0.172844	0.276348	0.719997	0.797387	0.618335	0.159935	0.283394		-3.28742	-2.89518	-3.28944	-2.73088	-3.02353	-3.0401	-2.96279	-3.09179	-2.94384	-2.98979	-2.9165	-3.06265	-2.7706	-3.07585	-3.39826	-3.86002	-3.40982	-3.10285
708	0.219125	0.00960582	0.369669	0.0845171	-0.239295	0.0386146	0.124673	0.0219393	-0.107765	-0.0977241	-0.0971023	0.0796898	-0.0123666	0.054025	0.572731	0.61076	0.485539	-0.0375952	0.115502		-2.51764	-1.64861	-2.66091	-2.63583	-2.49629	-1.97748	-1.93302	-1.89514	-2.0228	-2.38796	-1.22658	-2.81464	-2.02363	-2.03951	-2.11256	-2.87958	-2.00302	-2.19266
709	0.77598	0.615113	0.712655	0.353337	0.117999	0.366645	0.580294	0.57581	0.257195	0.251195	0.265507	0.37501	0.371462	0.437415	0.833511	0.680634	0.823718	0.297001	0.482804		-3.38317	-3.05862	-3.36503	-2.73007	-3.02773	-3.21754	-2.98423	-3.13876	-3.03351	-3.12707	-3.05067	-3.03928	-2.91154	-3.06497	-3.6426	-3.50526	-3.80068	-3.18122
710	0.0042627	0.153892	0.222716	0.112229	-0.115442	-0.0491675	-0.820356	-0.833799	-0.275446	-0.21735	-0.20078	0.0360478	-0.134733	-0.133605	0.26753	0.583445	0.304224	-0.226024	-0.0734643		-2.90209	-2.78569	-2.88711	-2.47969	-2.63965	-2.75691	-2.2741	-2.90946	-2.6569	-2.92651	-2.87376	-2.78848	-2.55776	-2.73254	-3.14028	-3.67295	-3.49745	-2.85184
711	0.391399	0.471176	0.46249	0.304166	0.0551085	0.160366	0.175129	0.23682	0.0248011	0.000248358	-0.0169603	0.185308	0.147256	0.214516	0.507606	0.349118	0.492407	0.205072	0.242557		-3.01975	-2.75113	-2.87039	-2.42604	-2.46249	-2.77727	-2.79447	-2.9351	-2.78931	-2.7515	-2.52947	-2.60767	-2.58961	-2.88681	-3.12684	-3.07788	-3.23733	-2.80194
712	0.0989118	0.30621	0.31426	0.162481	-0.133173	-0.0164833	0.138438	0.129245	-0.0517816	-0.138748	-0.200877	0.0311282	0.0336903	0.0395944	0.266524	0.0363747	0.143107	-0.00626491	0.0640353		-2.3035	-1.99546	-2.04793	-1.71056	-1.77965	-1.99676	-2.02781	-2.16903	-2.1162	-2.01186	-2.05456	-1.95016	-1.95336	-2.16975	-2.28011	-2.1445	-2.20389	-2.05383
713	0.718906	0.48766	0.619122	0.253279	0.261509	0.258771	0.358426	0.514477	0.313988	0.17423	0.162462	0.220566	0.261885	0.420591	0.774554	0.80607	0.739775	0.171412	0.417649		-2.36109	-2.12913	-2.27739	-1.81362	-1.89598	-2.18783	-2.15623	-2.39773	-2.22583	-2.1589	-2.02178	-2.10021	-2.23823	-2.49814	-2.89105	-3.14321	-2.89157	-2.31694
714	0.517455	0.546757	0.507519	0.356392	0.0842239	0.295889	0.251356	0.302223	0.256617	0.230547	0.184132	0.278477	0.210937	0.295715	0.776383	0.83784	0.692254	0.284334	0.383836		-1.39858	-1.4422	-1.41812	-1.33182	-1.1778	-1.26565	-1.48702	-1.38248	-1.53544	-1.66501	-1.98455	-1.84958	-1.59848	-1.81801	-2.08251	-2.8626	-2.07828	-1.6693
715	0.96439	0.719525	0.729004	0.238872	0.324165	0.457822	1.31802	1.19676	0.640924	0.438215	0.324371	0.456798	0.554394	0.573988	1.14015	0.883633	1.05905	0.518057	0.696564		-1.80241	-1.8788	-1.66861	-1.32739	-1.30645	-1.6889	-2.09703	-2.19262	-2.04381	-1.92356	-2.07238	-1.89541	-2.11335	-2.28067	-2.72922	-2.84011	-2.88024	-2.04359
716	-0.0651496	-0.135106	0.108753	-0.172173	-0.292392	0.0532162	-0.890669	-0.587451	-0.304415	-0.230648	-0.378621	0.0513814	-0.205432	-0.101333	-0.0237969	0.343827	0.152237	-0.23584	-0.161867		-1.32596	-1.14004	-1.05826	-0.925201	-0.698344	-1.1506	-1.3461	-1.76907	-1.58474	-1.60338	-1.39926	-1.56387	-1.5811	-1.88853	-2.19405	-2.53412	-2.19771	-1.52708
717	0.310678	0.376369	0.349773	0.030412	-0.0303517	0.202922	0.408466	0.402334	0.286923	0.0989877	0.104845	0.359106	0.371134	0.326886	0.84506	0.892423	0.811031	0.296527	0.357974		-1.10585	-1.20225	-0.937132	-0.873207	-0.53354	-0.79682	-1.05908	-1.47616	-1.68382	-1.48115	-1.24874	-1.49534	-1.632	-1.90435	-2.27709	-2.70816	-2.32976	-1.45556
718	-0.146268	-0.245232	-0.227494	-0.314171	-0.454934	-0.384826	0.152035	-0.342521	-0.351598	-0.497606	-0.526795	-0.241496	-0.242172	-0.31734	0.0250001	0.590541	0.102596	-0.281082	-0.205742		-1.27569	-1.37366	-0.994458	-1.01797	-0.405253	-0.732754	-0.775538	-0.892018	-1.44626	-1.37182	-1.28003	-1.31027	-1.10908	-1.79125	-1.8743	-2.04151	-1.74883	-1.26122
719	0.13863	-0.0378561	0.127919	0.0849215	0.147266	0.0967549	-0.0235714	0.14942	0.257134	0.0202537	0.0413251	0.153062	0.0462579	0.134026	0.494279	0.828425	0.486118	0.105407	0.180543		0.644562	0.750855	0.648103	1.04427	1.33804	1.00981	0.906399	0.969756	1.00668	1.29527	1.16786	1.60386	0.990089	1.2689	0.740931	0.566298	0.940785	0.993675
720	0.544627	0.195409	0.400661	0.187057	0.407866	0.19299	0.26252	0.308029	0.423109	0.245002	0.203999	0.263557	0.24236	0.365397	0.317761	0.189744	0.346948	0.219342	0.295354		2.04425	2.13008	2.10278	2.10978	2.59759	2.30657	2.44647	2.58255	2.33799	2.66157	2.5141	2.75849	2.37318	2.65263	2.49766	2.62079	2.75731	2.44081
721	0.872104	0.667614	0.703316	0.350528	0.241667	0.434412	1.18457	1.10736	0.95177	0.54811	0.440721	0.527153	0.700242	0.766099	0.294037	-0.0821933	0.216949	0.65699	0.587858		2.48991	2.27832	2.49259	2.26995	2.88441	2.57356	2.4594	2.51803	2.53809	2.77566	2.68712	2.80341	2.50735	2.72283	3.20946	3.44927	3.29745	2.70334
722	0.82077	0.810723	0.819923	0.267196	0.188643	0.439792	0.875761	0.651095	0.771505	0.542275	0.471449	0.57883	0.540067	0.746394	0.33024	-0.273914	0.371396	0.349967	0.516784		1.93033	1.59425	1.9162	2.03451	2.34751	2.02397	1.76396	1.8039	1.87611	2.09793	1.9019	2.1647	1.7157	2.03504	2.32288	2.78768	2.20684	2.03079
723	0.513007	0.499256	0.525916	0.155279	0.0288517	0.266635	0.219678	0.189572	0.393074	0.376882	0.185693	0.322603	0.342185	0.552552	0.126712	-0.497846	0.0976813	0.131021	0.246042		1.68833	1.5203	1.61058	1.75049	2.03982	1.65835	1.59489	1.31666	1.61797	1.86482	1.69514	1.94073	1.41651	1.81387	1.83128	2.11328	1.77686	1.72058
724	1.07356	0.705983	0.881717	0.477058	0.532308	0.536854	0.658771	0.540543	1.01275	0.735803	0.554512	0.659718	0.622989	0.984046	0.743273	0.391305	0.87548	0.642216	0.701605		0.957677	1.01591	0.862334	1.26307	1.40467	1.02813	0.966815	0.738169	1.03817	1.25022	0.959603	1.32781	0.685438	1.22142	1.00369	1.41635	0.73154	1.05124
725	0.496592	0.552586	0.445587	0.422875	0.232994	0.198197	0.051175	0.0550218	0.317257	0.363406	0.215585	0.374586	0.160921	0.475828	0.291216	0.338035	0.416805	0.160999	0.309426		-0.134693	0.000639868	-0.113942	0.448384	0.383825	0.110159	0.0673169	0.0898144	0.171673	0.325988	0.198142	0.356814	0.155881	0.174517	-0.0292557	-0.0498083	-0.227951	0.113383
726	0.620489	0.535901	0.521144	0.386356	0.0772774	0.122698	0.124106	0.225396	0.356859	0.326856	0.153339	0.224429	0.107979	0.381488	0.484294	0.344343	0.402425	0.135511	0.307272		-1.19223	-0.898106	-1.23436	-0.804859	-0.971463	-1.0731	-0.8076	-0.58286	-0.705899	-0.830561	-0.808861	-0.801884	-0.589722	-0.765701	-0.810159	-1.04146	-1.13389	-0.885453
727	0.615565	0.627641	0.618682	0.471051	0.239932	0.268214	0.0687867	0.115779	0.445545	0.435411	0.26576	0.347484	0.136952	0.531656	0.48395	0.516555	0.540368	0.27443	0.389098		-1.69246	-1.24234	-1.59902	-1.29346	-1.41008	-1.48635	-1.129	-1.01224	-1.11717	-1.22687	-1.36516	-1.35822	-1.00542	-1.22601	-1.31952	-1.54958	-1.4956	-1.3252
728	0.765514	0.825756	0.652237	0.527534	0.164159	0.240373	0.298306	0.311527	0.495147	0.433857	0.233776	0.285734	0.189025	0.48029	0.405515	0.750479	0.492684	0.257312	0.433846		-1.838	-1.65229	-1.88129	-1.5408	-1.59119	-1.87225	-1.35771	-1.28744	-1.36806	-1.3787	-1.59202	-1.44778	-1.31214	-1.58839	-1.7009	-2.13154	-1.87409	-1.61262
729	0.940978	0.742053	0.7996	0.46393	0.333261	0.423206	0.441713	0.579905	0.68985	0.484774	0.327776	0.406261	0.385327	0.640658	0.593107	0.530185	0.613838	0.263494	0.536662		-2.14312	-1.74169	-2.19467	-1.68723	-2.06122	-2.16604	-1.88156	-1.987	-1.54968	-1.68024	-1.72942	-1.69574	-1.66164	-1.77623	-2.01613	-2.1936	-2.26144	-1.90745
730	0.774915	0.580661	0.738104	0.412377	0.329592	0.323444	0.465124	0.470121	0.604236	0.414453	0.277668	0.255678	0.259728	0.462206	0.111274	-0.265417	0.203573	0.240751	0.369916		-1.99087	-1.54542	-2.07373	-1.65455	-1.97136	-2.20061	-1.89436	-2.00673	-1.71749	-1.6126	-1.89052	-1.59631	-1.62698	-1.81758	-1.64483	-1.12794	-1.95483	-1.78392
731	1.00966	0.784732	0.774832	0.289178	0.444733	0.427591	0.8886	0.8188	0.762687	0.426626	0.293898	0.289856	0.488359	0.64701	0.817954	0.735418	0.660836	0.367675	0.607136		-1.93941	-1.63423	-2.03681	-1.78693	-2.01268	-1.82459	-1.91021	-1.7034	-1.57742	-1.56051	-1.76295	-1.47564	-1.58773	-1.68322	-1.83367	-1.88219	-1.97177	-1.77549
732	0.567655	0.767009	0.517463	0.325027	0.214043	0.263529	0.837784	0.538351	0.496537	0.326768	0.169973	0.263257	0.378824	0.295652	-0.0104948	-0.00989273	-0.0246842	0.370198	0.349278		-1.92958	-1.87815	-2.11321	-1.81972	-1.77264	-1.69344	-1.36128	-1.294	-1.68129	-1.60029	-1.62402	-1.44227	-1.20311	-1.74579	-1.0382	-0.997825	-1.05625	-1.54418
733	-0.770207	-0.79688	-0.997526	-0.907437	-0.443898	-0.723897	-0.936901	-0.786013	-0.419506	-1.11956	-0.311054	-0.715525	-0.84373	-0.538974	-0.15119	0.429988	-0.600231	-0.792771	-0.63474		-2.43003	-2.59259	-2.81992	-1.93346	-2.04749	-1.95713	-1.26404	-1.72029	-2.37029	-2.32524	-2.16983	-1.42411	-0.976145	-1.78445	-2.401	-2.32028	-2.20824	-2.0438
734	0.566387	0.27891	0.241566	0.218211	0.184005	0.26224	0.090902	0.490174	0.553336	0.0833809	0.111555	0.265324	0.32841	0.491031	0.659225	0.361665	0.629388	0.355175	0.342827		0.84002	0.460511	0.0799969	0.325473	0.39347	0.254648	0.623584	0.749022	0.240951	0.595189	0.543703	0.527599	0.521299	0.576812	0.237413	0.705866	0.271907	0.467498
735	0.423012	0.256619	0.226668	0.293545	0.299454	0.22645	0.294345	0.304574	0.345556	0.0800621	0.0783773	0.262137	0.274207	0.260674	0.204209	-0.0747713	0.355848	0.253538	0.242472		1.34355	1.22833	0.910474	0.878436	1.20353	1.04906	1.24789	1.58739	0.962954	1.48386	1.4563	1.13758	1.22226	1.42685	1.41785	1.60759	1.46557	1.27232
736	-0.00230687	0.187149	0.254029	0.079552	0.0788463	0.0843549	-0.397657	-0.284228	0.10202	0.00207368	0.010851	0.112557	-0.0337281	0.237027	0.16871	-0.183751	0.164957	0.0709548	0.0361895		1.30337	1.24936	1.06801	1.17232	1.4311	1.15259	1.40168	1.29511	0.906934	1.52781	1.48764	1.38167	1.22022	1.62098	1.19907	1.19844	1.33118	1.29103
737	0.0555268	-0.192278	0.114194	-0.0727424	-0.109096	0.0508979	-0.574296	-0.0843841	0.278128	-0.100601	-0.0370523	0.134569	-0.0688173	0.167871	-0.0870235	-0.00602385	-0.0417932	-0.0681277	-0.0356138		1.2519	1.13119	0.947964	1.04643	1.19715	0.884674	0.923236	0.937465	0.781538	1.35665	1.28816	0.834385	0.726404	1.30065	1.10977	1.09929	0.969298	1.04624
738	-0.338952	-0.537737	-0.0766593	-0.104254	-0.30541	-0.366835	-0.366906	-0.473566	-0.00554326	-0.395506	-0.469672	-0.204698	-0.209593	-0.117096	-0.322721	-0.653154	-0.542225	-0.169664	-0.314455		0.76512	0.87384	0.677047	0.903123	1.13258	0.728802	0.434311	0.740434	0.328568	1.10525	1.02549	0.427783	0.616937	0.752313	0.861385	0.994446	0.922524	0.781762
739	-0.0565959	-0.207202	0.149538	-0.0706752	0.0194045	-0.0496608	0.000585179	-0.0530693	0.15717	-0.0350903	-0.0685047	-0.0591928	-0.0484499	0.125651	0.00129924	-0.301131	-0.124337	-0.0627312	-0.037944		-0.0318134	0.312775	0.116847	0.441189	0.382901	0.171747	-0.244306	-0.184375	-0.22625	0.411244	0.358389	0.146233	0.19367	0.151722	0.0862943	0.371179	-0.0305874	0.142756
740	-0.108415	-0.0224859	-0.201119	0.0182242	-0.290404	-0.233502	-0.49228	-0.221852	0.121189	-0.204673	-0.341368	-0.0192143	-0.135407	-0.0778397	-0.194749	-0.193128	-0.138427	-0.158689	-0.160785		-0.266401	-0.366269	-0.501465	0.0714497	-0.0816323	-0.504777	-0.909101	-0.288994	-0.772608	-0.148162	-0.0804417	-0.610264	-0.0582013	-0.401497	-0.447371	-0.303241	-0.669772	-0.372868
741	0.00594894	0.102566	0.0539936	-0.192131	-0.0848158	-0.00831516	-0.354425	-0.109338	-0.0305532	-0.11743	-0.0269694	0.0382183	0.0265173	0.05415	0.0195997	0.0719411	0.038722	-0.0460342	-0.0310198		-0.450225	-0.454517	-0.764875	-0.30604	-0.722211	-0.757785	-0.883768	-1.1016	-0.738811	-0.545323	-0.469554	-0.663789	-0.33576	-0.569774	-0.833583	-0.572771	-1.14995	-0.665902
742	0.192168	0.00974323	0.0961221	0.0640051	0.0400238	0.0231719	-0.0454031	0.0738652	0.227828	0.0715962	-0.0514679	0.0657958	0.145562	0.197736	0.233661	-0.187807	0.100452	0.122767	0.0766567		0.101262	0.434882	0.128479	0.38099	0.258599	0.0526678	-0.450347	-0.261928	-0.312406	0.204811	-0.161377	-0.0260401	0.111957	-0.0647159	-0.255704	0.179476	-0.356622	-0.00211865
743	0.61001	0.325808	0.46975	0.284227	0.415124	0.421689	0.465993	0.715578	0.666225	0.340459	0.30638	0.390383	0.473902	0.627673	0.424515	0.235118	0.357864	0.381266	0.439554		1.43714	1.39386	1.24951	1.25072	1.38859	1.20046	1.00732	0.891131	0.963605	1.33621	1.07885	1.17017	0.90614	1.1841	1.17694	1.34248	0.980528	1.17399
744	0.0976955	0.0658821	-0.0502103	0.0158635	0.117699	0.0452845	0.26422	0.329506	0.31971	-0.0531748	-0.0713625	0.121677	0.243104	-0.0105572	-0.509953	-0.522204	-0.172692	0.172719	0.0224005		2.14937	1.8798	1.9475	1.771	2.32848	1.99031	1.8963	2.28972	1.65645	2.25659	2.03856	1.77448	1.89428	1.94211	2.44018	2.53783	2.45267	2.07327
745	-0.115685	0.0444477	0.120911	0.0320747	0.152716	0.418899	-0.162939	0.205747	0.359219	0.238701	0.214052	0.362581	0.2267	0.274268	0.544018	1.18494	0.576625	0.109724	0.265944		1.15367	1.13832	0.976741	1.18949	1.31752	1.39851	1.46192	1.32277	1.06931	1.59929	1.32351	1.6538	1.28036	1.67129	1.23536	1.14378	1.35915	1.31146
746	-0.584314	-0.776313	-0.83358	-0.610667	-0.245577	-0.549285	-1.07006	-0.228169	-0.317803	-0.82262	-0.737692	-0.507693	-0.425448	-0.657035	0.501312	0.301934	-0.194909	-0.406605	-0.453585		0.102215	0.234172	0.13864	0.515715	0.376389	0.421597	0.401933	0.573839	0.129744	0.700013	0.54887	0.527047	0.446014	0.759567	-0.0354382	-0.203311	0.120409	0.338671
747	0.303685	0.153531	0.0924041	-0.395526	0.0616943	0.141038	0.4246	0.0328926	0.0932987	-0.149669	0.00450003	-0.0748161	0.342395	0.251188	0.744566	0.148289	0.469377	0.0129767	0.147579		0.827936	0.585477	0.981011	1.15917	0.801625	0.773898	0.819292	0.598977	1.12387	1.54351	1.15484	1.32849	0.694349	1.4166	0.776837	0.729835	0.591715	0.935732
748	-0.179567	0.0460876	-0.407575	-0.162056	-0.0167995	-0.095603	-0.716861	-0.23221	-0.103642	-0.333549	-0.390578	-0.116396	-0.308574	-0.231499	-0.469985	-0.0665653	-0.19876	-0.228784	-0.234051		1.87629	1.31267	1.87871	1.82976	1.79318	1.402	1.56252	1.83242	1.49222	2.09146	1.65214	1.50396	1.42196	1.8394	1.78582	1.48697	1.58134	1.66722
749	0.635388	0.572207	0.34201	0.394467	0.332999	0.321826	0.158	0.475254	0.384451	0.289745	0.150053	0.355782	0.389302	0.341435	0.512855	0.893235	0.518073	0.344477	0.411753		1.87732	1.34758	1.68813	1.65034	1.81771	1.37762	1.46594	1.5951	1.40791	1.86164	1.33095	1.4113	1.19947	1.53919	1.61479	0.980311	1.2566	1.49541
750	0.218108	0.415366	0.318466	0.10312	0.0404358	0.154418	-0.248198	-0.118044	0.0741543	0.179567	0.00733867	0.201737	-0.0282871	0.120392	0.0219778	0.172902	0.177976	-0.0266654	0.0991536		1.58094	1.1198	1.4706	1.54847	1.28595	1.08578	0.819612	0.808457	1.03471	1.59264	1.11139	1.14882	0.829683	1.14843	1.16488	1.00116	0.928478	1.15763
751	0.374777	0.489047	0.39123	0.144466	0.0610429	0.194145	0.726571	0.555124	0.238742	0.167707	0.0665725	0.304661	0.312923	0.248968	0.56938	0.727518	0.452059	0.25789	0.349046		0.602164	0.125825	0.717199	0.881203	0.317607	0.0944682	-0.380395	-0.127311	-0.01461	0.520574	0.0290088	0.0657642	-0.223891	0.161101	-0.294965	-0.584354	-0.503747	0.0815083
752	-0.0102687	-0.233238	-0.297028	-0.566041	-0.309613	-0.336454	0.0718497	-0.243071	-0.438009	-0.491222	-0.461484	-0.408519	-0.0286233	-0.369713	0.223799	-0.2339	-0.0610399	-0.184174	-0.243153		-0.348494	-0.334146	0.03055	0.501932	-0.484279	-0.504985	-0.787292	-0.909093	-0.603406	-0.120062	-0.636958	-0.38516	-0.658522	-0.486284	-1.1289	-0.951317	-1.24519	-0.532447
753	0.241256	-0.16894	-0.00696834	-0.146003	0.0430682	-0.136541	0.070364	0.13982	-0.0681127	-0.358095	-0.490192	-0.094693	0.00115141	0.0633531	0.101808	-0.100258	0.20519	-0.053669	-0.0420811		-2.57005	-2.28711	-2.37499	-1.8345	-2.47332	-2.44121	-2.05866	-1.94635	-1.96508	-1.94571	-2.31508	-1.89986	-1.66255	-1.94073	-1.99575	-2.21707	-2.60479	-2.14899
754	0.492711	0.534995	0.476109	0.287992	0.37307	0.355191	0.625876	0.584207	0.513386	0.357831	0.174604	0.278769	0.301908	0.351255	0.465164	0.383001	0.509045	0.207965	0.40406		-2.60453	-2.11914	-2.17808	-1.70982	-2.39058	-2.36171	-1.98212	-1.69279	-1.68962	-1.69044	-2.17298	-1.8289	-1.4862	-1.89773	-1.99747	-2.00272	-2.38633	-2.01125
755	0.991659	0.638186	0.6219	0.378086	0.508089	0.451884	0.913319	1.09445	0.838782	0.574863	0.477428	0.381785	0.587358	0.657362	0.722674	0.421444	0.61449	0.337177	0.62283		-2.32979	-1.95256	-2.11151	-1.4602	-2.30178	-2.27357	-1.8808	-2.10399	-1.52273	-1.50358	-1.97884	-1.56469	-1.51948	-1.73333	-1.8318	-1.6211	-2.41469	-1.8885
756	0.582515	0.60575	0.487124	0.314074	0.407044	0.284087	0.325279	0.517312	0.602389	0.375235	0.325493	0.297117	0.327714	0.498913	0.394775	0.442986	0.431616	0.258465	0.415438		-2.06509	-1.70366	-1.82352	-1.1129	-1.93422	-1.97588	-1.65132	-1.68539	-1.34616	-1.32793	-1.70654	-1.56555	-1.33513	-1.54404	-1.63443	-1.74716	-2.0607	-1.65998
757	0.693092	0.615059	0.509174	0.277269	0.265971	0.335241	0.531405	0.488619	0.675814	0.466827	0.311028	0.306042	0.393724	0.577199	0.320622	0.157598	0.304187	0.304997	0.418548		-1.63345	-1.21506	-1.30684	-0.61118	-1.48217	-1.52969	-1.35288	-1.21974	-0.860902	-0.771335	-1.23498	-1.10396	-1.04629	-1.12621	-1.05178	-1.07367	-1.57415	-1.1879
758	0.473088	0.374486	0.341428	0.127544	0.0850385	0.239463	0.289894	0.298643	0.485933	0.296543	0.159057	0.220007	0.192729	0.365998	0.120007	0.0879884	0.100053	0.0284414	0.23813		-0.508786	-0.395002	-0.374134	0.187244	-0.627593	-0.507143	-0.428823	-0.502373	-0.190071	-0.040763	-0.484777	-0.383055	-0.320538	-0.301046	-0.249851	-0.284044	-0.69012	-0.358875
759	0.453617	0.37834	0.343495	0.109749	0.166966	0.135959	0.0257416	0.215559	0.408283	0.225106	0.108961	0.256485	0.252812	0.420361	0.134674	-0.0628637	0.0364127	0.148175	0.208768		0.181484	0.0749265	0.349447	0.667246	0.0298637	0.035834	0.184944	0.236392	0.294416	0.470238	0.120913	0.0703867	-0.0415143	0.201771	0.287507	0.293241	-0.10349	0.197271
760	0.325612	0.14725	0.190249	0.0852485	0.0511576	0.144792	-0.0957981	-0.0296117	0.287308	0.0863446	-0.0346243	0.104868	0.0466643	0.191422	0.245914	0.0655541	0.21204	-0.000229358	0.112453		0.730209	0.963695	0.944094	1.01711	0.771501	0.851333	1.04464	1.26981	1.14701	1.37358	0.891966	0.891881	0.848278	1.20134	0.873682	0.757623	0.83137	0.965243
761	0.104653	0.025852	0.0809326	-0.128909	-0.132013	0.11016	-5.22e-05	0.0237558	0.142957	-0.0549842	-0.0511349	0.0897581	0.0633245	0.0306624	0.0699683	-0.204471	-0.0913337	0.00573807	0.00471464		1.04703	1.10071	1.28799	1.26943	1.10848	1.20192	1.18764	1.29738	1.25013	1.67305	1.30253	1.17533	0.966182	1.44113	1.21333	1.29755	1.24626	1.23918
762	-0.327004	-0.791704	-0.891026	-0.588105	-1.65895	-0.880995	-0.921441	-1.12564	-0.913678	-1.14432	-1.09078	-1.01637	-0.822556	-1.53759	-0.243966	0.0271311	-0.823983	-1.01567	-0.875925		-1.43407	-1.22272	-1.711	-1.27174	-1.08796	-1.14233		2.10024		-2.25509		-1.18148	-1.0267	-0.517551	-0.587829	-1.98301	-0.591224	-0.993747
763	-0.301675	-0.155365	-0.237806	-0.395504	0.00840664	0.103535	-0.324293	0.0377481	-0.0219868	-0.298589	-0.204807	0.136051	-0.00927502	-0.0884732	0.0368668	0.212493	0.290802	-0.104344	-0.0731231		-2.87663	-2.65519	-2.45291	-1.8271	-2.97754	-2.99852	-2.73548	-2.82062	-2.6088	-2.50594	-2.43979	-2.67334	-1.85218	-2.49674	-2.44013	-2.53659	-2.99255	-2.58177
764	0.506061	0.497683	0.368323	0.146492	0.203183	0.395975	-0.0537316	0.0975033	0.119809	0.311589	0.17546	0.339788	0.172149	0.322713	0.647231	0.646034	0.471219	0.0746403	0.30234		-2.09522	-1.71845	-1.79059	-0.840648	-2.0813	-2.21796	-2.18938	-2.53445	-1.59477	-1.53662	-1.71248	-1.66362	-1.35673	-1.74086	-2.10298	-2.16771	-2.4053	-1.86759
765	0.421597	0.531587	0.416257	0.0988411	0.183079	0.266584	0.369896	0.512018	0.423607	0.156772	0.171034	0.142307	0.19091	0.351581	0.601187	0.668895	0.404581	0.0972697	0.333778		-1.72816	-1.63789	-1.4322	-0.859131	-1.81112	-1.7008	-2.24907	-2.1301	-1.27611	-1.27542	-1.75031	-1.51414	-1.37862	-1.67941	-1.95532	-2.23635	-2.16673	-1.69299
766	0.512437	0.594863	0.454461	0.189923	0.262788	0.205323	0.569767	0.333622	0.429764	0.233483	0.193649	0.153894	0.260635	0.400941	0.438481	0.555824	0.277083	0.257114	0.351336		-1.26489	-1.17319	-0.912864	-0.320205	-1.23787	-1.37168	-1.89283	-1.7795	-1.08741	-0.66243	-1.18408	-1.21343	-1.17461	-1.35792	-1.44732	-1.59538	-1.80846	-1.26377
767	0.481627	0.6204	0.644895	0.39893	0.251921	0.276907	0.397831	0.52687	0.656955	0.354174	0.255607	0.301445	0.37025	0.545842	0.319463	0.235	0.339832	0.40305	0.410055		-0.263803	-0.381684	-0.135	0.16166	-0.412445	-0.595778	-1.05773	-0.769272	-0.437408	-0.32399	-0.612519	-0.861433	-0.70072	-0.829094	-0.551688	-0.508451	-0.91155	-0.540641
768	0.344388	0.403577	0.441849	0.133905	0.0237365	0.183469	-0.166661	-0.062364	0.278951	0.193831	0.149038	0.185322	0.110805	0.393033	0.304099	0.160861	0.273411	0.137781	0.193835		0.229814	0.0889313	0.307534	0.534432	-0.0284572	-0.174473	-0.529958	-0.625006	-0.133262	0.178587	-0.222291	-0.296215	-0.410705	-0.116193	-0.212643	-0.223103	-0.68688	-0.136464
770	0.178619	0.249013	0.222982	0.0936934	0.150599	0.0949559	-0.0311158	0.0966482	-0.0320897	-0.0265101	0.00690691	0.0394405	0.100377	0.176288	0.0549698	-0.276995	0.054289	0.0757444	0.068212		-2.79479	-2.39455	-2.20972	-1.96541	-2.45229	-2.40318	-2.28919	-2.23141	-2.18004	-2.09687	-2.27334	-2.3861	-1.99839	-2.28466	-2.04752	-1.75931	-2.41276	-2.24586
771	0.152475	0.097785	0.356197	0.0570027	0.181909	0.224146	-0.050298	-0.101211	0.380698	0.113249	0.225371	0.192123	0.040153	0.346324	0.173297	-0.202772	0.176053	0.0515912	0.134116		-2.64098	-2.25533	-2.29926	-2.02195	-2.58373	-2.56768	-2.3065	-2.49317	-1.95935	-2.12803	-2.23875	-2.19613	-2.09833	-2.1748	-1.94757	-1.71906	-2.62257	-2.25019
772	0.369443	0.0144215	0.51658	0.0698969	0.281526	0.27767	0.00413559	0.00553407	0.390483	0.137831	0.251903	0.275649	0.0741393	0.36557	0.437162	-0.16668	0.475992	0.0573295	0.213255		-2.67764	-1.95256	-2.57612	-2.13701	-2.81745	-2.31242	-1.81491	-2.3223	-2.01392	-2.25472	-2.44612	-2.40806	-2.08901	-1.85027	-1.91764	-1.94103	-2.19983	-2.21947
773	-0.205717	-0.0501524	0.184758	-0.000249426	-0.173185	-0.0807964	-0.909757	-0.550934	-0.0646055	-0.073627	-0.0989336	-0.0258226	-0.207435	0.0898592	-0.105417	-0.0965438	-0.0885829	-0.0950224	-0.141787		-1.86976	-1.94674	-2.06369	-1.79962	-2.04641	-1.8613	-1.15757	-1.19051	-1.45008	-1.65752	-1.58619	-1.8757	-1.2842	-1.54475	-1.20576	-1.38704	-1.65739	-1.6226
774	0.106283	-0.00771121	0.305021	-0.0264162	-0.00276648	-0.00510418	-0.321778	-0.0964656	0.122662	0.0105088	0.117139	0.148188	0.00494686	0.283649	0.397846	0.00825522	0.334703	0.00537157	0.0769073		-3.08264	-2.47913	-2.84996	-2.29434	-2.82955	-2.78623	-1.96664	-2.59712	-2.11424	-2.27646	-2.24706	-2.26513	-2.0173	-2.10615	-2.4633	-2.1878	-2.79584	-2.43288
775	0.11649	-0.170416	0.367756	-0.0419099	0.113481	0.17035	-0.507412	-0.134061	0.435466	0.113228	0.219398	0.321963	0.165703	0.319533	0.570776	0.336006	0.681402	0.185406	0.181286		-2.89304	-2.13795	-2.81311	-2.25938	-2.86827	-2.6524	-1.98825	-2.28192	-2.14004	-1.99685	-2.24939	-2.16906	-1.57862	-1.87844	-2.45992	-2.223	-2.69118	-2.31064
776	-0.411003	-0.262554	-0.174035	-0.507624		-0.124669	-0.899256		0.0702188	-0.244694	-0.127326	-0.0565254	-0.270008	0.00318811	0.251006	-0.120396	0.0809772	-0.176815	-0.185595		-1.68482	-1.53564	-1.98031	-1.70289	-1.90551	-1.62174		-1.26124	-1.13331	-1.58666	-0.602457	-1.57203	-0.857066	-1.05297	-1.34931	-1.71509	-1.6715	-1.45203
777	0.360124	0.367822	0.392779	0.226688	0.318662	0.349708	0.591123	0.749101	0.446417	0.256456	0.181363	0.379795	0.417886	0.358604	0.51482	0.450378	0.509801	0.356968	0.401583		-0.25203	-0.302531	-0.55876	-0.365303	-0.301324	-0.365092	-0.0725106	0.0146272	-0.273709	-0.0820401	-0.161031	0.259548	0.00598366	0.140364	0.104369	0.359499	0.0158613	-0.107887
778	0.466551	0.440754	0.5092	0.218683	0.144445	0.259071	0.517042	0.450953	0.461981	0.215776	0.212684	0.301517	0.2734	0.372842	0.247556	-0.0121392	0.11581	0.258195	0.303018		-0.141978	-0.156144	-0.237362	0.0799065	-0.00591768	-0.0154289	0.187981	0.0384306	0.146799	0.335397	0.0390317	0.373524	0.270976	0.375033	0.521062	0.649507	0.360441	0.165956
779	0.235108	0.318818	0.378297	0.111194	-0.0114426	0.220064	-0.204306	-0.267991	0.0413209	0.200729	0.196557	0.251076	0.0565595	0.298775	0.0713565	0.0590104	0.22836	0.0430233	0.123695		-1.20284	-0.831357	-0.973406	-0.16774	-0.98176	-1.32639	-1.0346	-0.843694	-0.513819	-0.470659	-0.717422	-0.792728	-0.60599	-0.47593	-0.578902	-0.742929	-1.32853	-0.799335
780	0.235318	0.424808	0.55996	0.0106639		0.0729102	-0.125592	0.478996	0.505606	0.238604	0.14459	0.205127	0.165529	0.541426	0.340998	0.486731	0.279589	-0.0173252	0.267526		-0.95861	-0.72798	-0.626293	0.0476701	-0.806748	-1.10644	-0.519623	-1.07879	-0.321349	-0.248706		-0.831918	-0.61214	-0.341752	-0.625753	-1.02857	-1.19263	-0.686227
781	0.589646	0.476486	0.554463	0.367326	0.365283	0.324392	0.524056	0.628325	0.700848	0.349792	0.32304	0.240431	0.409756	0.577403	0.480828	0.23544	0.349696	0.320807	0.434334		-0.599138	-0.254968	-0.201347	0.298561	-0.40376	-0.991251	-0.627037	-0.414202	0.00893991	0.186655	-0.372896	-0.563323	-0.400007	-0.0602695	-0.11833	-0.220727	-0.833338	-0.327437
782	0.552178	0.5743	0.730437	0.765704	1.04091	0.532344	0.666467	0.380135	1.10465	0.570237	0.59901	0.46818	0.304208	0.617818	-0.7115	-0.425241	-0.464795	0.360494	0.425863		0.38252	0.529275	0.837752	1.13636	0.616377	-0.127565	0.0439854	0.496059	0.427383	0.855152	0.291556	-0.00781313	0.651507	0.497238	1.87065	1.37898	1.55384	0.672544
783	0.0594276	0.304538	0.396194	0.319698	0.301595	0.174839	0.581365	0.383263	0.371386	0.189567	0.284955	0.22218	0.24693	0.309387	-0.832998	-0.491123	-0.742708	0.58834	0.148158		0.945736	0.851528	1.35663	1.33627	1.06733	0.41112	0.322041	1.12792	0.913454	1.16801	0.575753	0.16388	0.654925	0.919557	1.93894	1.57	1.6481	0.998306
784	0.677931	0.613819	0.696747	0.375836	0.692834	0.556417	0.437818	0.541438	0.619845	0.465397	0.524863	0.499143	0.359031	0.72779	0.715775	0.407214	0.797176	0.355329	0.559133		1.49863	1.37191	1.64754	1.57662	1.31818	1.07434	1.00504	1.28783	1.49159	1.68425	1.10795	0.989885	0.909792	1.60769	1.29009	1.05	0.771035	1.27543
785	-0.0306499	0.0572679	0.0306376	0.0652843	0.200007	0.131469	-0.366878	-0.0692196	-0.150614	-0.0898577	0.0113258	0.103012	-0.119601	0.0357678	0.0214749	0.379298	0.129551	0.0363197	0.0208108		2.01785	1.79502	2.25299	2.0151	1.93025	1.55965	1.58879	1.99608	1.851	2.19647	1.51231	1.41489	1.49172	2.11743	1.78438	1.54593	1.62433	1.80554
786	0.17822	0.155528	0.193533	0.0305852	0.325815	0.231454	-0.331287	-0.0229282	0.127876	-0.00136115	0.19683	0.206783	-0.0231931	0.296727	0.419573	0.229606	0.426511	0.0582517	0.149918		1.5625	1.48447	1.74295	1.6869	1.50052	1.35784	1.13917	1.42279	1.53439	1.9682	1.47903	1.31021	1.10101	1.98243	1.31343	1.20614	1.16426	1.46801
787	-0.157648	-0.239388	-0.0556582	-0.251408	0.160872	0.026526	0.149767	0.0491227	-0.0672076	-0.128631	-0.00836269	-0.202535	-0.236528	-0.223666	0.425399	0.261641	0.479344	-0.144257	-0.00903443		0.543015	0.720956	0.983582	1.12146	0.891476	0.732663	0.697022	0.942092	1.05919	1.30055	0.767283	0.721199	0.722397	1.1763	0.581754	0.848461	0.378594	0.834588
788	-0.413825	-0.440281	-0.504578	-0.761923	-0.244896	-0.312297	-1.11884	-0.562047	-0.0164322	-0.444436	-0.200702	-0.405135	-0.375525	0.0409139	0.577167	1.60587	0.182563	-0.307492	-0.205661		-1.75511	-2.61266	-1.75904	-1.86336	-2.03377	-2.49671	-1.9477	-1.43914	-2.34463	-2.24716	-2.42044	-1.82589	-0.91835	-1.65845	-2.19241	-2.74819	-2.75635	-2.05996
789	0.057023	-0.125261	0.110311	-0.176885	-0.272454	-0.144662	0.521748	0.114004	-0.107265	-0.265986	-0.0820303	-0.145997	-0.234209	-0.184755	0.51382	0.558196	0.514226	-0.0863827	0.0313022		-0.601277	-0.773812	-0.964718	-1.15148	-1.06351	-0.838601	1.29127	-0.417591	0.945486	-0.949136	0.164267	-1.20627	-0.0571796	-0.655846	-1.21086	-1.54833	-0.846093	-0.581393
790	-0.379753	-0.117526	-0.0400319	0.0465589	-0.196214	-0.167849	-0.511962	-0.373488	-0.225613	-0.212715	-0.149706	-0.217179	-0.18627	-0.15075	0.358895	0.412139	0.257143	-0.216402	-0.11504		-0.0967344	-0.233058	-0.298964	-0.390453	-0.349878	-0.398145	0.978732	0.711601	-0.103343	-0.220827	-0.0649906	-0.320903	0.349901	-0.0690507	-0.395092	-0.58814	-0.479327	-0.115804
791	0.0407678	0.17126	0.239382	0.196366	0.146598	0.217051	-0.0605265	-0.103648	0.224407	0.195302	0.190662	0.17119	0.025959	0.259674	0.131829	0.133114	0.306471	0.0257689	0.139535		0.818307	0.413935	0.419167	0.407051	0.426283	0.501108	0.880994	0.690123	0.856399	0.798907	0.515322	0.835212	0.818664	1.00826	0.940263	0.983328	0.543568	0.697464
792	0.287871	-0.039411	0.645018	-0.057842	0.17885	0.0449671	0.34538	0.377444	0.102227	0.0599871	0.24461	0.076582	0.174247	0.253915	0.627836	0.288263	0.445215	0.250496	0.239203		0.928098	0.65458	0.486446	0.424951	0.478852	0.596719	0.943537	1.06398	0.825094	0.962291	0.581324	1.12887	0.637038	1.19325	0.588693	0.779815	0.668061	0.76127
793	-0.241297	-0.213799	-0.1168	-0.2906	-0.0241769	-0.279102	0.15265	0.168352	-0.00505109	0.0537673	-0.0729418	-0.127081	-0.0496333	-0.0208458	0.0739478	-0.126295	0.199682	0.0564164	-0.0479336		1.04432	0.573428	0.877857	0.593039	0.831572	0.826358	0.798557	1.31739	1.00302	1.20603	0.787176	1.2873	1.09254	1.08062	1.04539	1.4831	1.0663	0.994942
794	-0.406526	-0.386908	0.0423386	-0.0935812	0.0923891	-0.135429	-1.01905	-0.871933	-0.318548	-0.184267	-0.0455723	-0.0220197	-0.425502	-0.131584	-0.31301	-0.107583	-0.0787475	-0.369964	-0.265305		0.861902	0.967929	0.558783	0.724587	0.255588	0.626104	0.86309	1.09306	0.695467	0.517541	0.611071	0.610088	1.06466	0.978931	0.585977	0.33813	0.645242	0.705774
795	0.389253	0.326569	0.351798	0.176336	0.377245	0.12764	0.400021	0.475662	0.449009	0.119794	0.175758	0.16244	0.205386	0.310242	0.375968	0.294577	0.370376	0.18426	0.292907		1.32431	1.07926	1.2656	1.21492	0.93243	0.86155	0.742031	1.18747	0.898862	1.13177	0.829774	1.21236	1.15611	1.34691	1.11107	0.993648	1.12516	1.08313
796	0.586559	0.547278	0.515467	0.216604	0.324004	0.329471	0.622676	0.212354	0.193974	0.285095	0.301719	0.200138	0.24648	0.223661	0.68798	0.572049	0.492639	0.159822	0.37322		1.5334	1.33481	1.30411	1.29676	1.12872	1.04629	1.1094	1.28698	1.09344	1.36754	0.963521	1.42376	1.21079	1.39497	0.949331	0.835305	1.10666	1.19916
797	0.505073	0.353188	0.490116	0.229613	0.494029	0.312202	0.945252	0.804331	0.522121	0.323293	0.41769	0.313033	0.479324	0.466127	0.571318	0.3378	0.567749	0.565305	0.483198		1.79332	1.62758	1.67711	1.66259	1.52584	1.3576	1.14676	1.28132	1.15685	1.52175	1.17447	1.59944	1.30264	1.57427	1.40746	1.71537	1.48573	1.47118
798	-0.0671517	0.144487	0.192041	0.128903	0.233422	0.0940438	-0.0827921	-0.0111968	-0.0891995	-0.0857589	0.142294	0.164244	0.116995	0.0100077	-0.0947104	-0.183471	0.179311	0.195879	0.0548526		1.81597	1.62863	1.84694	1.71954	1.56689	1.54554	1.33625	1.39103	1.41518	1.8121	1.38775	1.62404	1.3467	1.68974	1.56845	1.7814	1.62319	1.59408
799	0.430186	0.0298036	0.404103	0.211324	0.41249	0.435505	0.601481	0.278835	0.286264	0.354598	0.465254	0.35691	0.199354	0.457992	0.620998	0.632302	0.624596	0.231249	0.390736		1.5428	1.49701	1.27404	1.39912	1.40685	1.23929	1.3475	1.20131	1.21099	1.41982	1.16696	1.53704	1.12503	1.51921	1.13717	0.92702	1.05015	1.2942
800	0.52026	0.274156	0.428461	0.00957721	0.550683	0.469903	0.626219	0.58374	0.638778	0.391108	0.548323	0.286344	0.46923	0.435038	0.755361	-0.0235746	0.812056	0.426176	0.455658		0.470731	0.460541	0.556044	0.911614	0.687897	0.651837	0.597256	0.527798	0.306316	0.630379	0.354943	0.89785	0.601181	0.692285	0.397542	0.962101	0.320339	0.589803
801	0.584916	0.503866	0.592258	0.190335	0.632373	0.426399	0.636098	0.656799	0.434676	0.313072	0.381228	0.244152	0.341481	0.37914	0.928636	0.987994	0.688317	0.248403	0.509452		0.698196	0.387325	0.142043	0.458737	0.452247	0.459146	0.695995	0.656821	0.60583	0.739909	0.457458	0.984543	0.555869	0.804573	0.308542	0.368001	0.380617	0.53858
802	-0.180416	-0.0644753	-0.0428648	-0.176826	-0.0806473	0.0207572	0.461905	0.179511	-0.0967281	0.00566772	0.0811211	0.0173093	0.0253792	-0.0469631	-0.272667	-0.40971	-0.235324	0.0432025	-0.042876		1.61489	1.34938	1.25109	1.3546	1.49911	1.37908	1.21666	1.57308	1.45751	1.72024	1.49663	1.57345	1.34445	1.45813	1.6668	1.90998	1.93164	1.51745
803	0.901473	0.705534	0.627318	0.368328	0.525316	0.568201	1.34626	1.27052	0.834577	0.531734	0.554823	0.433019	0.587562	0.588407	0.768804	0.411688	0.379198	0.616201	0.66772		1.47868	1.29678	1.14315	1.26793	1.35595	1.17695	1.28149	1.58468	1.33511	1.53699	1.31885	1.24739	1.22662	1.21539	1.36831	1.53439	1.62674	1.35267
804	0.860616	1.14218	0.869726	0.755738	0.710732	0.792531	1.74251	1.34938	1.22266	0.828317	0.798987	0.82017	0.951953	0.871874	0.233379	0.0665355	0.239421	0.843214	0.838884		1.72849	1.22154	1.28228	1.31309	1.47313	1.195	1.12981	1.30738	1.13119	1.49915	1.21753	1.13542	1.07496	1.01292	1.93205	1.99048	1.87941	1.38375
805	1.25188	1.52901	1.17735	0.953559	1.05856	0.944985	1.85941	1.71307	1.46823	1.03879	1.00801	0.823369	1.13599	1.10727	-0.0593971	0.0413764	0.0525634	1.08612	1.01056		1.24517	0.722176	0.930363	1.14171	1.07112	0.775191	0.447265	0.675619	0.831242	1.14405	0.73961	0.857501	0.57333	0.613787	1.89229	2.00004	1.67962	1.02
806	1.14515	1.33199	0.997068	0.779947	0.900214	0.697997	1.66314	1.27431	1.02999	0.794698	0.705274	0.714813	0.899115	0.845944	-0.555353	-0.366634	-0.85057	0.864038	0.715063		0.566158	0.397927	0.486374	0.829553	0.644277	0.403665	-0.0790134	0.380973	0.444002	0.71333	0.293872	0.531181	0.312671	0.19094	1.73158	1.76049	2.0615	0.68644
807	0.905142	1.23563	0.812995	0.587275	0.532075	0.602855	1.61287	1.23558	1.08502	0.719018	0.701421	0.670963	0.802315	0.739994	0.330953	0.0305705	0.260798	0.805005	0.759471		0.0943875	-0.0792661	-0.0465949	0.480586	-0.0857906	-0.241764	-0.77384	-0.352729	-0.19514	0.264599	-0.322109	-0.0370751	-0.270497	-0.267322	0.117476	0.36242	0.00242217	-0.0794256
808	0.852898	0.827969	0.740578	0.442423	0.645835	0.495378	1.03348	0.816239	0.652124	0.532967	0.487464	0.495504	0.540473	0.585407	0.0204229	-0.195386	0.130777	0.57727	0.537879		-0.415733	-0.16553	-0.41725	0.219214	-0.478565	-0.656753	-1.10973	-0.778839	-0.550848	-0.205388	-0.675261	-0.243275	-0.471067	-0.589275	-0.197623	0.0178354	-0.327725	-0.414459
809	0.572507	0.725388	0.42968	0.196464	0.299129	0.230274	0.875462	0.604164	0.359432	0.251345	0.297243	0.185459	0.30363	0.220006	0.300116	-0.126418	0.0642596	0.357228	0.341409		-0.970086	-0.594166	-0.925067	-0.242965	-0.772242	-0.930708	-1.35311	-0.979483	-0.927125	-0.584136	-0.834739	-0.522034	-0.678381	-0.8299	-1.06548	-0.613788	-0.728505	-0.797171
810	0.0488002	0.208534	-0.137402	-0.123403	0.0543692	-0.15602	0.390553	0.265325	-0.0446003	-0.189579	-0.0278922	-0.0941588	0.0502444	-0.049109	0.512594	0.454729	0.315932	0.0918266	0.0872635		-0.835846	-0.854002	-0.908031	-0.298417	-0.950785	-1.03393	-1.06261	-0.54322	-1.02262	-0.768994	-1.16832	-0.815584	-0.554959	-0.87245	-1.34313	-1.29776	-1.28745	-0.918712
811	0.712582	0.81045	0.567953	0.424356	0.58162	0.652147	1.06122	0.700685	0.720591	0.567107	0.589525	0.534287	0.511144	0.522648	-0.0899526	-0.0496557	-0.13545	0.557448	0.513261		1.01893	0.826345	0.969894	0.712683	0.680203	0.707222	0.685798	1.01016	0.86175	0.793567	0.612941	0.769384	0.774284	0.628244	1.61654	1.6289	1.58133	0.93401
812	0.606387	0.697347	0.536507	0.304906	0.495953	0.564575	1.60315	1.10863	0.86621	0.612852	0.622939	0.484859	0.633272	0.526984	-0.417958	-0.353859	-0.383536	0.617484	0.507039		1.49064	1.34635	1.42421	1.01641	1.20278	1.19662	1.2715	1.63436	1.41817	1.5035	1.18874	1.32721	1.29021	1.31964	2.54074	2.28739	2.60347	1.53306
813	0.0651495	-0.0272413	-0.0299906	0.080214	0.153279	0.290897	0.931165	0.319176	0.298104	0.177319	0.21683	0.20659	0.236694	-0.0141135	-0.474225	-0.466784	-0.554368	0.23996	0.0915919		0.493659	0.746166	0.65059	0.645615	0.518797	0.571263	0.620775	1.18408	0.60832	0.882975	0.643022	0.825881	0.958788	0.785123	1.57395	1.29614	1.2151	0.836484
814	1.19146	1.29234	1.03044	0.881241	0.940982	0.962929	1.83596	1.56188	1.47592	1.04339	0.971403	0.877872	1.04845	0.977319	-0.245588	-0.0665519	-0.437881	0.95292	0.90525		2.03082	1.73933	1.78979	1.65081	1.61699	1.83361	1.43458	1.57366	1.89393	1.95781	1.66596	1.84635	1.70911	1.88875	2.80252	2.54216	3.14942	1.94856
815	1.36189	1.30739	1.13158	0.887836	0.928171	0.977361	1.96915	1.75221	1.48636	1.05893	1.02918	0.937817	1.11816	1.06969	-0.18377	0.00591915	-0.323649	1.04296	0.975398		2.84363	2.49757	2.54591	1.98249	2.49805	2.49674	2.61884	2.92381	2.6152	2.75128	2.58096	2.58377	2.89653	2.68018	4.02015	3.61374	4.31066	2.85056
816	1.04474	0.896726	0.809635	0.562512	0.721909	0.716185	1.78057	1.31075	1.1026	0.794155	0.754339	0.573657	0.790402	0.683409	-0.223804	-0.335194	-0.547051	0.74122	0.676487		2.64788	2.40088	2.37975	1.88886	2.43487	2.51759	2.53487	2.92852	2.61378	2.621	2.41614	2.58431	2.85535	2.65578	3.5969	3.2814	4.14779	2.73563
817	-0.435741	-0.417668	-0.533462	-0.367245	0.18527	-0.332499	-0.123213	-0.373402	-0.00101601	-0.303065	-0.134996	-0.441316	-0.391957	-0.385125	-0.939862	-0.896222	-0.921821	-0.27265	-0.393666		1.73554	1.56365	1.88457	1.38705	1.61111	1.63583	1.40478	1.7713	1.41415	1.6012	1.19694	1.68589	1.68924	1.75884	2.09292	2.28665	2.44789	1.71574
818	0.0536253	0.247942	0.0707905	0.353641	0.486905	0.425707	0.638633	0.396919	0.179655	0.355332	0.308655	0.31989	0.21689	0.0601479	0.326342	0.44943	0.0599442	0.121796	0.281791		1.55186	1.71239	1.64774	1.76792	1.44487	1.59957	1.52045	1.96553	1.7207	2.03969	1.57751	2.05549	1.79852	1.86268	1.81657	1.70182	2.12494	1.75931
819	0.45055	1.07611	0.585149	0.737873	0.912329	0.825498	1.36694	0.868004	0.753543	0.761101	0.723469	0.648856	0.564687	0.65198	-0.127657	-0.105434	-0.329489	0.574806	0.607684		2.55332	2.0529	2.38642	1.98119	2.13378	2.14462	2.24455	2.61557	2.57663	2.73605	2.35139	2.39054	2.60898	2.56451	3.38997	3.25076	3.73116	2.57131
820	0.555923	0.9771	0.528062	0.600924	0.654956	0.761624	1.40616	0.980717	0.843582	0.729298	0.73685	0.661142	0.617415	0.697871	-0.559917	-0.366692	-0.765764	0.537261	0.53314		2.6189	2.23421	2.58419	2.31241	2.25071	2.20482	1.97609	2.54215	2.63777	2.70568	2.35725	2.47832	2.56764	2.60044	3.71613	3.70899	4.07749	2.68078
821	0.919172	0.797553	0.546381	0.576537	0.769023	0.547594	1.00304	0.849935	0.773425	0.66632	0.581426	0.444535	0.501687	0.615098	-0.0469533	-0.0585083	-0.155804	0.398013	0.540471		2.18896	2.05664	2.05254	2.06857	1.9873	1.99805	1.88264	2.31809	2.23303	2.42937	1.85171	2.28678	2.17334	2.3097	2.83008	2.8974	3.0484	2.27133
822	0.955612	1.0238	0.635245	0.470222	0.639108	0.591642	1.5087	1.27565	0.699578	0.682547	0.714254	0.455602	0.744005	0.771433	0.588267	0.244514	0.238973	0.730662	0.720545		1.32325	1.30798	1.24801	1.4762	1.11977	1.30534	0.987333	1.34795	1.65148	1.73878	1.22276	1.60621	1.33675	1.66155	1.56999	1.74296	1.94372	1.44647
823	0.873267	0.989415	0.715495	0.552701	0.791348	0.777076	1.69981	1.28395	1.02349	0.829224	0.830245	0.56411	0.79044	0.731809	-0.127717	-0.0565402	-0.177954	0.46268	0.69738		1.11957	1.19788	1.05768	1.38557	0.694975	0.91667	0.633753	1.03398	1.24898	1.35249	0.79584	1.39356	1.08654	1.24236	1.90995	1.86316	1.98731	1.2306
824	1.18253	1.17025	0.919249	0.672818	0.873311	0.765922	1.70759	1.39327	1.22797	0.957607	0.883066	0.626019	0.906304	0.986931	0.0586035	-0.037679	-0.140641	0.80259	0.830873		0.300602	0.41572	0.155793	0.72549	-0.243049	-0.0252667	-0.323381	0.0618781	0.536934	0.59328	-0.0574181	0.650468	0.228258	0.350493	1.06819	1.27779	1.12726	0.402532
825	0.741299	0.597962	0.568452	0.318524	0.727778	0.52817	0.991504	0.840988	0.757231	0.67437	0.66098	0.43666	0.49667	0.610049	0.231969	-0.0901806	0.191594	0.351608	0.535313		-0.719774	-0.204226	-0.663921	0.053415	-1.02832	-0.806846	-0.980181	-0.720701	-0.289855	-0.223124	-0.704087	-0.0534488	-0.406176	-0.292772	-0.386535	0.0642222	-0.31046	-0.451341
826	0.204818	0.391273	0.278319	0.13927	0.374697	0.228481	0.880064	0.542749	0.386525	0.365268	0.262647	0.118487	0.215089	0.187702	0.00439902	-0.189395	-0.0643499	0.0748801	0.244496		-1.22639	-0.814118	-1.12619	-0.346645	-1.2702	-1.01508	-1.23036	-0.904882	-0.75904	-0.597004	-0.970986	-0.360686	-0.40332	-0.77721	-0.634449	-0.267435	-0.501914	-0.776818
827	-0.673769	-0.467562	-0.733506	-0.506163	-0.317537	-0.337271	-0.193953	-0.718275	-0.691405	-0.354255	-0.416953	-0.514171	-0.632102	-0.797751	-0.53927	-0.701137	-0.504497	-0.802626	-0.550123		-1.43291	-1.04848	-1.70379	-0.650271	-1.39472	-1.07267	-0.861266	-0.479489	-0.972389	-0.987305	-1.02307	-0.526262	-0.108173	-0.771764	-0.922567	-0.760396	-0.749792	-0.909724
828	0.413439	0.602058	0.31695	0.33774	0.588154	0.609524	0.820218	0.835512	0.614164	0.675755	0.64076	0.487677	0.500649	0.381078	0.575033	0.717002	0.652697	0.37685	0.563626		1.85804	1.64136	1.76727	1.63355	1.58195	1.87206	1.62315	1.81922	1.87227	1.73187	1.61015	2.22878	1.92846	2.07113	1.81798	1.74185	2.02842	1.81338
829	0.872958	0.871577	0.585866	0.543089	0.949159	0.832299	1.3678	1.03371	0.839911	0.876856	0.80843	0.62658	0.731283	0.635757	0.241324	-0.0196436	0.188692	0.688017	0.704092		2.43297	2.27229	2.47531	2.11869	2.22651	2.4748	2.2119	2.6102	2.37963	2.32414	2.21173	2.58589	2.47153	2.6045	2.8883	2.92295	3.2242	2.49621
830	1.09291	1.19152	0.833958	0.773369	0.931128	0.985634	1.85977	1.44988	0.979067	1.05131	1.03991	0.893422	1.03536	0.864114	0.778726	0.628141	0.635162	1.01234	1.00199		2.38633	2.17138	2.2658	1.88721	2.19455	2.4369	2.19865	2.44011	2.17547	2.28841	2.18637	2.50396	2.31306	2.36255	2.51171	2.48273	2.97384	2.33994
831	0.958693	0.970553	0.728713	0.689191	1.00562	0.820013	1.33609	1.06921	0.822933	0.891606	0.861201	0.692592	0.750254	0.696953	0.38837	0.443825	0.210691	0.687243	0.779097		2.38085	2.12148	2.19661	2.0249	2.24345	2.36435	2.17296	2.31025	2.16288	2.17531	2.01686	2.46151	2.1993	2.20196	2.36736	2.2934	2.83279	2.26625
832	0.373264	0.359855	0.163111	0.123551	0.344468	0.232887	0.626982	0.439201	0.238205	0.25367	0.250225	0.0820105	0.261755	0.113636	-0.198413	-0.0829425	-0.123568	0.236196	0.205227		2.08244	1.71605	1.81993	1.81916	1.84897	1.93771	1.54231	1.78476	1.65693	1.66142	1.579	2.05912	1.76087	1.6548	1.82866	2.00411	2.09958	1.81505
833	-0.32459	-0.364523	-0.319688	-0.326267	-0.184153	-0.180103	-0.0725423	-0.323794	-0.233782	-0.133558	-0.145166	-0.236726	-0.0542825	-0.341658	-0.0307604	-0.4096	-0.159362	-0.273052	-0.228534		0.993233	0.850156	0.642255	0.92239	0.618574	1.02274	0.954271	0.882745	0.910849	0.818994	0.575135	1.50785	0.936382	1.0851	0.817373	1.26671	0.966454	0.927718
834	1.09956	0.863272	0.711005	0.563173	0.832195	0.709168	1.07487	0.882922	0.939058	0.84658	0.820425	0.521901	0.562054	0.56302	0.352088	0.303308	0.491985	0.594678	0.707293		1.84183	1.65966	1.57526	1.45192	1.49237	1.80995	1.72929	1.8272	1.85382	1.71745	1.49555	2.2241	1.79797	1.99635	2.20039	2.49636	2.28144	1.85005
835	0.491406	0.647188	0.416425	0.408488	0.350585	0.541829	0.791195	0.513758	0.616308	0.603643	0.583199	0.422466	0.477476	0.47568	0.253447	0.184873	0.0914105	0.321693	0.455059		2.2567	1.87459	2.02299	1.66886	1.88271	1.98432	1.83702	2.15809	1.97327	2.03535	1.87854	2.26559	2.03673	2.04702	2.30736	2.39042	2.77137	2.08182
836	0.724676	0.427887	0.447773	0.419282	0.448844	0.440441	0.451978	0.362056	0.387982	0.489712	0.441528	0.257907	0.216405	0.316526	0.126931	0.0840361	0.0360067	0.105541	0.34364		1.99443	1.80814	1.68398	1.4736	1.43912	1.69562	1.47861	1.66769	1.64703	1.7378	1.36708	2.03182	1.56171	1.85049	1.90144	1.80746	2.08004	1.71918
837	0.795908	0.815925	0.54548	0.32307	0.564881	0.531909	0.821542	0.710248	0.553383	0.666058	0.577548	0.308407	0.380549	0.458665	0.497409	0.305012	0.410792	0.439973	0.539264		1.34834	1.19647	1.18435	1.2615	0.834392	1.10386	0.797829	0.909116	1.16176	1.14898	0.777995	1.40896	1.09439	1.16859	1.00623	1.01051	1.22797	1.09654
838	0.629414	0.502935	0.416069	0.393686	0.248135	0.112246	0.38975	0.262183	0.131672	0.248899	0.199283	0.150076	0.178354	0.283381	0.0950572	0.171968	-0.141135	0.151766	0.245763		0.820038	0.550837	0.453016	0.58334	0.151381	0.266367	0.0832079	0.344692	0.342264	0.469312	0.151266	0.721153	0.346997	0.528991	0.534614	0.356985	0.580905	0.428551
839	0.858987	0.600968	0.633413	0.471053	0.576051	0.566302	0.677407	0.566796	0.620109	0.54779	0.467707	0.429463	0.420454	0.519292	-0.408664	-0.526488	-0.231419	0.367256	0.397582		0.141846	0.158695	0.0487889	0.336381	-0.377717	-0.233371	-0.335104	-0.546443	-0.15139	-0.0212285	-0.331184	0.373384	-0.0996414	0.0855329	0.722068	1.27832	0.357404	0.0827262
840	0.863953	0.493853	0.579616	0.337908	0.601594	0.426792	0.711415	0.541828	0.387942	0.502568	0.451792	0.188204	0.304917	0.367104	0.201219	-0.236494	0.049512	0.260429	0.390786		-0.576125	-0.223865	-0.516868	-0.0456858	-0.742331	-0.472671	-0.675043	-0.710457	-0.371988	-0.366062	-0.580433	0.229179	-0.320148	-0.2345	-0.280343	0.539642	-0.203429	-0.326537
841	0.778368	0.100136	0.258014	0.038468	0.731129	0.243201	1.17677	0.997935	0.490941	0.302548	0.36499	0.06701	0.27812	0.169108	0.764238	0.674359	0.696522	0.526084	0.480997		-1.83717	-1.12002	-1.55066	-0.759456	-1.66188	-1.33448	-1.73425	-1.49194	-1.56497	-1.17417	-1.3378	-0.689922	-1.15884	-0.988132	-1.79096	-1.5027	-1.94303	-1.39061
842	0.184483	0.0424449	0.203696	0.0320296	0.578152	0.305511	0.0174342	0.347797	0.535928	0.44681	0.373211	0.271611	0.261227	0.261617	0.32888	-0.0507412	0.158451	0.25629	0.253046		0.761851	0.730095	0.626121	0.7093	0.739621	1.33065	0.97395	0.767265	0.995505	0.669158	0.775923	1.51154	0.937656	1.18664	1.10664	1.63421	1.27325	0.98408
843	0.257701	0.0384534	0.157709	0.238615	0.435607	0.197447	0.619799	0.511367	0.445323	0.27731	0.245471	0.170961	0.260773	0.212831	-0.140825	-0.390702	-0.0346069	0.231324	0.207475		1.33701	1.33801	1.45748	1.36628	1.60374	1.76931	1.50497	1.75515	1.33943	1.4343	1.31911	1.787	1.50822	1.60088	1.80071	2.21525	2.05578	1.59957
844	0.319473	0.236169	0.0672217	0.180226	0.410082	0.270259	0.306664	0.368593	0.35608	0.330673	0.282497	0.262547	0.261774	0.241651	0.0587777	-0.0670604	0.166062	0.277395	0.240505		1.8503	1.65094	1.86757	1.69299	1.83467	2.08022	1.89557	1.84349	1.84391	1.77666	1.75408	2.24942	1.88346	2.22051	2.06189	2.26559	2.3892	1.95062
845	0.424939	0.240829	0.171383	0.234154	0.398647	0.21555	0.526079	0.279486	0.377932	0.294139	0.312274	0.17756	0.300958	0.333328	0.0130367	-0.140302	-0.168463	0.159389	0.230607		1.89786	1.87322	1.93839	1.63604	1.80324	2.05228	2.26989	2.24368	1.92439	1.88653	1.66945	2.24989	2.06879	2.31516	2.28178	2.40069	2.73395	2.07325
846	0.585887	0.477438	0.519772	0.471074	0.62018	0.474074	0.553051	0.407027	0.675585	0.642418	0.596818	0.432949	0.418223	0.649793	0.0980547	-0.232178	-0.0911362	0.406497	0.428085		1.69801	1.87816	1.81255	1.41936	1.3001	1.68918	1.64599	1.61711	1.67602	1.54559	1.25991	1.81603	1.52396	1.82671	2.10282	2.27866	2.2688	1.727
847	0.618682	0.745646	0.554854	0.413849	0.509136	0.562163	0.620614	0.671248	0.59563	0.647024	0.628639	0.469499	0.459433	0.642628	0.332461	0.369983	0.38841	0.446676	0.537588		1.28818	1.1721	1.35596	1.17158	0.818223	1.08085	0.85163	0.922889	1.09545	0.904313	0.60439	1.20822	0.951063	1.2061	1.02317	1.00363	1.12736	1.04618
848	0.85848	0.694202	0.618901	0.523747	0.603894	0.511362	0.859879	1.00209	0.54224	0.671022	0.605489	0.536498	0.605447	0.7972	0.71087	0.808012	0.658857	0.511209	0.6733		1.11137	0.909162	1.14113	0.934641	0.544145	0.754029	0.448568	0.561436	0.761042	0.59776	0.324823	0.984034	0.562646	0.838984	0.528976	0.348799	0.381055	0.690153
849	0.243062	0.160114	0.237077	0.0753144	0.0337723	0.098802	-0.0169048	0.120112	0.0965488	0.186014	0.179137	0.0798811	-0.0182558	0.176899	0.250084	0.233595	0.274778	-0.0499548	0.131115		0.0616477	0.124503	0.135823	0.197634	-0.611289	-0.222618	-0.330018	-0.519446	-0.0038115	-0.353563	-0.42661	0.101167	-0.151863	0.0305898	-0.418892	-0.591878	-0.693787	-0.216024
850	0.29916	0.157645	0.284167	0.147106	0.09429	0.117141	-0.0570712	0.0629597	0.248114	0.347208	0.244739	0.0607653	0.0987642	0.177793	0.274962	0.22593	0.263837	0.0586267	0.172563		-1.45021	-0.842801	-1.2878	-0.959266	-2.03441	-1.72293	-1.52152	-1.78305	-1.23822	-1.69755	-1.5868	-1.25975	-1.06359	-1.20806	-1.50233	-1.62952	-1.88893	-1.45157
851	0.287736	0.14502	0.296556	0.339294	0.545404	0.239503	-0.15573	0.100735	0.266906	0.358614	0.343635	0.234283	0.111678	0.226271	0.425316	0.703898	0.471454	0.0982738	0.279936		-0.759214	-0.483368	-0.809553	-0.515798	-1.51482	-1.41054	-1.41969	-1.39644	-1.27808	-1.4166	-1.36723	-1.17295	-0.901976	-1.04732	-1.61628	-2.04413	-1.9102	-1.23907
852	0.424844	0.303739	0.343464	0.323755	0.497477	0.225078	0.104868	0.156233	0.275889	0.456987	0.414085	0.238387	0.204952	0.338824	0.509834	0.427833	0.45681	0.184514	0.327087		0.122987	0.259934	0.102893	0.121608	-0.433393	-0.299623	-0.462995	-0.320446	-0.179795	-0.366725	-0.67414	-0.319388	-0.2345	-0.157994	-0.704594	-0.68494	-0.814669	-0.296811
853	0.149548	0.342877	0.166584	0.268139	0.478062	0.177429	-0.00924822	0.234277	0.472866	0.383066	0.408979	0.346812	0.194292	0.353305	0.636461	0.851875	0.604628	0.262134	0.351227		1.19917	1.08564	1.09727	0.968048	0.63094	0.84625	0.721714	0.79244	0.759408	0.625942	0.394285	0.658849	0.41821	0.829339	0.259323	-0.150499	0.231047	0.668669
854	-0.0153704	0.0429211	-0.0448812	0.0452639	-0.0395153	0.0694822	0.11785	0.0567594	-0.180908	0.214405	0.102644	0.0404465	-0.00846043	-0.04945	0.193635	0.157369	0.163147	-0.00298808	0.0479083		1.61495	1.4641	1.54959	1.05537	1.15524	1.38239	1.14675	1.4023	1.49038	1.26938	0.911632	1.35887	1.05473	1.40023	1.01632	1.07916	1.26365	1.27147
855	0.211408	0.183408	-0.0282259	0.255946	0.316195	0.210506	0.396596	0.101229	0.0553607	0.341812	0.331789	0.0918668	0.13274	0.0742739	0.501511	0.0937659	0.336827	0.0229149	0.201662		1.00397	1.19494	1.08599	0.758571	0.794714	1.17267	0.967229	1.18529	1.13913	0.914519	0.67216	1.32202	0.98433	1.21512	0.771713	1.04977	1.04489	1.0163
856	-0.854789	-0.651969	-0.479064	-0.65617	-0.539399	-0.211459	-0.893479	-0.94621	-1.04852	-0.144229	-0.277657	0.00291782	-0.176539	-0.640337	0.0916405	-0.317324	0.250424	-0.406992	-0.438842		0.151173	0.0469633	0.1251	-0.0964852	-0.334425	0.126847	0.0669784	-0.0765924	0.0467772	-0.172524	-0.380064	0.283717	0.0921786	0.393423	-0.576779	-0.869044	-0.508066	-0.0988719
857	-0.911915	-0.777282	-0.745501	-0.456244	-0.578508	-0.518571	-2.12543	-1.67762	-1.08143	-0.365137	-0.451652	-0.447085	-0.743274	-0.652912	-0.503959	0.39561	-0.224783	-0.754271	-0.701109		-2.01452	-1.62174	-1.92351	-1.77418	-1.90241	-1.78978	-1.81889	-1.48077	-1.56196	-2.06467	-1.54888	-1.11596	-0.681131	-1.45596	-1.82552	-2.55094	-1.87241	-1.70607
858	0.333125	0.268086	0.35989	0.284569	0.211381	0.216294	-0.0068536	0.00893015	0.103057	0.399367	0.297045	0.16123	0.108038	0.219431	-0.0654044	-0.137004	0.00526857	0.0907636	0.158734		-1.36548	-0.9642	-1.66682	-1.79269	-1.9152	-1.58039	-1.49978	-1.60437	-1.27694	-1.66263	-1.65149	-1.04744	-0.989963	-1.27302	-1.25718	-0.991955	-1.29069	-1.40178
859	0.415786	0.40233	0.407443	0.39033	0.359941	0.324313	0.325554	0.416808	0.446396	0.514232	0.471998	0.28149	0.307969	0.463104	0.283381	0.17743	0.21105	0.219829	0.356633		-0.97445	-0.724397	-1.29456	-1.23147	-1.43332	-0.991894	-1.00978	-1.15386	-0.817984	-1.20366	-1.16633	-0.442111	-0.591134	-0.677405	-0.909109	-0.727784	-0.947495	-0.958633
860	0.681545	0.716023	0.504808	0.51131	0.616378	0.538639	0.851539	0.698358	0.746245	0.718505	0.624749	0.450861	0.513709	0.638391	0.160873	-0.168025	-0.0197005	0.424998	0.511623		0.722832	0.736187	0.541907	0.395255	0.529934	0.92383	0.514758	0.359579	0.885345	0.592953	0.188616	1.03508	0.657973	0.700517	0.882266	1.2612	0.939971	0.69813
861	0.761562	0.853437	0.454414	0.612402	0.567802	0.51651	1.07443	0.83815	0.699013	0.7545	0.585294	0.460547	0.625764	0.606339	0.374459	0.186068	0.182429	0.514775	0.592661		1.82039	1.64348	1.58944	1.20992	1.6003	2.03794	1.53392	1.48977	1.94454	1.53757	1.40817	1.94394	1.69577	1.70859	1.68624	1.74066	2.13765	1.6899
862	1.0212	0.864766	0.652129	0.801194	0.82642	0.598296	1.22785	1.05657	0.91255	0.891685	0.826982	0.577479	0.829531	0.813933	0.472982	0.302514	0.30694	0.78782	0.765046		2.42596	2.23126	2.26075	1.58525	2.34284	2.52003	2.15981	2.34639	2.32115	2.10357	1.93776	2.37988	2.28599	2.33573	2.42265	2.5857	2.8702	2.30088
863	0.832713	0.753602	0.489304	0.61596	0.642973	0.566891	1.13888	0.860596	0.758666	0.829565	0.667899	0.493467	0.683921	0.660647	0.638379	0.391637	0.501425	0.562235	0.671598		2.65283	2.39779	2.32722	1.66584	2.61497	2.86839	2.38959	2.56496	2.67508	2.32507	2.37655	2.72039	2.61661	2.62392	2.54402	2.50634	3.09625	2.5274
864	0.846689	0.700722	0.483491	0.693091	0.627514	0.686911	1.2559	1.03151	0.784353	0.913967	0.698991	0.404349	0.679972	0.606981	0.639727	0.390794	0.308888	0.505826	0.681093		2.71542	2.61958	2.28957	1.60507	2.7211	3.00454	2.79641	2.77669	2.84138	2.62694	2.51274	2.89571	2.87929	2.68016	2.73578	2.78848	3.38032	2.69819
865	0.57487	0.450106	0.390047	0.547852	0.557961	0.490213	1.15698	0.984592	0.646367	0.775195	0.715453	0.368001	0.633605	0.535744	0.56465	0.357183	0.414506	0.590435	0.597431		2.39842	2.04191	2.01799	1.36934	2.5034	2.70512	2.30267	2.49657	2.29671	2.07912	2.09818	2.61219	2.41403	2.38569	2.34432	2.46547	2.84311	2.31613
866	-0.386564	-0.102143	-0.115943	0.0943115	0.119129	-0.0844451	-0.0458171	-0.298823	-0.439027	0.13255	0.0568052	-0.293252	-0.275265	-0.265975	0.129352	0.090787	0.0430043	-0.299563	-0.107827		1.63378	1.54416	1.12484	0.760313	1.76981	2.29644	1.86479	1.94397	1.65255	1.55015	1.54266	2.03589	1.88885	1.89694	1.24613	1.45883	1.87453	1.65204
867	0.445039	0.707843	0.471592	0.594382	0.485436	0.606384	1.25252	0.65692	0.868901	0.857921	0.692586	0.435115	0.478325	0.507555	-0.144249	-0.173587	-0.311564	0.277982	0.483839		1.46715	0.974829	0.942007	-0.179607	0.415845	0.710853	0.596278	0.588096	0.761214	0.444936	0.535504	0.987384	0.687299	0.715912	1.58072	1.56954	1.68237	0.851784
868	0.558001	0.690435	0.367954	0.544294	0.556347	0.530746	1.52408	0.972882	0.970895	0.781415	0.705281	0.369453	0.633383	0.603544	0.264222	-0.147137	-0.0796486	0.620792	0.581496		1.37534	1.12511	1.18174	0.167977	0.787393	1.08845	0.796164	1.00129	0.941174	0.852178	0.594294	1.1795	0.890372	1.05976	1.39039	1.66093	1.71461	1.04745
869	0.381763	0.443265	0.335495	0.630944	0.313256	0.433744	1.25156	0.730323	0.590454	0.552615	0.449089	0.33614	0.387342	0.251905	-0.211848	-0.326887	-0.211313	0.524485	0.381241		1.65496	1.23848	1.36032	0.39233	1.01895	1.32959	0.981697	1.33502	1.14747	0.965385	1.13924	1.25999	1.10019	1.23794	1.73325	1.6295	1.96922	1.26433
870	0.253766	0.463929	0.222995	0.346539		0.348209	0.860305	0.283286	0.883603	0.60725	0.448039	0.305565	0.279791	0.386294	0.526261	0.0153456	0.151361	0.421842	0.400258		1.21184	0.961916	0.881779	-0.0631351	0.614789	1.00245	1.07303	0.839256	1.09501	0.791762		1.05233	0.613509	1.02659	1.00019	1.2547	1.30022	0.916015
871	-0.990137	-0.629982	-0.870339	-0.39784	-0.584103	-0.658182	-0.281052	-0.350548	-0.548284	-0.487357	-0.483237	-0.754308	-0.864924	-0.612531	-0.856747	-0.802018	-1.16472	-0.757297	-0.671867		0.608259	0.344078	0.4505	-0.0740489	0.547458	0.871074	0.36227	0.801098	0.258733	0.267687	0.344617	0.698985	0.663891	0.546306	0.353268	0.636718	0.958812	0.508218
872	0.114019	0.152983	0.104489	0.529913	0.410515	0.495696	0.583859	0.52455	0.066742	0.507743	0.565796	0.366644	0.218002	0.258466	-0.0331739	-0.0745513	-0.217195	0.178469	0.264054		0.980064	0.477675	0.381674	-0.697607	0.276439	0.627443	1.01827	0.955282	0.744827	0.16568	0.220885	0.412678	0.444366	0.36039	0.790922	0.763601	0.928781	0.520669
873	0.657149	0.655784	0.28413	0.687304		0.293501	1.62933	1.21638		0.657023	0.545804	0.341011	0.615627	0.600628	0.869318	0.486103	0.286503	0.723192	0.659299		0.616988	0.0460202	0.093319	-0.654895	0.175291	0.343122	0.898697	0.701371	0.383454	0.133244		0.254655	0.188152	0.136179	0.206309	0.0287501	0.169787	0.232528
874	0.382584	0.0629396	0.323981	0.283235	0.570817	0.148707	-0.344321	-0.056909	-0.086902	0.356112	0.438228	0.282574	-0.00439568	0.164624	0.61794	0.522311	0.761424	0.118144	0.252283		-1.76992	-1.93901	-2.0908	-2.38436	-2.29591	-1.92016	0.221141	-1.06763	-1.46672	-2.25302	-1.81635	-1.91455	-1.38379	-1.98915	-2.08684	-2.79965	-2.23603	-1.83487
875	0.116474	-0.0444163	-0.178693	0.097182	0.739248	0.275287	-0.225104	0.633377	0.153673	0.557706	0.621461	0.236516	0.254633	0.465406	0.960182	1.42663	0.785125	0.290638	0.398074		-2.89759	-2.82786	-2.77508	-3.07734	-3.04709	-2.90583	-1.99055	-2.52144	-2.61614	-3.07383	-2.21502	-2.29067	-2.22148	-2.67468	-3.00688	-3.31168	-3.16197	-2.74207
876	-2.65191	-1.8241	-1.885	-0.607828	-1.51392	-1.09624	-3.03459	-2.98657	-2.11913	-1.17673	-1.36007	-1.0645	-1.25817	-1.80008	-1.96356	-1.32146	-1.76397	-1.14073	-1.69825		-0.832248	-1.51251	-0.193936	-1.19751	-1.11884	-1.23772		-0.120952	-0.303687	-1.62027	-1.07472	-1.12137	-0.420878	-1.07438	-0.157231	-0.754866	-0.447855	-0.824312
877	0.19484	0.356574	0.377901	0.473187	0.497921	0.527713	0.529474	0.215455	0.604068	0.764082	0.690247	0.315643	0.198204	0.439063	0.525513	0.309578	0.273379	0.319037	0.422882		1.08693	1.0281	1.23398	0.508103	0.831639	0.979818	0.781096	0.67379	0.753175	0.402136	0.119348	0.692328	0.0785846	0.331054	0.288631	0.670275	0.686092	0.655593
878	0.902514	0.681647	0.721458	0.839716	0.996736	0.666477	1.11882	0.95718	0.991746	0.984559	0.963799	0.511598	0.57922	0.716169	-0.081679	-0.0922359	-0.0997391	0.645321	0.666851		1.7692	1.65259	1.82902	1.01835	1.5384	1.50075	1.36393	1.52486	1.10539	0.928459	0.505227	1.01454	0.544033	0.702612	1.80711	2.01336	1.91744	1.33737
879	0.965792	0.813991	0.728635	0.849984	1.02676	0.721767	1.39247	1.19299	0.946027	1.035	0.959157	0.586279	0.75343	0.776866	-0.271783	-0.193696	-0.503556	0.799117	0.698846		1.43049	1.44908	1.64566	0.839382	1.27008	1.26407	1.12918	1.25482	0.926378	0.697742	0.205758	0.932679	0.477751	0.563587	1.85348	2.0125	2.29991	1.19133
880	0.383423	0.53937	0.209663	0.598425	0.385929	0.481632	0.847696	0.466191	0.136538	0.583144	0.576473	0.334275	0.39912	0.345632	-0.156726	-0.167847	-0.223494	0.444127	0.343532		1.05607	1.12406	1.2262	0.407584	0.773157	0.763605	0.488059	0.730052	0.540744	0.284459	-0.138494	0.676921	0.107385	0.151337	0.796952	1.16118	1.21708	0.668609
881	0.744343	0.874407	0.576967	0.887836	0.87363	0.732112	1.331	1.02216	0.58472	0.860668	0.780683	0.60162	0.656648	0.54433	-0.193531	-0.19372	-0.0546017	0.639839	0.626062		0.0742644	0.101	-0.0577083	-0.566534	-0.414604	-0.373211	-0.313062	-0.286168	-0.61808	-0.783966	-1.0278	-0.150216	-0.578303	-0.798892	0.203511	0.669376	0.241154	-0.275249
882	0.968968	1.07569	0.880572	0.937334	0.956888	0.87059	1.89999	1.56462	1.09485	1.07835	1.00448	0.712096	0.987175	0.878329	0.0306407	0.0246175	-0.245616	0.923343	0.869051		-0.860152	-0.645557	-0.992097	-1.20997	-1.11084	-0.991728	-1.19454	-1.1389	-1.33454	-1.4322	-1.45862	-0.6778	-1.20422	-1.50851	-0.377453	0.0717232	0.011678	-0.944337
883	1.07512	0.951048	0.803907	0.977783	0.914942	0.74737	1.68281	1.45808	1.05626	0.931861	0.899832	0.573971	0.858047	0.770946	0.0469051	0.097327	0.059396	0.880631	0.821458		-1.28026	-0.988817	-1.33808	-1.5539	-1.3388	-1.25344	-1.52852	-1.378	-1.71308	-1.68967	-1.72153	-1.0587	-1.43998	-1.9169	-0.966832	-0.432046	-0.633466	-1.30777
884	0.999846	1.06112	0.896053	0.954625	0.983218	0.851181	1.73724	1.27912	1.04785	1.13949	1.02308	0.675144	0.850636	0.853044	0.318978	0.211787	0.306052	0.772368	0.886713		-1.38298	-1.20088	-1.64673	-1.76855	-1.58656	-1.50654	-1.74182	-1.67811	-1.75184	-1.84363	-2.03205	-1.21337	-1.6531	-2.02767	-1.42418	-0.723778	-1.0304	-1.54189
885	1.08825	0.977287	0.914235	1.04043	0.959732	0.856639	1.70558	1.43152	1.24049	1.0818	0.977491	0.663536	0.907937	0.885569	-0.117345	-0.117517	-0.408432	0.889506	0.83204		-1.46536	-1.19126	-1.60563	-1.78774	-1.57978	-1.48832	-1.83607	-1.85349	-1.79113	-1.76313	-1.9535	-1.15449	-1.75554	-2.11445	-0.676359	-0.271603	-0.234732	-1.4425
886	0.723706	0.72646	0.642746	0.700614	0.495175	0.476011	1.33306	1.20739	0.848132	0.769416	0.68717	0.326111	0.549245	0.472784	0.14154	0.0469414	0.0442428	0.634212	0.601386		-1.74022	-1.47633	-1.73433	-1.83181	-1.64642	-1.50738	-2.03008	-1.907	-1.66596	-1.80071	-1.81178	-1.43195	-1.80254	-2.19355	-1.49902	-1.07463	-1.18664	-1.66708
887	-0.657221	0.000919487	-0.00754161	0.275333	0.0274624	-0.154215	-0.514762	-0.62401	-0.326743	0.0688043	0.0159483	-0.42091	-0.453622	-0.335151	-0.104687	-0.221842	-0.0387141	-0.341466	-0.211801		-1.36995	-1.45381	-1.57945	-1.85025	-1.63672	-1.31441	-1.23025	-1.44336	-1.31355	-1.62662	-1.77634	-1.17474	-1.07763	-1.49139	-1.82566	-1.63267	-1.48733	-1.4873
888	-0.410881	-0.426481	-0.10922	0.108304	0.117907	-0.0747729	-0.127221	0.0811122	-0.0884413	0.0131447	0.142458	-0.0223424	-0.250515	-0.0821547	0.376971	0.772264	0.305568	-0.177405	0.0082386		-1.26263	-1.89609	-1.75107	-2.05111	-2.00493	-1.55801	-0.88062	-1.08789	-2.24951	-2.14853	-1.83062	-1.85873	-1.30785	-2.0501	-2.03979	-2.31742	-1.99766	-1.78192
889	-0.857025	-0.553956	-0.587531	-0.0983477	-0.177733	-0.229493	-0.836473	-0.897512	-0.470528	-0.292777	-0.198966	-0.163417	-0.501411	-0.566441	-0.445075	-0.456007	-0.230057	-0.461464	-0.44579		-1.84895	-1.97326	-2.21964	-2.6679	-2.40399	-2.07824	-1.45062	-1.69033	-1.54947	-2.36602	-1.66116	-2.07914	-1.40161	-1.87102	-1.97303	-1.9614	-1.70459	-1.93532
890	0.24203	0.0681119	0.00454924	0.234432	0.443551	0.124199	0.338758	0.238947	0.149836	0.279192	0.20706	0.0126679	-0.0353192	-0.0214445	-0.292642	-0.44672	-0.230772	0.00324846	0.0733159		0.791992	0.429707	-0.800069	-1.72419	-0.924121	-0.449305	0.243356	0.1643	-0.624324	-1.07956	-0.878918	-0.287562	-0.0978826	-0.631532	-0.011422	0.317108	0.0662447	-0.323304
891	-0.894588	-0.90572	-1.50556	-0.398493	-0.91543	-0.743234	-0.566242	-0.17791	-1.20221	-1.01015	-1.25049	-0.701896	-0.427688	-0.977112	-1.24869	-1.01092	-1.26914	-0.55774	-0.875734		0.487452	-0.00685169	-1.08537	-2.86237	-2.19322	-2.15384	-0.492214	-0.410846	-1.12591	-2.08696	-1.8549	-1.57562	-0.317237	-1.00433	-0.511058	-0.929088	-0.390751	-1.08901
892	-2.6077	-1.92387	-2.07914	-0.814405	-1.42911	-1.06852	-2.20623	-2.17649	-2.10009	-1.53489	-1.48304	-0.973437	-1.42382	-2.05352	-2.05591	-0.743859	-1.47478	-1.05923	-1.62267		-0.688865	-1.36498	-2.12628	-2.74384	-1.92739	-1.60379	0.865842	0.330198	-0.522365	-1.94786	-1.83901	-1.06478	0.224578	-0.76905	-0.538519	-1.74989	-0.331714	-1.04692
893	-0.700118	-1.16042	-1.66632	-0.732508	-0.546178	-0.456778	-0.696718	-0.500828	-0.963023	-0.977352	-0.90112	-0.48948	-0.371357	-0.809561	-0.624115	-0.23087	-0.292446	-0.481406	-0.700033		0.73763	0.380732	0.387418	0.138513	0.799133	1.1219	1.74695	1.33509	0.682857	0.574445	0.452558	1.62016	1.37307	1.26601	0.798025	1.32439	1.46843	0.953371
894	0.0458318	0.307954	0.371881	0.401065	0.55239	0.262706	0.218776	0.205571	0.308355	0.489226	0.494919	0.229547	-0.0273306	0.340948	-0.0508035	0.161108	0.0567826	0.113834	0.249042		1.90883	1.61318	1.78804	1.53875	1.97403	2.14152	2.08266	2.07455	1.72947	1.75873	2.01226	2.52244	1.97848	2.0309	2.25951	2.50318	2.62135	2.03164
895	0.0857391	0.247342	0.413687	0.5979	0.593371	0.484009	0.314189	-0.0907906	0.497499	0.729062	0.694171	0.557646	0.0620263	0.511828	0.305863	0.774245	0.394067	0.223779	0.410868		1.9276	1.84511	1.87035	1.58021	1.74621	2.04111	1.59813	1.31417	1.53829	1.69922	1.80882	2.23249	1.45029	1.66713	1.70028	1.74986	2.01059	1.75176
896	0.315405	0.228895	0.378388	0.472524	0.775236	0.374015	0.264385	0.330192	0.628471	0.61201	0.663939	0.548643	0.213349	0.603589	0.31131	0.532668	0.511159	0.33155	0.449763		1.52199	1.07452	1.30425	1.18318	1.07203	1.31705	0.66407	0.435269	0.643662	0.935163	1.02867	1.56517	0.687623	0.98353	0.938614	1.04273	1.04569	1.02607
897	0.774001	0.498202	0.616388	0.610419	0.986629	0.560588	0.517803	0.638661	0.583155	0.793367	0.726844	0.480335	0.26421	0.668217	0.393006	0.408199	0.543633	0.295581	0.575513		1.08209	0.757692	0.801516	0.954719	0.567761	0.852814	0.349728	-0.0467952	0.243086	0.449124	0.386903	1.26986	0.254186	0.410266	0.374732	0.951461	0.471997	0.595949
898	0.758683	0.754079	0.599575	0.554724	0.895387	0.590184	0.948407	0.779571	0.778303	0.745809	0.797575	0.508922	0.481614	0.601194	0.355905	0.223361	0.401336	0.540087	0.628595		-0.0861672	-0.241105	-0.492657	-0.0976992	-0.499518	-0.229804	-0.721932	-0.895989	-0.919147	-0.607196	-0.619683	0.258028	-0.550966	-0.788833	-0.578609	0.217855	-0.237076	-0.417088
899	0.228411	0.405228	0.120433	0.0142779	0.217362	0.265536	0.333298	0.621472	0.282336	0.16484	0.391538	0.236088	0.27468	0.248308	0.617548	1.17802	0.612934	0.365909	0.365457		-1.28355	-1.0842	-1.36631	-0.984627	-1.48183	-1.03633	-1.81227	-1.8174	-1.48384	-1.37344	-1.63384	-0.675632	-0.893275	-1.40697	-2.00208	-1.73456	-1.61241	-1.39309
900	-0.488639	-0.468008	-0.553115	-0.412901	-0.0980806	-0.197889	-0.633159	-0.490024	-0.547997	-0.414352	-0.27465	-0.346221	-0.233205	-0.776066	-0.502536	0.11348	-0.146389	-0.499282	-0.387169		-0.0906635	-0.74924	-0.49894	-0.58232	-0.490986	-0.529829	-0.105435	-0.633953	-0.368261	-0.968612	-1.20242	-0.294858	-0.223004	-0.38184	-0.29461	-0.459866	-0.513415	-0.493427
901	0.413843	-0.0843409	0.12709	0.17925	0.384475	0.119871	0.30542	0.0816717	0.0520803	0.242294	0.202573	-0.0485859	-0.050236	-0.100241	0.252219	-0.0723552	0.374694	-0.0132242	0.131472		0.183771	0.180698	-0.0502644	-0.185064	0.0518256	0.236556	0.39273	0.469863	0.236803	0.0316816	-0.0652779	0.577847	0.12328	0.330579	0.202522	0.64549	0.15212	0.206774
902	-0.216714	-0.22959	-0.158205	-0.161658	-0.0581881	-0.117978	0.0897105	0.0309002	-0.164684	0.0823374	0.0538615	-0.180933	-0.0405081	-0.159213	0.00948098	-0.39394	0.0581008	0.0337565	-0.0846368		0.752612	0.642958	0.761326	0.467229	0.496337	0.615983	0.468016	0.459817	0.632702	0.531899	0.471199	0.692409	0.428622	0.711762	0.568987	0.929523	0.566368	0.599868
903	-0.229433	-0.387537	-0.202519	-0.175345	-0.133696	-0.214776	-0.101027	-0.196979	-0.307937	-0.0566078	-0.083669	-0.237241	-0.236946	-0.310328	-0.0853572	-0.381601	-0.15916	-0.242415	-0.207921		1.03726	0.893809	0.960857	0.568119	0.457875	0.569818	0.54043	0.672944	0.633632	0.602998	0.256157	0.644279	0.322429	0.764604	0.597692	0.767159	0.565434	0.638559
904	0.245907	-0.142661	0.255134	0.149101	0.103492	0.128527	0.0572698	0.0259027	0.0737119	0.250607	0.18499	0.00755677	0.00321792	0.10417	0.408636	0.678909	0.379878	0.0022833	0.162035		0.755979	0.873934	0.656314	0.178189	0.0858841	0.242879	0.172033	0.334177	0.315277	0.117753	-0.149378	0.272829	-0.0434499	0.275891	-0.0941919	-0.372419	-0.182507	0.202305
905	0.426378	0.0795714	0.25758	0.195696	0.401344	0.0944231	0.455254	0.307866	-0.0762966	0.129401	0.198582	-0.0456599	0.0854805	0.133368	0.487311	0.25277	0.476807	0.0625387	0.217912		-0.0349181	-0.00928289	-0.0751744	-0.230925	-0.791952	-0.663935	-0.64742	-0.598364	-0.548381	-0.683664	-0.732853	-0.418062	-0.8083	-0.496969	-0.87726	-0.913555	-1.15568	-0.569806
906	0.0561025	0.0659859	-0.0114058	-0.0799514	-0.00208489	-0.171134	-0.128392	0.092642	-0.148433	-0.0816074	-0.0625108	-0.199994	-0.136079	-0.101011	0.347123	0.544286	0.197754	-0.139401	0.00232722		-1.10241	-0.918671	-0.974216	-0.913062	-1.63243	-1.29106	-1.24019	-1.49814	-1.15585	-1.37429	-1.51367	-1.16739	-1.31204	-1.23675	-1.74789	-2.23857	-1.87637	-1.36429
907	0.285384	0.247508	0.222715	0.153101	0.306275	0.15629	0.13865	0.255792	0.075106	0.253541	0.239646	0.0986014	-0.00101783	0.0195742	0.50811	1.0511	0.530431	0.0317697	0.254032		-2.09784	-1.90025	-2.09158	-1.69127	-2.52028	-2.32754	-2.15694	-2.13243	-2.21668	-2.43553	-2.12408	-2.04121	-1.86597	-2.27034	-2.73589	-3.24211	-2.82207	-2.27483
908	0.468742	0.390951	0.499442	0.278278	0.305304	0.310958	0.480628	0.43558	0.263426	0.412281	0.396659	0.198425	0.273947	0.274382	0.458898	0.134693	0.340321	0.235984	0.342161		-2.62391	-1.86945	-2.32097	-1.74371	-2.71408	-2.45055	-2.16315	-2.4512	-2.22456	-2.34714	-2.31278	-1.84307	-1.93794	-2.30557	-2.51546	-2.17364	-2.45843	-2.26209
909	0.663753	0.700285	0.532447	0.388684	0.279888	0.267436	0.626601	0.519785	0.475079	0.51058	0.421412	0.281486	0.406917	0.485324	0.561218	0.464161	0.502598	0.299218	0.465937		-2.35838	-1.94634	-1.95903	-1.4868	-2.37011	-2.27774	-2.06783	-2.13512	-1.81544	-1.79485	-1.66877	-1.49757	-1.60994	-1.96937	-2.15599	-2.34879	-2.23569	-1.98222
910	0.587309	0.796158	0.542627	0.430803	0.25414	0.405922	0.835512	1.07048	0.736916	0.689455	0.490167	0.372195	0.569517	0.63709	0.677802	0.860487	0.59086	0.377387	0.606935		-1.81453	-1.7143	-1.82931	-1.24401	-1.83006	-1.9718	-1.63693	-1.96143	-1.35221	-1.53071	-1.90073	-1.24956	-1.34028	-1.63043	-1.7007	-2.04798	-1.89413	-1.68524
911	0.591488	0.479072	0.468945	0.371338	0.33723	0.30052	0.570417	0.772496	0.527198	0.521719	0.42425	0.316296	0.405539	0.539076	0.671593	0.711176	0.555904	0.37315	0.496523		-1.90715	-1.39804	-1.63635	-0.877621	-2.01326	-1.8943	-1.8559	-1.70335	-1.33429	-1.08891	-1.56221	-1.03107	-1.2092	-1.25007	-1.61343	-1.62917	-1.79547	-1.51763
912	0.68859	0.565274	0.514921	0.352909	0.426633	0.358043	0.409969	0.238683	0.380987	0.441669	0.459109	0.258844	0.170519	0.494354	0.682553	0.916201	0.65232	0.15381	0.453633		-0.710486	-0.581299	-0.570506	0.022286	-1.00222	-0.667207	-0.622481	-0.427868	-0.108791	-0.33091	-0.665644	-0.173442	-0.225283	-0.313148	-0.754759	-0.924671	-0.72247	-0.516406
913	0.914711	0.685809	0.709543	0.388075	0.619819	0.651741	0.907148	0.954539	0.971826	0.767109	0.792211	0.512679	0.646843	0.904699	0.766539	0.659991	0.773507	0.480267	0.72817		-0.0115163	0.0462964	0.0812958	0.559414	-0.563455	-0.288235	-0.330438	-0.463161	0.211999	0.128449	-0.509975	0.413255	-0.235209	0.265349	-0.0398045	0.0117237	-0.374961	-0.0646455
914	0.801886	0.575085	0.541071	0.265146	0.560625	0.440474	0.706886	0.722259	0.747183	0.602668	0.623681	0.322285	0.462098	0.719529	0.384405	0.282891	0.411673	0.33302	0.527937		1.64698	1.42637	1.52469	1.48521	1.10854	1.3673	1.56591	1.59944	1.76803	1.58469	1.1957	1.67361	1.37081	1.60181	1.80833	1.64029	1.62972	1.52926
915	0.682031	0.293105	0.450666	0.23284	0.557017	0.472288	0.462583	0.731965	0.590755	0.558347	0.661281	0.387573	0.442144	0.584233	0.492022	0.223004	0.487534	0.312987	0.479021		1.88498	1.88237	1.76221	1.604	1.27877	1.57457	1.90692	1.74518	1.97224	1.8257	1.49713	2.08371	1.58557	2.09965	1.826	1.80154	1.89552	1.778
916	0.0207622	0.177175	0.128283	-0.0266937	0.335642	0.144308	0.182857	0.118118	0.2076	0.306397	0.301651	0.147012	0.108595	0.0467646	-0.148713	0.0695973	0.171914	0.0692881	0.131142		1.82123	1.53188	1.73574	1.68595	1.4228	1.56976	1.73809	1.63063	1.86124	1.86558	1.39844	2.05117	1.66234	1.99969	1.7645	2.06421	1.81416	1.7422
917	0.0101367	0.318857	-0.164503	-0.13617	0.0436364	-0.0984348	0.0483827	0.35132	0.097563	0.0880458	0.00892705	-0.130616	-0.115363	-0.281641	0.734751	0.541268	0.357935	-0.166894	0.0837334		0.632745	0.657503	0.766077	0.769024	0.406206	0.709831	1.11912	1.25528	1.02625	0.764505	0.577644	1.13327	1.02723	1.06456	0.410317	0.246058	0.710465	0.780946
918	-0.171038	-0.25373	-0.224314	-0.363703	-0.385614	-0.327023	-0.461744	-0.241296	-0.116274	-0.36396	-0.113071	-0.365059	-0.412022	-0.373505	0.489683	0.573641	0.263938	-0.402454	-0.180419		-0.828326	-1.11763	-1.03852	-1.50922	-1.15428	-0.845413	0.0167228	-0.21938	-0.608597	-1.55934		-1.18776	-0.530972	-0.77552	-1.21502	-1.44481	-0.953081	-0.935697
919	-0.491003	-0.422884	-0.3149	-0.450552	0.116947	-0.0493674	-0.237449	0.0474144	0.011315	-0.052682	-0.000435152	-0.0950797	-0.237676	-0.168673	0.165978	1.02196	0.139518	-0.253336	-0.0706059		0.484029	0.434926	0.379426	0.389723	-0.0127213	0.149461	0.51961	0.301314	0.533533	0.309875	0.0954697	0.335557	0.190718	0.513938	0.0301086	-0.495042	-0.181496	0.234025
920	0.593965	0.597751	0.547857	0.409583	0.651343	0.707675	0.635808	0.780313	0.821334	0.710975	0.794233	0.60765	0.545497	0.665697	0.640061	0.478968	0.607974	0.534584	0.629515		1.68904	1.53989	1.76327	1.68011	1.42905	1.55942	1.20102	1.27394	1.50518	1.45728	1.14511	1.38482	1.0604	1.44529	1.38611	1.59305	1.37333	1.44037
921	0.416455	0.388016	0.331572	0.241797	0.358128	0.446838	0.705792	0.458887	0.586996	0.47619	0.422928	0.335506	0.304625	0.33921	0.239766	-0.154252	0.166412	0.33758	0.355692		1.84279	1.76997	1.91778	1.70102	1.54798	1.59235	1.16547	1.45534	1.64073	1.62112	1.12956	1.5167	1.07836	1.47731	1.64262	1.84788	1.67548	1.56603
922	0.359328	0.271607	0.212955	0.0547746	0.419598	0.470529	0.404632	0.305641	0.370706	0.457765	0.471888	0.335561	0.252399	0.312065	0.311895	0.547264	0.460823	0.131078	0.341695		1.42299	1.27479	1.36138	1.41	0.896175	0.88929	0.857331	0.855752	0.943376	1.02516	0.478475	0.93308	0.54721	0.912123	0.779298	0.455591	0.444833	0.910992
923	0.909807	0.819002	0.644301	0.377753	0.487919	0.565345	1.20294	0.903557	0.782288	0.705911	0.705085	0.545441	0.667457	0.695251	0.694749	0.522246	0.59518	0.616986	0.691179		0.973312	0.870324	1.11886	1.31309	0.72828	0.692385	0.424203	0.560803	0.748149	0.776283	0.136892	0.672489	0.243107	0.503581	0.406294	0.251284	0.234001	0.626667
924	0.725831	0.764978	0.493757	0.3838	0.415982	0.497723	0.831079	0.613106	0.410761	0.574202	0.584539	0.426704	0.394969	0.525349	0.361414	0.289652	0.225241	0.387238	0.494796		0.329883	0.403689	0.616843	0.96437	0.141432	0.152387	-0.304352	-0.0275797	0.240569	0.33624	-0.276631	0.151266	-0.0494893	0.0183424	-0.0849802	-0.144035	-0.127956	0.137647
925	1.21695	1.18358	1.01369	0.738742	1.12669	1.00676	1.87181	1.56145	1.34597	1.14333	1.06772	0.883231	1.04545	1.05104	-0.190809	-0.180732	-0.203643	0.904217	0.921414		0.202166	0.357468	0.613469	0.994685	0.147197	0.0264987	-0.343628	-0.19602	0.0754386	0.110953	-0.515774	0.0253648	-0.324684	-0.347079	0.944692	0.958775	0.754884	0.204965
926	1.07725	1.1063	0.791698	0.568257	0.942546	0.891985	1.85289	1.54608	1.16069	0.907884	0.921034	0.754293	1.01855	0.899778	0.759006	0.252262	0.562602	0.818108	0.935068		0.0936919	0.140608	0.556483	0.765255	0.0191323	-0.19372	-0.398955	-0.368255	-0.184994	-0.0132496	-0.55479	-0.287818	-0.466921	-0.523999	-0.190339	0.0469071	-0.369757	-0.113572
927	0.746402	0.738157	0.57232	0.240092	0.809228	0.662592	1.56863	1.34282	0.977334	0.702383	0.731701	0.511575	0.816118	0.646617	0.186937	-0.261503	0.335547	0.718115	0.669171		-0.192005	-0.0330666	0.287504	0.558173	-0.265085	-0.50111	-0.718247	-0.714193	-0.617979	-0.396104	-0.936851	-0.511887	-0.735555	-0.816533	-0.141023	0.385698	-0.573583	-0.348344
928	0.384342	0.282828	0.176096	0.100525	0.363928	0.415049	0.277588	0.556401	0.598433	0.304725	0.41956	0.337034	0.268644	0.50485	0.503741	0.990904	0.411533	0.300016	0.399789		0.958183	1.13403	1.34418	1.2773	1.04753	0.912956	1.04805	1.07743	0.7841	0.909368	0.446099	0.732332	0.698865	0.94798	0.759118	0.38562	0.742827	0.894468
929	0.313901	0.410866	0.167544	0.153355	0.0780465	0.18224	1.19962	0.709527	0.410604	0.25579	0.277191	0.228753	0.438968	0.252392	-0.241105	-0.160337	-0.177616	0.448417	0.274898		1.87698	1.78149	2.11599	1.75925	1.95427	1.58076	1.69137	2.09831	1.38861	1.71843	1.20451	1.25358	1.50299	1.47853	2.20373	2.34455	2.22992	1.77549
930	0.766119	0.802511	0.602312	0.272952	0.319333	0.451782	1.4332	0.81062	0.817194	0.690643	0.599582	0.413148	0.592262	0.560339	0.66856	0.669911	0.493482	0.601447	0.642522		1.3813	1.49338	1.69185	1.51241	1.50568	1.32898	1.30818	1.48258	1.12811	1.346	0.907796	1.10619	1.07047	1.163	1.13654	1.31551	1.49751	1.31621
931	0.750221	0.565491	0.465237	0.38858	0.441304	0.470593	1.01243	1.10991	0.743491	0.504524	0.55112	0.551489	0.668514	0.630046	0.42264	0.182065	0.35856	0.628438	0.580258		1.37986	1.29946	1.6358	1.49932	1.27477	1.00117	0.795946	0.903918	0.734396	0.948152	0.433182	0.606901	0.556083	0.808136	1.08149	1.15745	0.892834	1.00052
932	0.419926	0.351454	0.27378	0.14883	0.198878	0.210225	0.217037	0.228276	0.305961	0.113307	0.141128	0.256001	0.212236	0.292604	-0.0838052	0.137159	0.0127633	0.173783	0.20053		0.82372	0.893119	1.1853	1.26422	0.741341	0.441129	0.214425	0.353079	0.448474	0.653973	0.133011	0.285303	0.223038	0.479457	0.431744	0.349491	0.280991	0.541283
933	0.300222	0.434525	0.209434	0.188531	0.20468	0.198049	0.213874	0.153479	0.406761	0.272121	0.253819	0.264792	0.198656	0.318824	-0.0911049	-0.00534274	0.0509935	0.238542	0.211714		0.380012	0.440102	0.749236	1.07217	0.282889	0.0760256	-0.286175	-0.201945	0.103498	0.338578	-0.193463	0.171745	0.0751349	0.111049	0.296621	0.369865	0.00676732	0.223065
934	-0.0369549	-0.176688	-0.00935906	-0.0670811	0.00498036	0.0306434	-0.542618	-0.408814	0.105968	-0.0300968	0.0564056	-0.0101027	-0.184285	-0.0656519	-0.10443	-0.324739	-0.0833346	-0.0473638	-0.105196		0.548258	0.705241	0.627952	0.753263	0.320993	0.309919	0.47467	0.44698	0.510883	0.643322	0.183059	0.506187	0.449414	0.721106	0.676537	0.891964	0.599803	0.55115
935	0.243672	0.304582	0.213443	0.0260462	0.279241	0.156027	0.724604	0.570631	0.401166	0.248571	0.246869	0.0915764	0.248986	0.0197116	0.0276103	-0.0292208	0.0894934	0.184077	0.224838		0.764422	0.676516	0.864352	0.744394	0.63093	0.617074	0.720265	1.01738	0.876511	1.00942	0.645502	0.950493	0.849118	0.920078	1.29189	1.23464	1.20373	0.883336
936	0.299431	0.077335	0.0603604	-0.463249	0.0526602	0.0192026	0.759321	0.360066	0.204461	0.0335927	0.116334	-0.25515	0.15339	0.0103238	0.528501	-0.268658	0.322749	0.0830389	0.116317		-0.262903	0.0687126	0.184461	0.27218	-0.0175992	0.0607924	0.101615	0.178455	0.180353	0.383988	0.0935667	0.536357	0.199091	0.410601	0.0806251	0.57415	0.189444	0.190229
937	0.908856	0.734814	0.61947	0.432381	0.59872	0.54071	0.7693	0.942491	0.981137	0.512992	0.64673	0.501914	0.523705	0.781671	0.821675	0.219767	0.531897	0.639071	0.650406		-0.912873	-0.933069	-1.01641	-0.464918	-1.04912	-0.961069	-0.792591	-1.0221	-0.742904	-0.976584	-1.07297	-0.73098	-0.511651	-0.735195	-0.775943	-0.422262	-1.0118	-0.83132
938	0.424688	0.363014	0.23315	0.0531528	0.155067	0.171749	0.575371	0.335345	0.576383	0.187649	0.196046	0.267158	0.185948	0.414676	-0.365246	-0.676064	-0.332749	0.209228	0.165254		-0.488484	-0.250952	-0.374794	0.0586572	-0.479325	-0.55177	-0.673975	-0.570489	-0.503439	-0.239265	-0.73121	-0.258264	-0.112628	-0.312851	0.138809	0.476206	0.00848463	-0.286194
939	0.903272	0.683894	0.519132	0.266108	0.258072	0.294097	0.489165	0.613957	0.640267	0.386365	0.423213	0.318865	0.380913	0.600795	0.455027	0.114371	0.320959	0.348008	0.44536		-0.294997	-0.0194466	-0.209688	0.397198	-0.238449	-0.196067	-0.367738	-0.459702	-0.13595	0.0534695	-0.304069	0.283912	0.0303758	0.041078	-0.289634	-0.0945286	-0.364128	-0.127551
940	0.575724	0.63927	0.389179	0.400832	0.409155	0.325291	0.786751	0.636852	0.577454	0.340807	0.368705	0.364964	0.383567	0.490573	0.271328	0.126475	0.173136	0.343588	0.422425		1.10361	0.890518	1.11482	1.15493	0.955075	0.867065	0.275761	0.427604	0.873921	1.04569	0.578505	0.814239	0.739983	0.832792	0.790597	0.85662	0.606334	0.819297
941	0.833725	0.666226	0.53059	0.249901	0.481879	0.34858	0.897423	0.879237	0.707094	0.35511	0.331266	0.355582	0.449024	0.591113	-0.0561931	-0.236762	0.0927408	0.398194	0.437485		1.5858	1.33883	1.47853	1.46056	1.41891	1.23658	0.833796	1.06125	1.19039	1.45812	0.898757	1.07625	1.09815	1.22891	1.45715	1.56417	1.19846	1.26968
942	0.873379	0.789156	0.591688	0.269554	0.368286	0.344122	0.753401	0.567815	0.521606	0.545698	0.49883	0.357705	0.361522	0.613846	0.0965917	-0.179216	-0.133829	0.406683	0.424824		2.21503	1.90819	2.05404	1.72448	2.01927	2.01023	1.80651	1.90442	1.94738	2.16608	1.75853	2.00973	1.88714	2.00831	2.34941	2.50597	2.47136	2.04389
943	0.981382	0.71831	0.451493	0.364168	0.532959	0.364775	1.25249	1.0918	0.935265	0.45719	0.406909	0.39894	0.639552	0.573738	0.138509	-0.140033	0.0763765	0.560905	0.544707		2.4955	2.18907	2.32638	2.0012	2.39222	2.1326	2.18484	2.41266	2.02347	2.36152	2.02392	1.94823	2.16659	2.20978	2.68457	2.50565	2.73743	2.2821
944	0.217128	0.201792	-0.182608	-0.0560735	0.181798	-0.198717	0.277311	0.157569	0.0530494	-0.234811	-0.203656	-0.153112	-0.0395734	-0.116611	-0.215235	-0.193839	-0.372483	-0.122655	-0.055596		2.35932	1.99994	2.09408	1.86558	2.14806	2.10264	2.12385	2.46071	1.94376	2.34734	1.84557	1.82655	2.05729	2.11074	2.28121	1.85887	2.49032	2.11269
945	0.838465	0.643836	0.5341	0.260265	0.551273	0.536195	1.20294	1.08496	0.782132	0.605903	0.57472	0.498078	0.589924	0.657486	0.836634	0.559538	0.817815	0.682407	0.680926		1.90848	1.83902	1.68852	1.44507	1.66942	1.80018	1.89499	1.96353	1.87705	2.02288	1.77992	2.11214	1.94745	2.12406	1.93289	2.12789	1.98042	1.88905
946	0.352579	0.449098	0.391724	-0.0871898	0.130666	0.30338	0.557879	0.855261	0.574931	0.311423	0.436871	0.17507	0.234566	0.288931	0.905499	1.13592	0.635174	0.21895	0.437263		1.08088	1.14435	0.967161	0.803555	0.820878	1.08064	1.13372	1.07292	1.31911	1.35541	1.03228	1.51993	1.29805	1.49519	0.788302	0.592699	1.09215	1.09395
947	0.592458	0.544065	0.620936	0.437035	0.53915	0.629549	0.723954	0.787484	0.726783	0.607227	0.691391	0.42728	0.479046	0.733814	1.12526	0.590002	0.7516	0.597243	0.644682		1.05742	1.06035	1.06706	1.32853	1.16212	1.16722	0.685145	0.687748	0.664167	0.931046	0.85099	0.938653	0.622933	0.97478	0.56856	0.965737	0.841609	0.916122
948	0.254149	0.259261	0.285836	0.207459	0.24836	0.346915	0.920612	0.657269	0.463622	0.233399	0.235349	0.293317	0.189107	0.156238	-0.471745	-0.466019	-0.37309	0.2149	0.203052		1.92061	1.75585	1.9598	1.63733	1.93229	1.78899	1.42728	1.7001	1.65165	1.82224	1.46084	1.54047	1.41057	1.55139	2.24831	2.33777	2.35743	1.79429
949	0.154675	-0.0188165	0.0316718	-0.0156302	0.00336473	-0.0064129	0.453158	0.141217	-0.0609167	-0.0774905	-0.0744998	-0.087235	0.0482988	-0.09116	-0.727252	-0.751697	-0.726309	-0.0258388	-0.101715		1.9577	1.83003	1.99448	1.65114	1.97082	1.6518	1.4179	1.79132	1.58286	1.80896	1.37279	1.46119	1.37248	1.52188	2.18487	2.24095	2.31453	1.7721
950	0.194485	0.108749	0.115255	-0.084027	-0.143695	0.112616	0.148558	-0.173029	0.0497307	0.00725818	-0.0351633	-0.0446014	-0.0825272	-0.0540814	-0.064483	-0.57168	0.0180159	-0.176259	-0.0374932		1.28008	1.337	1.25973	1.25674	1.07928	0.982963	0.931338	0.908305	0.896166	1.07916	0.75406	0.968829	0.677748	0.970286	0.912944	1.2861	0.846288	1.02512
951	0.75769	0.380093	0.543905	-0.0161911	0.298196	0.362171	0.426223	0.361068	0.532922	0.332454	0.405222	0.341515	0.492591	0.49378	0.794881	0.202793	0.80186	0.225393	0.429809		0.564654	0.583488	0.546656	0.70715	0.441507	0.235109	0.270433	-0.0226461	0.164746	0.29341	-0.0292437	0.171876	-0.268387	0.27977	-0.30541	-0.17991	-0.511678	0.173031
952	0.198925	0.281547	0.368943	0.158553	-0.0278363	0.10717	0.0157328	0.0728649	0.0304131	0.0610081	-0.000443802	0.0724595	0.110969	-0.00797139	-0.0920334	-0.220483	0.00270273	0.0984254	0.0683858		0.335911	0.268102	0.24344	0.460785	0.180729	-0.0785598	-0.108638	-0.125964	-0.0841089	0.0138091	-0.333323	-0.182114	-0.125069	-0.12251	0.0083092	0.147243	-0.331163	0.00981636
953	0.538785	0.447059	0.552279	0.31076	0.258807	0.361497	0.630978	0.457855	0.281342	0.340181	0.318753	0.293348	0.310734	0.29266	0.0802202	0.096342	0.197071	0.289568	0.336569		-0.389349	-0.13863	-0.439395	0.0923859	-0.406137	-0.708784	-0.961131	-0.749016	-0.623413	-0.546537	-0.950619	-0.521838	-0.48202	-0.80575	-0.453406	-0.157594	-0.816243	-0.532793
954	0.377819	0.244542	0.325873	0.158082	0.105496	0.211131	0.195586	0.375831	0.227866	0.182714	0.155703	0.15774	0.211693	0.221412	0.265339	0.0470557	0.299633	0.172728	0.21868		-1.09606	-0.765577	-1.11786	-0.445538	-1.29034	-1.46943	-1.50746	-1.6037	-1.2838	-1.20337	-1.43931	-1.10255	-1.12755	-1.37128	-1.55254	-1.14561	-1.85427	-1.25743
955	-0.15246	-0.1144	-0.00225661	-0.193163	-0.181388	-0.109861	-0.506645	-0.34255	-0.339039	-0.201338	-0.175275	-0.10703	-0.283096	-0.20599	0.104672	0.336131	0.00076148	-0.298779	-0.153984		-2.10224	-1.43563	-1.9499	-1.15819	-1.98888	-1.9341	-1.74212	-1.9434	-1.71023	-1.72345	-1.89347	-1.62937	-1.42616	-1.79036	-2.17718	-1.94057	-2.21405	-1.80937
956	0.181217	-0.0880077	0.251253	0.113557	0.0957872	0.0661202	0.0846837	0.0723687	-0.0446502	-0.0295418	0.0952959	0.119112	0.0489349	0.10337	0.381989	0.191225	0.287076	0.0783467	0.111563		-2.07297	-1.37669	-2.07758	-1.3773	-2.18622	-2.1764	-1.77683	-2.04723	-1.93071	-1.94589	-1.87108	-1.72755	-1.51583	-2.04541	-2.32832	-2.16288	-2.40205	-1.94241
957	0.251363	0.624054	0.43676	0.320632	-0.0104214	0.252466	0.178553	-0.0539023	0.319021	0.289914	0.170017	0.263179	0.130765	0.196185	0.314576	0.450176	0.389775	0.18326	0.261465		-1.89711	-1.52216	-1.83661	-1.19444	-1.84991	-2.09053	-2.13625	-2.11439	-2.00472	-1.68409	-1.89835	-1.67336	-1.42227	-2.00046	-2.12947	-2.14548	-2.33511	-1.87851
958	0.216304	0.278533	0.270521	0.132975	-0.0623435	0.0644428	-0.0371168	0.108485	-0.0388869	0.0729769	0.0575371	0.0827545	0.0369348	0.0330563	0.428899	0.565105	0.364402	0.0453055	0.145549		-1.46896	-1.11443	-1.6012	-1.02726	-1.58495	-1.73449	-1.60731	-1.66251	-1.57184	-1.36192	-1.61869	-1.44484	-1.13239	-1.56125	-1.83333	-2.08161	-1.98213	-1.5523
959	0.404586	0.33528	0.275544	0.115685	-0.00866581	0.138939	0.741481	0.530385	0.35469	0.215665	0.154064	0.191014	0.344215	0.168547	0.255118	0.104999	0.296058	0.238329	0.269774		-1.27093	-0.803113	-1.23472	-0.559428	-0.982898	-1.27982	-1.7222	-1.63279	-1.4726	-1.01061	-1.50312	-1.00747	-1.03096	-1.42843	-1.51191	-1.13224	-1.57132	-1.24439
960	0.508241	0.357538	0.331506	0.212331	-0.040096	0.221181	0.825307	0.498241	0.297967	0.334422	0.224545	0.229458	0.457289	0.311788	-0.144291	-0.314413	0.0589362	0.293243	0.259066		-0.0241122	0.448683	0.00793832	0.211264	0.315176	0.150228	-0.517626	-0.602501	-0.319406	0.0474262	-0.261906	-0.0737077	-0.291412	-0.337539	0.023661	0.315655	0.0747274	-0.0490266
961	0.658614	0.261114	0.478864	0.368004	0.266114	0.468317	1.01792	0.611047	0.599122	0.48888	0.49016	0.397464	0.476614	0.480273	-0.223515	-0.286509	-0.23032	0.466334	0.377139		0.4942	1.08356	0.559789	0.48439	0.899631	0.610538	0.133809	0.279683	0.0306796	0.543861	-0.00745143	0.363057	0.169005	-0.0871449	0.917386	1.16715	0.982549	0.507334
962	0.342054	0.316259	0.298304	0.123645	0.200172	0.256095	1.03123	0.633925	0.174877	0.280145	0.312138	0.250733	0.431733	0.369128	0.488269	0.153381	0.436504	0.497589	0.366454		0.844501	0.973051	0.786437	0.653023	1.16808	0.822861	0.447259	0.573356	0.191938	0.821888	0.466489	0.59981	0.345957	0.28078	0.385654	0.749465	0.611154	0.630689
963	-0.16049	-0.14822	0.0531642	-0.0425865	0.0977173	-0.120944	0.643436	0.51291	-0.061249	-0.0936779	0.0471493	0.0852604	0.202462	0.128722	0.304855	0.266601	0.0431373	0.314478	0.115151		1.17794	0.910161	1.08116	0.799225	1.31025	0.871417	0.774067	1.04087	0.460084	0.917747	0.798092	0.758568	0.603684	0.735842	0.74706	0.962688	1.06091	0.882927
964	0.0587136	-0.326579	0.111887	-0.250723	0.494472	-0.0584542	0.507258	0.414353	0.219348	-0.114243	0.111323	0.0652421	0.202166	0.160595	0.0734474	0.321948	0.291441	0.283983	0.142565		0.704613	0.904152	0.777035	0.565279	0.798725	0.48478	0.53779	0.705309	0.353709	0.663578	0.789765	0.592905	0.486505	0.636821	0.650328	1.18734	0.615538	0.673775
965	0.503158	0.45903	0.305337	0.263756	0.204983	0.372848	1.01306	0.842973	0.67675	0.227735	0.24033	0.264837	0.517123	0.357492	0.51822	0.228254	0.28828	0.5113	0.433081		1.39319	1.63755	1.75905	1.85965	2.27819	2.00085	1.48393	1.71755	1.81238	2.11207	1.91414	1.87771	1.58001	1.81626	1.77396	1.99039	2.13377	1.8318
966	0.723466	0.955098	0.693453	0.464341	0.340951	0.491835	1.51641	0.969848	0.863195	0.561657	0.550633	0.498685	0.724399	0.675882	0.484149	0.173782	0.203649	0.755722	0.647064		2.00051	2.17872	2.20881	2.05917	2.70769	2.34395	2.02359	2.33353	2.23599	2.61639	2.43584	2.24411	2.14769	2.31303	2.72731	2.83466	3.03663	2.37927
967	1.02059	1.15369	0.852202	0.533501	0.759643	0.565042	1.57759	1.14895	0.994564	0.629426	0.705898	0.520872	0.829324	0.921748	0.758436	0.434841	0.543313	0.830748	0.821132		1.9847	1.88627	2.12146	1.91657	2.52143	2.17413	1.94274	2.14673	2.02445	2.48395	2.21816	2.06143	1.89362	2.18203	2.42267	2.43829	2.64073	2.17996
969	0.392269	0.222382	0.346262	0.225378	0.215043	0.225231	0.283466	0.141468	0.370286	0.210061	0.186927	0.227245	0.0993726	0.331194	0.222907	0.139885	0.175485	0.140313	0.230843		0.761419	0.793482	0.758968	1.08578	1.27215	0.775058	0.222344	0.269909	0.499561	0.885799	0.479555	0.631166	0.385088	0.521787	0.37552	0.685386	0.557017	0.644706
970	0.145069	0.244154	0.195173	0.107148	0.186914	0.241526	0.53745	0.308295	0.329457	0.171456	0.159788	0.212064	0.115935	0.285729	0.0607445	-0.149845	-0.0326253	0.0380893	0.175362		1.36042	1.13531	1.26787	1.30631	1.67266	1.22918	0.628621	0.885194	1.09547	1.43478	1.00103	1.04813	0.879288	1.02161	1.17531	1.46325	1.34139	1.17328
971	0.301398	-0.131261	0.115937	0.0267318	-0.0308639	0.126482	0.672794	0.533657	0.441607	0.0332913	0.0697595	0.142998	0.207832	0.103189	-0.0107408	-0.333091	0.0190725	0.171273	0.13667		1.2947	1.39248	1.1313	1.20764	1.73855	1.17846	0.863692	1.19482	1.01652	1.33427	1.04226	1.0062	0.873026	0.940937	1.20648	1.46669	1.31678	1.18852
972	-0.132885	-0.228415	-0.104497	-0.681284	-0.348557	-0.250871	0.141858	-0.177056	-0.00278771	-0.28325	-0.216714	-0.298508	-0.048115	-0.129438	0.191147	-0.517593	0.174004	-0.0901519	-0.16684		0.280592	0.187432	0.200587	0.525936	0.666106	0.319836	0.254115	0.158155	0.0744204	0.413489	0.100034	0.390782	0.175746	0.229006	0.223316	0.462206	0.0353425	0.2763
973	0.363143	0.0772316	0.155639	-0.0671168	-0.0777891	0.0751409	0.295499	0.376035	0.13601	-0.0458473	-0.0361789	-0.00652459	0.135546	0.0152888	0.459175	0.2351	0.355117	0.134088	0.143309		-0.140275	-0.0931169	-0.175035	0.224244	0.305569	0.0141661	0.0385508	0.21298	-0.2625	-0.025325	-0.222037	-0.170237	-0.113493	-0.192153	-0.409272	-0.633065	-0.379288	-0.11884
974	-0.452126	-0.535351	-0.295154	-0.417709	-0.580922	-0.39815	-0.493737	-0.610573	-0.503251	-0.55718	-0.515439	-0.434738	-0.431815	-0.535169	-0.389543	-0.842566	-0.459485	-0.403724	-0.492035		0.358518	0.477921	0.466005	0.792206	0.860492	0.410473	0.13726	0.264846	0.187915	0.538227	0.068501	0.282331	0.25037	0.143017	0.120941	0.351199	0.12433	0.343209
975	0.520334	0.664423	0.62266	0.381381	0.0287647	0.388708	0.767705	0.309455	0.488868	0.448319	0.359229	0.391082	0.287473	0.290335	-0.362787	-0.473417	-0.318377	0.381618	0.287543		1.14052	1.07779	1.13523	1.20136	1.4487	1.13044	0.517791	0.8091	0.941462	1.22059	0.730755	0.89562	0.730881	0.555176	1.43465	1.67494	1.21475	1.05057
976	0.743012	0.804144	0.646614	0.502622	0.235657	0.390463	1.44713	1.08218	0.790727	0.469323	0.384012	0.485309	0.647516	0.540625	-0.29529	-0.334244	-0.174095	0.730734	0.505358		1.76125	1.51388	1.73317	1.79369	2.13947	1.6691	0.953624	1.47411	1.34312	1.71711	1.42229	1.06719	1.04455	1.07105	2.26713	1.95566	1.98129	1.58281
977	0.221465	0.435284	0.34965	0.32771	-0.00367405	0.248246	0.981496	0.588772	0.56186	0.198341	0.208164	0.252371	0.316886	0.254847	-0.230657	-0.303918	-0.172911	0.343599	0.254307		1.96543	1.80202	1.99843	1.82321	2.26769	1.79879	1.17	1.78082	1.61989	1.9813	1.62016	1.32231	1.30102	1.34332	2.09984	2.03264	1.927	1.75611
978	0.183189	0.153938	0.206133	-0.375191	-0.381383	-0.0372833	0.545038	0.187014	0.465205	0.0796344	-0.026379	0.100847	0.082411	0.109649	0.0984814	-0.711823	-0.0254068	0.0334474	0.0381956		1.18598	1.20105	1.25164	1.26387	1.57538	1.22142	0.839154	0.93605	1.22218	1.50135	1.04254	1.10479	0.674074	1.14318	1.11281	1.43851	1.06044	1.1632
979	0.0881487	0.021716	-0.0623484	-0.3807	-0.116958	0.0242365	0.640569	0.635335	0.184133	-0.143399	0.00636042	0.0178603	0.159581	0.011923	0.159255	-0.0869146	0.307898	0.16575	0.0906915		0.720057	0.665777	0.952863	1.18006	1.3388	0.812039	0.409825	0.660083	0.674513	0.991328	0.82301	0.650838	0.474929	0.696498	0.714142	0.784904	0.329639	0.757606
980	0.542925	0.475032	0.683652	0.379598	0.280024	0.168452	0.446941	0.389971	0.194895	0.240907	0.209481	0.0898772	0.189012	0.195903	0.886785	0.89127	0.804067	0.248973	0.406543		-0.179192	-0.271178	-0.427036	-0.243654	-0.195586	-0.190497	-0.18395	-0.171858	-0.317383	-0.427042	-0.32723	-0.509197	0.0327464	-0.232227	-0.53157	-1.28986	-0.454134	-0.348168
981	-0.234245	0.15888	0.19606	0.0538127	0.0589942	-0.0553678	-0.274013	-0.395608	0.00922976	-0.0363727	0.000823144	-0.0150258	-0.231124	0.116141	-0.0838807	-0.0507512	0.0425692	-0.0863315	-0.0459005		-1.84684	-1.23762	-1.49148	-0.50618	-1.05892	-1.36852	-1.47519	-1.58547	-1.5614	-1.30554	-1.24602	-1.15881	-0.805328	-1.19421	-1.2316	-1.02028	-1.58955	-1.27547
982	-0.0026561	0.0716992	0.203935	0.0338655	-0.265741	-0.125579	-0.405897	-0.0615811	-0.155639	-0.163402	-0.154225	-0.0476484	-0.146886	-0.000683102	0.0106266	-0.135358	0.0383161	-0.0780936	-0.0769416		-1.48066	-0.804111	-1.30093	-0.26612	-0.840727	-1.09398	-1.0211	-1.66153	-1.05595	-0.840992	-0.995984	-0.92991	-0.724791	-0.954524	-1.21201	-1.10435	-1.39115	-1.03993
983	0.666412	0.687092	0.678139	0.234446	0.297324	0.35684	0.483971	0.654834	0.452656	0.446296	0.4199	0.346007	0.398277	0.515327	0.972218	1.14314	0.806015	0.457804	0.556483		-1.494	-1.00111	-1.27204	-0.10961	-0.828818	-1.11378	-1.70818	-1.68965	-1.09514	-0.838577	-1.10034	-0.825035	-0.972225	-1.01594	-1.50743	-1.78571	-1.74784	-1.18267
984	0.606907	0.750733	0.653874	0.543493	0.236305	0.285196	0.627321	0.512811	0.64619	0.516008	0.35902	0.498489	0.519563	0.646941	0.179089	0.219794	0.0443741	0.517658	0.464654		-0.405248	0.046362	-0.0995628	0.840474	0.559698	0.246389	-0.576603	-0.475299	-0.00626483	0.448612	0.281627	0.241064	0.0519678	0.0477096	0.270673	0.379773	0.244489	0.123286
985	0.852268	0.831219	0.733572	0.559122	0.431911	0.26693	1.40285	1.49385	1.01041	0.463094	0.506602	0.48807	0.887077	0.907464	0.138285	-0.103505	0.0648167	0.935722	0.659431		0.591145	0.635279	0.927763	1.48237	1.52243	1.03174	-0.0819504	0.489793	0.605207	1.21629	0.928193	0.760308	0.469851	0.650449	1.21412	1.75951	1.20642	0.906407
986	0.920342	0.956402	0.743069	0.560061	0.471087	0.43231	1.20518	1.12328	1.005	0.61942	0.524985	0.567643	0.759806	0.8935	0.600082	0.216722	0.401862	0.805322	0.711448		1.0239	1.06046	1.22382	1.73938	1.81496	1.51967	0.525599	0.778141	1.20376	1.61165	1.20051	1.32865	0.854652	1.17016	1.24762	1.62899	1.24666	1.2458
987	1.02112	0.990899	0.922849	0.702938	0.550373	0.591176	1.48849	1.30449	1.10747	0.701344	0.721277	0.731325	0.895802	1.07852	0.387699	0.154829	0.106735	0.961241	0.801032		2.12546	1.89744	2.27915	2.19087	2.79287	2.27273	1.52705	1.87998	1.98937	2.43098	2.30351	2.00063	1.74029	1.98788	2.56775	2.82427	2.80702	2.21278
988	0.901977	1.04563	0.719781	0.544334	0.458261	0.525383	1.44044	1.10179	0.97188	0.54498	0.545819	0.568046	0.70942	0.786377	-0.119935	-0.0630249	-0.216445	0.663674	0.618244		2.6088	2.25817	2.68426	2.34762	3.1118	2.6905	2.44079	2.8778	2.46444	2.96528	2.66233	2.29473	2.59964	2.52423	3.45725	3.21103	3.68296	2.75774
989	0.370593	0.531486	0.317475	0.358384	0.190365	0.207543	0.945594	0.438554	0.494815	0.231045	0.121814	0.297395	0.339806	0.252174	-0.829637	-0.534579	-1.04201	0.374085	0.170272		2.72855	2.42174	2.69668	2.3502	3.15969	2.60419	2.42234	3.00401	2.60658	3.00573	2.82421	2.55542	2.77238	2.69223	3.57298	3.20348	4.0342	2.86204
990	0.553369	0.538244	0.477246	0.342127	0.34524	0.346602	1.08011	0.846328	0.628492	0.49237	0.314005	0.541163	0.513032	0.494289	-0.0551899	-0.250519	-0.121294	0.589076	0.426372		2.17882	1.98558	2.20677	2.10576	2.77916	2.37533	2.0462	2.47425	2.09159	2.54046	2.43343	2.24576	2.23017	2.27945	2.7329	2.88181	3.10207	2.3935
991	-0.259458	-0.219575	-0.32143	-0.496487	-0.448866	-0.39185	0.407767	0.106056	-0.0904047	-0.445257	-0.460396	-0.353921	-0.126892	-0.313018	-0.593239	-0.957772	-0.647977	-0.046274	-0.314389		1.35117	1.34471	1.52841	1.80261	2.23924	1.8617	1.3577	1.60744	1.4398	1.99465	1.62898	1.8723	1.57662	1.71398	1.92132	2.32201	2.28563	1.75578
992	0.556849	0.695789	0.461343	0.472208	0.167867	0.388113	1.30173	0.952482	0.788623	0.432245	0.364415	0.511762	0.7572	0.596631	0.63069	0.867467	0.466304	0.643767	0.614193		1.61092	1.5883	1.59976	1.79191	2.43465	2.08336	1.2618	1.93638	1.66066	2.15973	2.06884	1.87292	1.73981	1.6744	1.79573	1.93434	2.19614	1.84763
993	0.328649	0.559614	0.19494	0.361717	0.0331629	0.158276	1.17949	0.666748	0.462028	0.175661	0.0965135	0.32233	0.545071	0.246282	0.0563832	-0.226793	-0.237398	0.278573	0.288958		1.94007	1.89005	2.00463	2.05471	2.69076	2.37123	1.64271	2.21826	1.9458	2.50489	2.22374	2.19594	1.98767	2.13236	2.44095	2.56773	2.8523	2.21552
994	0.775189	0.560371	0.546514	0.481897	0.359273	0.340135	0.670647	0.546094	0.433889	0.416539	0.378907	0.519205	0.369289	0.467226	0.460011	0.494188	0.304923	0.351216	0.470862		1.74811	1.90942	1.69172	1.81765	2.32156	2.06178	1.2758	1.39861	1.64525	2.16109	2.08327	1.94873	1.42767	1.93093	1.61455	1.66662	1.90922	1.8007
995	0.530105	0.757386	0.627269	0.492528	0.531647	0.309163	1.22308	1.00948	0.778138	0.427267	0.390597	0.571473	0.668416	0.681268	-0.0847396	0.0512197	-0.178001	0.632139	0.523246		1.83252	1.62872	2.0103	2.06001	2.49923	1.9798	1.15446	1.73084	1.57969	2.12074	2.00848	1.58847	1.43148	1.75493	2.26665	2.26017	2.4715	1.90459
996	1.08733	0.922666	0.765186	0.468023	0.521855	0.580377	1.27162	1.1635	1.20083	0.687471	0.575056	0.660808	0.697187	0.903385	0.242826	-0.0372727	0.131371	0.741435	0.699092		1.8833	1.79052	1.86438	1.90849	2.30519	1.83785	1.16142	1.57242	1.67218	2.05694	1.7157	1.59784	1.34828	1.56175	2.24308	2.29217	2.19234	1.82376
997	1.37111	0.97894	0.888055	0.513688	0.647699	0.535756	1.36721	1.28818	1.12539	0.71167	0.692939	0.623655	0.844098	1.01695	0.569568	-0.254162	0.396857	0.67609	0.777427		1.65363	1.6509	1.67731	1.84608	2.1762	1.72733	1.08628	1.10171	1.38815	1.91494	1.47547	1.54625	0.998469	1.5082	1.69439	2.40201	1.58888	1.61389
998	0.55349	0.513037	0.586349	0.484692	0.350175	0.276882	0.991879	0.766392	0.515688	0.376866	0.350784	0.524653	0.542933	0.516164	-0.0795541	-0.168401	-0.0439208	0.64745	0.428087		1.95143	1.77198	1.96667	1.87023	2.3495	1.87176	0.93336	1.55447	1.45692	1.93297	1.74559	1.4136	1.23646	1.39575	1.94224	2.15586	2.02388	1.73957
999	0.690691	0.411106	0.579976	0.376365	0.17113	0.258619	0.922675	0.992743	0.764883	0.301733	0.343551	0.42027	0.54202	0.612061	0.407653	-0.120911	0.299754	0.530957	0.472515		1.73226	1.7146	1.64558	1.58721	1.98989	1.56847	1.06607	1.26129	1.1799	1.76251	1.3702	1.16775	1.01816	1.22664	1.46859	1.74231	1.46076	1.46836
1000	-0.284089	-0.172896	-0.31236	-0.329923	-0.512199	-0.350588	-0.497619	-0.505424	-0.54812	-0.529103	-0.483506	-0.430295	-0.581394	-0.416693	-0.315418	-0.181751	-0.30614	-0.643378	-0.411161		1.25894	1.12539	1.20261	1.20844	1.59854	1.19163	0.899623	0.989992	0.950898	1.36545	1.47455	0.948364	0.791881	0.953045	0.692658	0.869587	0.764713	1.07567
1001	0.00150503	0.207409	0.0412596	-0.0221166	-0.298816	-0.0117712	0.716854	0.426347	0.0745029	-0.0774788	-0.059231	0.159238	0.272532	-0.0532647	0.101446	0.162282	0.205775	0.320606	0.120393		1.33255	1.00983	1.23418	1.22848	1.85556	1.39273	1.04256	1.46837	1.51705	1.70315	1.52433	1.13706	1.11357	1.31392	1.31676	1.51567	1.33396	1.35528
1002	0.49364	0.225829	0.465466	0.161165	0.00173316	0.186489	0.869888	0.863529	0.770163	0.360735	0.271517	0.36969	0.62908	0.585804	0.885963	0.219717	0.681892	0.500217	0.474584		1.32593	1.54357	1.20893	1.20769	1.88967	1.48965	1.01295	1.18791	1.34761	1.85575	1.48257	1.30514	0.965976	1.44974	1.18056	1.58626	1.1314	1.36302
1003	0.43917	0.250183	0.287911	-0.0114504	0.0100992	0.0240304	0.858031	0.758641	0.412919	0.159086	0.126367	0.122175	0.428817	0.387525	0.483905	-0.0166877	0.367748	0.24955	0.296557		1.65952	1.49922	1.55838	1.47711	2.06723	1.67148	1.14598	1.53014	1.55832	1.88174	1.65954	1.28396	1.1241	1.5077	1.28281	1.69356	1.38176	1.52839
1004	0.625777	0.504955	0.494546	0.359555	0.170787	0.248849	0.404932	0.348827	0.314037	0.357247	0.21805	0.43553	0.443574	0.485252	0.551718	0.666455	0.65232	0.382155	0.425809		1.5659	1.38054	1.48892	1.35641	1.90758	1.50628	0.95423	1.39548	1.27906	1.58292	1.47399	0.931605	0.907294	1.2029	1.17635	0.890376	1.05593	1.2974
1005	0.730141	0.441369	0.487562	0.165645	0.0894734	0.225945	0.353856	0.434765	0.694602	0.281199	0.259834	0.413609	0.382535	0.584083	0.699749	0.337892	0.607348	0.40413	0.421874		0.447655	0.340815	0.444358	0.674045	0.922768	0.625327	0.0480522	-0.165206	0.237727	0.588098	0.539889	0.0961352	-0.0553961	0.462322	-0.0883324	0.154031	-0.323627	0.291098
1006	0.413756	0.403889	0.501005	0.0692422	-0.236586	0.233089	0.870827	0.694317	0.687743	0.294877	0.317521	0.433627	0.418626	0.559503	0.733654	0.580852	0.727895	0.402171	0.450334		-0.324734	-0.18658	-0.261682	0.200387	0.281728	-0.13762	-1.36364	-1.08798	-0.508922	-0.0284353	-0.286205	-0.448368	-0.614248	-0.258295	-0.962807	-0.708252	-1.18044	-0.4633
1007	0.32105	0.174009	0.288581	0.0638371	-0.228802	-0.119807	0.10847	0.110619	0.0684095	0.035432	-0.0770251	0.0367308	0.0432424	0.238032	0.814812	0.767456	0.479785	0.288402	0.189624		-0.482683	-0.488584	-0.565709	-0.0720444	-0.0881177	-0.19852	-0.687404	-1.10796	-0.428513	-0.346011	-0.651588	-0.741025	-0.449019	-0.34954	-0.890251	-1.42337	-0.903356	-0.580806
1008	0.035691	0.151962	0.0722473	-0.00552147	-0.185095	-0.1551	-0.607549	0.176788	0.110734	0.086593	-0.0892882	0.124282	0.109297	0.159282	0.581681	0.755602	0.488019	0.039241	0.102715		-1.3984	-1.19358	-1.48381	-0.518731	-0.843958	-1.17324	-1.24182	-1.89612	-1.16811	-0.966554	-1.11053	-1.31418	-0.972653	-1.18462	-1.46535	-1.47359	-1.99003	-1.25855
1009	0.43466	0.215306	0.454746	0.0834866	0.0354385	0.158057	-0.116686	0.138354	0.4831	0.244609	0.224423	0.313224	0.262584	0.516123	0.629514	0.334439	0.455377	0.134092	0.277825		-2.51662	-1.55785	-2.24976	-1.24277	-1.67892	-2.01511	-2.10687	-2.43425	-1.90384	-1.63671	-1.64597	-1.8743	-1.86207	-1.89183	-2.22508	-1.91014	-2.69126	-1.96726
1010	0.0586488	0.192553	0.242516	0.0389466	-0.154358	-0.0418926	-0.268874	0.217099	0.109464	0.00350263	-0.0202851	0.153927	0.0752402	0.18601	0.424604	0.500159	0.408404	0.0481009	0.120765		-2.68366	-1.95775	-2.32949	-1.35775	-1.91252	-2.33487	-2.30165	-2.57617	-2.23096	-1.87906	-1.88255	-2.00742	-1.64551	-2.06526	-2.32318	-2.48507	-2.94412	-2.17159
1011	0.389628	0.408218	0.302919	0.154917	0.0707876	-0.00614009	-0.239775	0.026415	0.209359	0.0197948	0.0851135	0.183514	0.117062	0.371943	0.497478	0.698758	0.562395	0.142562	0.221942		-2.60779	-2.04727	-2.29845	-1.60697	-1.89555	-2.19938	-2.35591	-2.35854	-2.23857	-1.99674	-1.93353	-2.15804	-1.89689	-2.11339	-2.43975	-2.5335	-2.63269	-2.19488
1012	0.14255	0.252995	0.205142	0.0740772	-0.0510795	-0.12022	-0.141785	-0.0552315	0.340082	-0.0157247	-0.0785428	0.0899724	0.0347286	0.269042	0.336956	-0.10091	0.245288	0.0296257	0.0809425		-2.52385	-2.19069	-2.4004	-1.642	-2.14147	-2.30816	-2.04707	-2.40062	-2.24237	-2.03683	-1.46152	-2.15777	-1.87973	-2.21529	-2.55989	-2.3388	-2.78193	-2.19579
1013	0.05137	-0.0552166	0.146406	-0.014672	0.0429213	-0.0204553	-0.135997	0.223315	0.126618	-0.135771	-0.126973	0.012025	-0.0317749	0.174591	0.213203	0.446799	0.22731	-0.144313	0.0555215		-1.86781	-1.29052	-1.76841	-1.39783	-1.49781	-1.52062	-0.92261	-1.75213	-1.46723	-1.46449	-0.754159	-1.74969	-1.29598	-1.63376	-1.53384	-1.63517	-1.66775	-1.48352
1014	0.45987	0.227947	0.600778	0.224726	-0.0766522	0.161356	0.452654	0.558558	0.490298	0.310782	0.167538	0.236425	0.365866	0.400368	0.760576	0.717963	0.775501	0.248546	0.393506		-2.99591	-2.03408	-2.81623	-1.88959	-2.37599	-2.52847	-2.76785	-2.69927	-2.5109	-2.39693	-2.01509	-2.34824	-2.279	-2.46677	-3.04026	-2.86619	-3.25946	-2.54648
1015	0.175104	0.146369	0.258258	-0.0127022	-0.155813	0.0701288	0.013733	0.230371	0.289072	-0.0348498	0.0883343	0.22446	0.035674	0.0146605	0.613563	0.790491	0.563584	0.148857	0.192183		-2.03446	-1.74235	-2.00812	-1.72523	-1.80946	-1.62109	-2.40498	-1.75442	-1.76337	-2.28509	-1.77774	-2.16351	-1.62275	-1.93391	-2.20606	-2.7923	-2.21832	-1.99195
1016	0.35814	0.198728	0.162053	0.290033	-0.191488	-0.127462	0.0361126	0.425945	0.120248	-0.189008	-0.173162	-0.0476091	-0.017895	0.00296621	0.811586	0.85302	0.356386	-0.0140464	0.158586		-0.501475	-0.544226	-0.891999	-1.08847	-0.916328	-0.58172	0.465944	0.25398	-0.766256	-0.704246	0.380771	-1.54873	-0.436596	-0.797933	-0.914629	-1.79136	-0.98017	-0.668438
1017	0.710922	0.435055	0.547845	0.225771	0.182375	0.23164	0.480217	0.664945	0.369753	0.257775	0.193864	0.278169	0.387864	0.394461	0.777812	0.538615	0.795657	0.250504	0.429069		-3.11916	-2.54022	-3.01313	-2.184	-2.64905	-2.85671	-2.74688	-3.00962	-2.72865	-2.65091	-2.5324	-2.55377	-2.66007	-2.69751	-3.25512	-3.2974	-3.55774	-2.82661
1018	-0.169359	0.00407151	0.143651	0.0781361	-0.259848	-0.153091	-0.400636	-0.104412	-0.0862147	-0.267616	-0.335122	-0.105631	-0.0711356	-0.110966	0.246371	0.489106	0.103652	-0.182554	-0.0656443		-2.36368	-1.80428	-2.25826	-1.57894	-1.89942	-2.09671	-1.56256	-1.76199	-1.80508	-1.96554	-1.00949	-1.97063	-1.74823	-2.05509	-2.24982	-2.53801	-2.31342	-1.94007
1019	-0.0369881	-0.0518243	0.117594	-0.0419545	-0.307372	-0.140612	-0.703587	-0.373377	-0.432229	-0.278543	-0.294496	-0.0678918	-0.203567	-0.121479	0.151353	0.313793	0.184835	-0.233061	-0.139967		-2.41886	-2.19596	-2.4582	-1.91855	-2.03847	-2.29253	-1.82443	-2.13022	-2.41026	-2.42671	-2.03069	-2.50216	-1.87924	-2.44129	-2.8605	-3.14187	-2.92815	-2.34695
1020	0.152843	-0.0219333	0.315594	0.187474	-0.018654	-0.0111452	0.117798	0.415766	0.227034	0.00872052	-0.124619	0.126987	0.0961308	0.0568295	0.315487	0.827149	0.328124	-0.00934209	0.166125		-2.69835	-2.00081	-2.5986	-1.86071	-2.167	-2.37225	-2.43628	-2.59071	-2.55331	-2.38199	-2.18697	-2.31831	-1.99991	-2.6032	-2.5495	-2.83835	-3.20412	-2.43296
1021	0.533114	0.274607	0.335669	0.205557	-0.0115127	0.107938	0.679397	0.620874	0.490161	0.254444	0.107607	0.23111	0.316163	0.308864	0.516369	-0.0145979	0.481701	0.205265	0.313485		-2.47571	-2.01447	-2.45751	-1.95881	-1.93266	-2.12341	-2.19918	-2.28049	-2.32724	-1.84107	-2.3283	-2.10495	-2.12203	-2.52426	-2.54344	-1.9387	-2.72154	-2.22905
1022	0.528557	0.374086	0.311207	0.154685	-0.0194746	0.0199927	0.10346	0.277023	0.270477	0.0130996	-0.0820476	0.150195	0.217449	0.2644	0.409397	0.834634	0.513998	0.167458	0.250478		-2.63192	-2.28295	-2.47505	-2.10966	-2.04475	-2.3015	-2.21869	-2.15199	-2.49672	-2.13716	-1.97818	-2.19492	-2.1004	-2.48323	-2.76154	-3.18643	-2.80276	-2.37399
1023	-0.942532	-0.924624	-0.847231	-0.97318	-0.78639	-0.955262	-1.03882	-0.732662	-0.691715	-1.08537	-0.992486	-0.83589	-0.428743	-0.636916	-0.248983	0.208168	-0.321078	-0.550953	-0.710259		-2.646	-2.16299	-2.08658	-1.8054	-1.91745	-1.98859	-1.57422	-1.93451	-1.97114	-2.19045		-1.87006	-1.16401	-1.90522	-2.33055	-2.311	-2.51983	-2.02362
1024	0.376214	0.139227	0.0758751	0.0566626	-0.127552	0.0834645	0.481494	0.354413	0.282608	0.0459411	-0.0794496	0.152237	0.133076	0.13442	0.274986	0.0150997	0.283299	0.0534565	0.151971		0.626511	0.543917	0.684302	0.711824	1.12613	0.615824	0.521646	0.744001	0.848422	1.2781	0.984405	0.392419	0.200794	0.664582	0.692753	0.879142	0.532865	0.708685
1025	0.459629	0.372862	0.352341	0.142199	0.0800115	0.243145	0.402818	0.397156	0.491404	0.398115	0.237536	0.36803	0.417898	0.601097	0.882727	0.57265	0.673422	0.393513	0.41592		0.973944	0.718905	0.910501	0.858608	1.21047	0.737277	0.751333	0.826737	0.809464	1.24358	0.864325	0.505951	0.161807	0.837522	0.592772	0.409269	0.283765	0.746837
1026	0.459158	0.179227	0.223462	-0.0330973	-0.0272789	0.0115348	-0.0018112	0.260139	0.386658	0.100867	0.0296856	0.101974	0.0855893	0.235381	0.594253	0.555906	0.599783	-0.0118183	0.208312		0.345579	0.313318	0.465296	0.560227	0.797282	0.459165	0.29435	0.43204	0.435606	0.71305	0.513099	0.128286	-0.0208386	0.362511	-0.0509051	-0.14755	-0.306539	0.31141
1027	-0.844287	-0.893543	-0.713834	-0.857095	-0.738954	-0.462421	-1.72954	-1.06728	-0.829482	-0.664478	-0.692183	-0.389183	-0.406835	-0.545937	-0.473487	-0.0563322	-0.276548	-0.385306	-0.668151		-0.704166	-0.795615	-0.460114	-0.070228	-0.5103	-0.528718	-1.00699	-0.894522	-0.557124	-0.432214	-0.358734	-0.658095	-0.619692	-0.283427	-0.942823	-1.0837	-1.28702	-0.65844
1028	-0.158597	-0.0509978	-0.170822	-0.214301	-0.392908	-0.22358	-0.161971	-0.114707	-0.260348	-0.271579	-0.360264	-0.146467	-0.124375	-0.299516	0.301336	0.25699	0.197193	-0.242225	-0.135397		-0.123561	-0.0472727	0.056028	0.0490888	0.245973	0.00910217	-0.25397	-0.336269	-0.414504	-0.0850884	-0.0896869	-0.595667	-0.556757	-0.420135	-0.855773	-0.754617	-1.02293	-0.305649
1029	0.721292	0.437976	0.429028	-0.0529987	0.229393	0.153854	0.934105	0.930452	0.349999	0.281496	0.2078	0.254982	0.529661	0.415015	1.19035	0.558012	0.749302	0.311993	0.479539		-0.0180834	-0.100333	0.0188033	-0.198581	0.0957205	-0.158563	-0.473537	-0.488162	-0.420188	-0.275896	-0.265657	-0.786823	-0.895556	-0.598108	-0.998162	-0.917611	-1.25752	-0.455191
1030	0.258008	0.186719	-0.14519	-0.153398	-0.352881	-0.224544	0.244799	0.118351	-0.204931	-0.284635	-0.218313	-0.335605	0.0670454	-0.179827	0.460615	0.511457	0.387977	0.0567569	0.010689		-0.0104927	-0.163989	-0.0322663	-0.180972	0.179928	-0.0963054	-0.483133	-0.218864	-0.30891	-0.24432	-0.344833	-0.890297	-0.534746	-0.743801	-0.963559	-1.20242	-1.27757	-0.44215
1031	0.181945	0.235591	0.450352	0.194951	-0.170669	0.0219161	-0.663905	-0.455452	0.034008	0.0317276	-0.277027	0.100363	-0.17264	-0.0621506	0.458108	1.01396	0.426654	-0.0580391	0.0716498		-1.39261	-1.20857	-1.64647	-1.03743	-1.06532	-1.01171	-1.06683	-1.23167	-0.984529	-1.41711	-1.41426	-1.08762	-0.511444	-0.97697	-1.34775	-2.43811	-1.56582	-1.25907
1032	0.889568	0.917337	0.776092	0.473094	0.428093	0.412162	0.863621	0.835232	0.909773	0.630062	0.438556	0.497963	0.60126	0.781558	0.194768	-0.135083	0.152305	0.523252	0.56609		-0.620514	-0.366875	-0.471782	-0.0155295	-0.234904	-0.311432	-0.735657	-0.625419	-0.134209	-0.160125	-0.399582	0.159976	-0.0979099	-0.232428	0.0829478	0.524696	0.00843559	-0.213548
1033	0.817807	0.832904	0.66166	0.5597	0.290828	0.47807	1.1391	0.811461	0.751984	0.501275	0.427683	0.529528	0.579708	0.757878	0.458803	0.299435	0.32596	0.561679	0.599192		0.747279	0.858198	1.0165	1.26171	1.2495	1.18796	0.41099	0.668405	1.03633	1.24491	0.932397	1.37278	0.979984	1.07923	1.09523	1.4159	1.3228	1.05177
1034	0.761469	0.761635	0.734051	0.355667	0.206585	0.4333	0.955917	0.72784	0.838398	0.554161	0.391796	0.533725	0.582443	0.738115	0.304214	-0.332219	0.187451	0.38329	0.506547		1.34531	1.39909	1.39786	1.49875	1.75458	1.64344	1.16305	1.16778	1.46261	1.75133	1.50599	1.86226	1.28047	1.58429	1.66429	2.17729	1.92231	1.56357
1035	0.910968	1.00175	0.793941	0.617189	0.371596	0.464136	0.892635	0.894141	0.992882	0.649481	0.476046	0.56115	0.604155	0.775952	0.385912	0.472706	0.356159	0.475021	0.649768		1.95998	1.9287	1.97068	2.00671	2.43339	2.27493	1.58371	1.79951	1.97556	2.23625	2.10737	2.34796	1.88515	2.04818	2.15568	2.1814	2.51361	2.08287
1036	0.493102	0.6727	0.58726	0.573487	0.0709987	0.350943	0.95083	0.644529	0.624684	0.474089	0.256208	0.482363	0.488395	0.534991	-0.116936	-0.175379	-0.225158	0.467197	0.397461		2.37753	2.46253	2.41592	2.369	3.02469	2.78286	2.10598	2.50958	2.29685	2.75363	2.76143	2.54139	2.44213	2.46605	2.87109	3.07386	3.39403	2.62639
1037	1.22576	1.28843	0.951334	0.698667	0.377229	0.598747	1.98806	1.68209	1.1026	0.749231	0.595736	0.724742	1.14907	0.957303	0.402427	0.21619	0.0107256	0.982791	0.872285		2.75098	2.60532	2.80285	2.5537	3.30063	3.14733	2.84315	3.03171	2.74352	3.17731	3.10006	2.97439	3.09965	2.99826	3.60787	3.5949	4.21865	3.09119
1038	0.787212	1.03826	0.657126	0.655146	0.176887	0.503261	1.44076	1.00102	0.761084	0.558751	0.318874	0.583603	0.665266	0.612986	-0.519962	-0.364952	-0.782957	0.585043	0.482078		3.08841	2.87822	2.95653	2.60469	3.38165	3.40942	2.95901	3.42789	3.05905	3.44107	3.38769	3.06975	3.29979	3.24739	4.00681	3.59174	4.62656	3.31975
1039	0.704347	0.703257	0.554816	0.485652	0.265512	0.419647	1.36944	1.19672	0.789809	0.478809	0.275506	0.521998	0.741444	0.59365	-0.170796	-0.349828	-0.225637	0.694095	0.502691		2.67275	2.57602	2.81348	2.46853	3.18472	3.12227	2.83167	3.16218	2.70042	3.05401	2.95812	2.98994	3.01973	2.99187	3.46821	3.62551	4.12898	3.0452
1040	0.385299	0.34556	0.23971	0.196384	-0.0846426	0.171088	0.740208	0.520634	0.178255	0.186691	0.0939893	0.251663	0.297486	0.205587	0.419746	0.13253	0.421585	0.309255	0.278391		1.82786	1.86496	1.89243	1.94331	2.47446	2.46116	2.06403	2.35127	2.07659	2.34899	2.17578	2.47586	2.39688	2.28784	2.02361	2.25463	2.57866	2.20578
1041	0.352794	0.300434	-0.167938	0.154558	-0.290189	0.0593838	0.658992	0.457972	0.286623	0.158532	-0.0446539	0.0795503	0.212175	0.0831564	0.777383	0.87699	0.541846	0.0247739	0.251243		1.2833	1.13075	0.975158	1.44154	1.86349	1.7447	1.49146	1.758	1.41712	1.77574	1.7408	2.08207	1.70468	1.66607	1.12727	0.902732	1.55052	1.50914
1042	0.502339	0.488948	0.460115	0.0194763	0.0444335	0.197562	0.222241	0.482379	0.475092	0.174846	0.0719576	0.201083	0.338361	0.32009	0.591728	0.649004	0.409535	0.257835	0.328168		-1.78655	-2.12164	-2.2791	-2.49356	-2.45788	-2.32757	-0.991432	-1.26511	-1.46459	-1.93294	-1.64919	-1.38186	-0.570366	-1.25456	-1.38871	-2.03435	-1.34259	-1.69071
1043	-1.22096	-1.22553	-1.03557	-1.17698	-1.20727	-1.20217	-1.38014	-1.1331	-0.767704	-1.44862	-1.37427	-0.894712	-0.656574	-0.97895	-1.21918	-1.30668	-0.973414	-0.790493	-1.11068		-0.526029	-0.984806	-0.821461	-0.774218	-0.893017	-0.922194	-0.234389	0.325976	-0.393798	-0.405783	-0.277222	-0.433838	0.752068	-0.0918875	-0.0484438	0.146861	-0.00259526	-0.328516
1044	0.747599	0.140539	0.238129	0.212821	0.0686027	0.0208369	-0.0513215	0.17177	0.272217	-0.156056	-0.251901	0.0113761	-0.0147012	-0.109471	0.333254	0.583547	0.339007	0.0343984	0.143925		0.641177	0.304799	0.215017	0.469795	0.484039	0.270694	0.944853	1.07082	0.4278	0.447626	0.710628	0.565465	0.763453	0.840434	0.401192	-0.131744	0.21704	0.508417
1045	0.791669	0.408413	0.342329	0.262989	0.428021	0.311297	0.216956	0.398181	0.451023	0.202719	0.141055	0.432912	0.146741	0.240463	-0.00939377	0.268666	0.019595	0.210607	0.292458		1.54921	1.31199	1.25798	1.33222	1.5028	1.32093	1.63545	1.76383	1.40772	1.64102	1.46799	1.51423	1.5875	1.7021	1.73725	1.72259	1.78018	1.54323
1046	0.594178	0.530988	0.433825	0.320005	0.10302	0.201468	0.495809	0.372936	0.23508	0.240461	0.0954248	0.297001	0.272475	0.282993	0.154402	-0.0127686	0.0222314	0.283424	0.273497		2.00647	1.58608	1.65269	1.54844	1.88045	1.55857	1.55461	1.88183	1.65016	1.99488	1.87962	1.69533	1.74532	1.76465	1.86398	2.17773	2.04676	1.79339
1047	1.12919	0.966345	1.07812	0.837835	0.690745	0.680899	1.19183	1.21789	1.17923	0.712954	0.531808	0.661683	0.810945	0.968225	-0.196603	-0.070016	-0.350243	0.869343	0.717232		2.37946	2.14502	2.11323	1.85842	2.34779	2.22962	1.76277	2.192	2.22754	2.46364	2.28884	2.04909	2.08901	2.19343	3.11321	2.95191	3.3236	2.33697
1048	0.972093	1.10436	0.923318	0.797498	0.459354	0.630969	1.49149	1.05238	0.980177	0.739119	0.50315	0.637368	0.789269	0.80625	-0.497784	-0.375819	-0.781298	0.81456	0.613692		2.44215	2.18211	2.26096	1.86458	2.34478	2.363	2.11904	2.49674	2.31721	2.56146	2.59219	2.19857	2.41614	2.35402	3.32545	3.13814	3.78381	2.51532
1049	0.440328	0.115704	0.256601	0.0301063	-0.116464	0.219048	0.236943	0.722858	0.484985	-0.00619975	0.205238	0.225118	0.258561	0.330598	0.464283	-0.35576	0.707792	0.0999184	0.239981		1.33142	1.07017	1.04621	1.17438	1.16364	1.15193	1.05252	0.931142	1.22348	1.4432	1.10683	1.19947	0.958484	1.5112	0.912448	1.06847	0.875373	1.13061
1050	-0.131847	-0.29717	-0.263453	-0.218231	-0.1137	0.0909662	-0.800525	-0.496164	-0.0475955	-0.135611	-0.16298	0.18295	-0.133436	-0.0691413	-0.102614	0.0557411	0.0705013	-0.00246317	-0.143043		0.870624	0.295698	0.131863	0.21708	0.389911	0.317881	-0.107277	0.304391	0.0691784	0.621023	0.575897	0.180786	0.461503	0.62215	0.3337	0.234864	0.117896	0.331598
1051	0.0489025	-0.123126	-0.0558269	-0.15923	-0.0287865	-0.114038	0.123343	0.288042	0.110826	-0.164922	-0.204484	-0.106817	0.191067	-0.0451584	0.245056	0.0148559	-0.0472203	0.174777	0.00818116		0.774568	0.0596506	0.00320433	-0.0229196	0.311843	0.248395	0.106833	0.313441	0.107428	0.551696	0.506421	0.218707	0.628237	0.357633	0.358385	0.47623	0.120072	0.301166
1052	0.684391	0.271892	0.356507	-0.00797328	0.378738	0.284431	0.464716	0.59459	0.53878	0.184888	0.0472872	0.271277	0.306895	0.389668	0.0255666	-0.444745	0.140503	0.238047	0.262525		1.21985	0.80914	1.13684	1.61744	1.54682	1.18547	0.909744	1.09377	0.907157	1.55417	1.2851	1.17234	1.05676	1.32044	1.38457	1.90559	1.13905	1.24966
1053	0.448326	0.378916	0.228455	0.336902	0.270353	0.387431	0.564592	0.433834	0.412568	0.212064	0.0315252	0.422397	0.332935	0.293747	-0.588702	-0.539247	-0.500805	0.301231	0.190362		2.15682	1.85124	2.16826	2.24503	2.5259	2.04586	1.67239	2.10209	1.68321	2.39197	2.2659	1.88736	1.70806	2.07065	2.60036	3.04516	2.80728	2.18986
1054	0.514928	0.607466	0.461296	0.412506	0.433236	0.420639	1.09108	1.20533	0.713307	0.440087	0.298694	0.4773	0.570906	0.461548	0.206102	-0.19673	-0.049199	0.664782	0.485182		2.01951	1.88877	2.13358	1.96077	2.50649	2.17545	1.72708	2.02571	1.81378	2.5037	2.28824	1.96189	1.81467	2.05832	2.38326	2.78346	2.77236	2.16571
1055	0.78516	0.696287	0.432216	0.587699	0.320694	0.424834	1.20898	0.909433	0.50506	0.429548	0.20564	0.609335	0.716339	0.421387	-0.886892	-0.487839	-0.7996	0.597692	0.370887		2.26559	1.79393	2.07025	2.13603	2.651	2.03919	1.66914	2.13537	1.41562	2.29742	2.12156	1.52935	1.6071	1.67825	3.20191	3.01917	3.12228	2.16195
1056	1.01717	0.745827	0.841713	0.48423	0.496357	0.523047	0.998641	0.83262	0.947624	0.683946	0.546506	0.566191	0.611457	0.832648	0.549353	0.094465	0.193709	0.415795	0.632295		1.34639	1.35013	1.43724	1.49687	1.76102	1.58377	1.09007	1.10006	1.171	1.62437	1.41055	1.40905	0.949284	1.20001	1.28714	1.81776	1.49237	1.38395
1057	0.381455	0.643967	0.40586	0.291246	0.332553	0.260095	0.404427	0.30217	-0.0687884	0.3525	0.207864	0.358385	0.310903	0.384423	-0.0453141	-0.174261	0.0213859	0.359512	0.262688		1.4093	0.937625	1.40573	1.63483	1.75077	1.33101	0.672736	0.791006	0.914083	1.46168	1.24939	0.953147	0.703842	0.914171	1.25309	1.62887	1.0963	1.1828
1058	0.634538	0.661265	0.62138	0.385076	0.349674	0.381654	0.461231	0.395283	0.466523	0.355168	0.228784	0.359317	0.24862	0.366561	0.27554	0.418606	0.208427	0.268509	0.393675		0.648951	0.39487	0.807378	1.05447	0.946751	0.670811	-0.0538489	0.145764	0.379596	0.806034	0.60156	0.653966	0.246649	0.254641	0.316334	0.288507	0.070579	0.484295
1059	0.244707	0.407474	0.451429	0.175172	0.20775	0.144457	0.209822	0.158802	0.19875	0.29074	0.113859	0.222778	0.151781	0.285766	0.172164	-0.0235543	0.247287	0.0884219	0.2082		-0.0332005	-0.169744	0.222566	0.703196	0.405195	0.185502	-0.639413	-0.480447	-0.183498	0.200052	0.0414519	0.160637	-0.12945	-0.240852	-0.245666	0.26195	-0.559681	-0.0294942
1060	0.771266	0.944568	0.770438	0.650233	0.538597	0.686007	1.54962	1.18061	0.786804	0.643293	0.487446	0.723965	0.859441	0.76248	0.709052	0.489718	0.579404	0.820089	0.775168		-0.853346	-1.33082	-0.395791	-0.15822	-0.379499	-0.698806	-1.10839	-0.86636	-0.991912	-0.570996	-0.721276	-0.906405	-0.809958	-1.0556	-0.7892	-0.520292	-0.886889	-0.76728
1061	0.480439	0.625613	0.687463	0.531719	0.339581	0.498682	1.14658	0.973755	0.748063	0.486285	0.276786	0.455255	0.718716	0.4266	-0.138334	-0.311965	-0.0396323	0.607537	0.472952		-0.86315	-1.52906	-0.278668	-0.310768	-0.257924	-0.695666	-0.889463	-0.737295	-0.716042	-0.372805	-0.664069	-0.790873	-0.703713	-1.07388	-0.137466	0.432378	-0.483429	-0.592464
1062	0.581718	0.249867	0.481499	0.276816	0.252101	0.348286	0.755944	0.685644	0.633281	0.384437	0.195683	0.244505	0.448287	0.418371	0.632561	0.243092	0.461946	0.358044	0.425116		-1.78334	-2.33529	-0.994981	-0.763182	-0.916718	-1.14412	-1.16168	-1.29436	-1.2316	-0.986359	-1.10694	-1.05513	-1.09011	-1.32795	-1.69817	-1.47751	-1.62636	-1.29375
1063	-0.459549	-0.985973	-0.573479	-0.594199	-0.401957	-0.257126	-0.198107	-0.677561	-0.415935	-0.416564	-0.523832	-0.356515	-0.273537	-0.384359	0.00539843	-0.216553	-0.0351026	-0.285996	-0.391719		-1.51417	-1.1152	-0.957135	-0.872916	-1.2267	-0.935188	-0.623791	-1.00108	-0.860947	-0.911086	-0.560317	-0.871733	-0.454103	-0.801624	-0.986114	-0.864272	-0.831608	-0.905175
1064	-1.96025	-2.5686	-0.0836692	-0.293532	0.104045	0.153582	-0.473786	-0.0851397	0.0898965	-0.0452679	-0.124193	0.0222323	-0.0961153	-0.00425794	0.248845	0.0629788	0.312102	-0.0332388	-0.265242		-1.09737	-1.47879	-1.8217	-1.19508	-0.845716	-0.737925	-0.0415823	-0.0716189	-0.0798262	0.465237	0.359378	0.429146	0.0816833	0.644073	-0.0559022	0.464553	-0.188234	-0.304099
1065	-0.156101	-1.36011	0.124053	-0.163381	-0.0333334	0.123459	-0.544474	-0.313598	0.363545	0.000306365	-0.0546785	0.00708941	-0.0584529	0.00135953	0.579621	0.682508	0.581483	0.0847365	-0.00755399		-1.00278	-0.699336	-1.5086	-1.14272	-0.574005	-0.336323	0.399334	0.176171	0.125261	0.612691	0.607884	0.624401	0.229936	0.712333	0.0126915	-0.189562	0.156321	-0.105665
1066	0.289105	-0.357879	0.158541	0.00455634	0.332475	0.283775	0.200235	0.240373	0.125101	0.161194	0.0441215	0.306796	0.211844	0.243896	0.134704	-0.110038	0.101031	0.257535	0.145965		-0.412389	-0.679042	-0.942011	-0.689111	-0.193647	-0.00860077	0.31843	0.465308	0.443179	0.874963	0.935005	0.639546	0.392363	0.914156	0.841052	1.457	0.915844	0.31012
1067	-0.0229813	-0.480916	-0.192611	-0.255099	-0.195852	-0.108711	0.220307	0.0395315	0.113319	-0.205618	-0.175279	-0.0619904	-0.114553	-0.188636	-0.518981	-0.563209	-0.542239	-0.168341	-0.190103		0.0680004	-0.0951388	-0.722518	-0.48565	-0.0498444	0.151224	0.265927	0.320419	0.311358	0.911102	0.763387	0.669374	0.363957	0.847167	1.25222	1.93588	1.23947	0.455667
1068	0.433635	-0.136061	0.441833	0.337835	0.57678	0.333565	0.963301	0.680177	0.515905	0.408109	0.352321	0.434494	0.538571	0.526535	-0.487751	-0.354602	-0.411458	0.587597	0.318933		0.17257	-0.348909	-0.804806	-0.730769	-0.150712	-0.178908	-0.118299	0.22843	-0.285839	0.316333	0.239289	0.127183	-0.103085	0.0249158	1.31164	1.92025	1.38419	0.176675
1069	0.438813	-0.0183273	0.237639	0.241284	0.449426	0.272953	0.582331	0.554376	0.519358	0.351998	0.270727	0.299763	0.386344	0.543529	0.226664	-0.17614	0.167026	0.47862	0.323688		0.198192	-0.312515	-0.845087	-0.760869	-0.345466	-0.296364	-0.351748	-0.37311	-0.291487	0.130872	-0.030513	-0.10354	-0.37721	-0.241106	0.252872	1.11763	0.183462	-0.143882
1070	0.0522825	-0.549147	0.142806	-0.0772416	0.299379	0.0499145	0.307937	0.26608	0.122624	0.010735	-0.0182457	0.144822	0.233868	0.274534	0.0529281	-0.442119	0.142004	0.231496	0.0691476		-0.109126	-0.632412	-1.19696	-1.03241	-0.994027	-1.02576	-0.857893	-0.842167	-1.21773	-0.810656	-0.912185	-1.01345	-1.02142	-1.09108	-0.899336	0.0435831	-1.13287	-0.867405
1071	0.467675	-0.0408788	0.326462	0.251902	0.129035	0.400941	0.85706	0.922846	0.705721	0.516191	0.380178	0.470842	0.640612	0.705975	0.517433	0.0987041	0.371982	0.649567	0.465125		-0.490922	-1.23078	-1.35001	-1.2944	-1.28095	-1.48252	-1.2617	-1.39232	-1.19545	-1.16344	-1.21487	-1.53247	-1.54333	-1.61901	-1.57173	-0.859204	-1.76842	-1.30891
1072	0.633719	0.0732126	0.399315	0.142034	0.555176	0.380722	0.590031	0.715554	0.613946	0.473812	0.377969	0.360268	0.448483	0.869685	0.624698	0.131223	0.580401	0.505361	0.470867		-1.418	-2.36431	-1.94982	-1.71248	-1.84389	-2.13203	-1.79453	-2.23772	-1.865	-1.74555	-1.58532	-1.93005	-1.89005	-2.22547	-2.19796	-1.62766	-2.55266	-1.94544
1074	0.68369	0.166554	0.485439	0.338382	0.312806	0.538872	0.984945	0.792516	0.749719	0.617603	0.457014	0.474373	0.623982	0.713617	0.414504	-0.116602	0.417447	0.486804	0.50787		-2.15779	-3.04953	-2.63865	-2.39352	-2.58622	-2.48542	-2.30108	-2.65277	-2.38125	-2.12327	-2.19256	-2.25307	-2.33948	-2.54658	-2.21953	-1.38349	-2.57381	-2.3693
1075	0.675529	0.159657	0.572288	0.224386	0.399846	0.425252	1.21084	1.13953	0.714922	0.514428	0.423428	0.470204	0.731942	0.717142	0.155784	-0.253696	0.198226	0.70239	0.510116		-2.3425	-3.54577	-2.55948	-2.28187	-2.5287	-2.67303	-2.53184	-2.55358	-2.51215	-2.29518	-2.23523	-2.32171	-2.39335	-2.67104	-1.9878	-1.25355	-2.56018	-2.42629
1076	0.473639	-0.208063	0.304682	0.229435	0.434265	0.325131	0.891125	0.922865	0.39897	0.419932	0.364975	0.286386	0.511489	0.56255	0.759047	0.137986	0.333438	0.460006	0.422659		-2.51053	-3.51279	-2.66417	-2.44721	-2.60586	-2.75408	-2.35743	-2.58918	-2.50136	-2.40355	-2.44385	-2.30034	-2.33972	-2.73746	-2.9884	-2.09996	-2.80402	-2.59176
1077	0.0131152	-0.408726	0.276084	0.355604	0.490436	0.240996	0.67713	0.550054	0.000115538	0.264025	0.183886	0.234961	0.363112	0.276404	0.0219498	-0.210197	0.243071	0.392796	0.220268		-2.15036	-2.96095	-2.38471	-2.30311	-2.51911	-2.35079	-2.54749	-2.6969	-2.47799	-2.33489	-1.89458	-2.25267	-2.17378	-2.56553	-2.17846	-1.24799	-2.1748	-2.30671
1078	0.251405	-0.440861	0.393005	0.236046	0.524012	0.259178	0.769261	0.690288	0.422776	0.128703	0.223906	0.305369	0.349647	0.420784	0.366378	0.0337568	0.415605	0.40213	0.319522		-2.42483	-3.10365	-2.30782	-2.3637	-2.5592	-2.72429	-2.3336	-2.67181	-2.80454	-2.55314	-2.6687	-2.56606	-2.40208	-2.74126	-2.7165	-1.65012	-2.73112	-2.54838
1079	0.371985	-0.220984	0.469571	0.142388	0.411475	0.416735	0.533062	0.526075	0.311916	0.295044	0.293762	0.273409	0.346093	0.443914	0.528144	-0.00715436	0.363814	0.231267	0.318362		-2.66783	-3.25006	-2.47677	-2.43358	-2.89275	-2.89278	-2.43076	-3.27039	-2.66757	-2.60254	-2.09572	-2.40083	-2.45528	-2.76643	-2.9045	-1.95337	-2.93802	-2.65289
1080	0.592179	0.011186	0.578027	0.24926	0.438533	0.416335	0.882952	0.680652	0.521067	0.292265	0.280107	0.291781	0.385508	0.470345	0.194075	-0.372833	0.189172	0.364529	0.359174		-2.45377	-3.2511	-2.29736	-2.23675	-2.57073	-2.70583	-2.65938	-2.87398	-2.54422	-2.39459	-2.40174	-2.34954	-2.44123	-2.58127	-2.27701	-1.36702	-2.33259	-2.45518
1081	0.469151	-0.0125631	0.361112	0.0315609	0.22818	0.237087	0.951521	0.708097	0.391119	0.0529187	0.0630552	0.283003	0.422002	0.190297	0.220384	-0.280536	0.215709	0.263846	0.266441		-2.09047	-3.1661	-2.17477	-1.91386	-2.20805	-2.30958	-2.12248	-1.86528	-1.82667	-1.58675	-1.79086	-1.68446	-1.60498	-1.61171	-1.3552	-0.795809	-1.50023	-1.85925
1082	0.375402	-0.45989	0.125868	-0.324382	0.316955	0.222072	-0.119347	0.0811501	0.104212	-0.303566	-0.0989602	0.10676	-0.0582797	0.00403759	0.340521	0.226127	0.722898	0.000538782	0.0701176		-1.29369	-1.61048	-1.51203	-1.36909	-1.80976	-1.56513	-0.959513	-1.41625	-1.06797	-0.769239		-0.907544	-0.831151	-0.682043	-1.12256	-0.895999	-1.44054	-1.20331
1083	0.473998	0.493165	0.389536	0.118827	0.0326973	0.373172	0.40274	0.344359	0.352644	0.065386	0.108318	0.259633	0.361347	0.253252	0.469653	0.0154774	0.582069	0.349233	0.302528		-0.593311	-0.742335	-0.923226	-0.984036	-0.596706	-0.570034	0.0101716	-0.00805361	0.0522991	0.283493	0.130515	0.106647	0.0669407	0.213674	0.111871	0.35425	0.0234692	-0.180257
1084	0.858735	0.471905	0.307497	0.163114	0.356445	0.496956	0.915299	0.462019	0.55423	0.303932	0.304183	0.293814	0.44295	0.531644	0.979693	0.880371	0.515325	0.401126	0.513291		-0.497434	-0.457326	-1.0634	-0.979114	-0.620736	-0.483085	0.0981125	-0.147352	-0.198367	-0.147019	0.108252	0.0472558	-0.16886	0.17648	-0.305065	-0.487669	-0.0947989	-0.307066
1085	-0.315265	-0.257656	-0.586371	-0.781277	-0.301469	-0.440319	-0.326178	-0.0699268	-0.479976	-0.794125	-0.542072	-0.528374	-0.273927	-0.474925	0.241794	0.166036	-0.110908	-0.340277	-0.34529		-0.540013	-0.550314	-1.02572	-1.09342	-1.05739	-0.663239	-0.134684	-0.0524039	-0.198095	-0.251666	-0.231292	-0.228538	-0.275664	-0.10307	-0.720294	-0.736527	-0.434538	-0.488051
1086	-0.472736	-0.795015	-0.269602	-0.350874	-0.263054	-0.123779	0.375309	0.0879227	-0.0712001	-0.504487	-0.468886	-0.0677944	-0.256297	-0.405737	0.322141	0.434407	0.0621389	-0.0717131	-0.157736		-0.220453	0.0914317	-0.344318	-1.06844	-1.02296	-1.00239	1.94961	0.664535	0.919735	0.510888	0.533411	-1.40209	0.12837	-0.548673	-1.01417	-1.39721	-0.344634	-0.209845
1087	-0.202551	-0.284279	0.0948825	-0.167367	0.033466	-0.0171813	-0.189981	-0.0614212	0.00431552	0.000931978	0.0066171	-0.0861814	-0.0387141	0.0367292	0.566407	0.548138	0.427549	-0.0134175	0.0365524		-0.939319	-1.14469	-1.33348	-1.35822	-1.44225	-1.26447	-1.25485	-1.15484	-1.35675	-1.2042	-1.02141	-1.39912	-1.12216	-1.09409	-1.3354	-1.8215	-1.81547	-1.29778
1088	-0.0639539	-0.156948	0.0981737	-0.181497	-0.110985	0.0393262	-0.223938	-0.178764	0.058152	-0.0450123	-0.180161	-0.0636376	-0.27411	-0.115706	0.253358	0.380445	0.267053	-0.236131	-0.0407964		-0.364847	-0.574837	-0.909726	-0.982721	-1.22804	-0.556519	-0.261505	-0.637497	-0.580361	-0.582945	-0.772447	-1.3089	-0.690832	-0.563294	-0.956194	-1.36588	-1.13456	-0.792418
1089	0.103241	0.321026	0.315052	0.139221	0.389566	0.438379	-0.568103	-0.0715614	0.599938	0.380806	0.388702	0.31265	0.0556629	0.443825	0.785325	0.915533	0.831723	0.254761	0.335319		-0.735887	-0.943473	-0.818582	-0.988029	-0.997521	-1.01962	-0.41426	-0.917107	-1.09543	-1.03354	-0.924877	-1.51222	-1.1471	-0.960775	-1.21787	-1.63956	-1.48084	-1.04981
1090	-0.32119	-0.395945	-0.10962	-0.335281	0.18743	0.0419583	-1.0679	-0.678693	-0.302132	-0.303872	-0.270508	-0.111439	-0.33536	-0.274074	0.0198187	0.312651	-0.0203596	-0.33699	-0.238973		-0.832111	-1.15852	-1.06565	-0.933371	-1.32202	-1.43581		-1.19086	-1.34572	-1.05031		-1.58714	-1.20656	-1.19491	-1.56099	-1.77363	-2.09191	-1.31663
1091	0.3732	0.0393302	0.404402	0.132658	0.127718	0.241049	0.17221	0.169848	0.329667	0.12562	0.15162	0.0749985	0.0629765	0.157371	0.64611	0.315188	0.569265	0.154749	0.235999		-0.660229	-0.597524	-0.92827	-0.868043	-0.911006	-1.00665	-0.747828	-0.722717	-0.905543	-0.970232	-0.911167	-1.32317	-1.01577	-1.22419	-1.33228	-1.11545	-1.3488	-0.975816
1092	0.410124	-0.0830599	0.255187	-0.27284	0.432357	0.218918	0.724797	0.737785	0.743215	0.0536075	0.0469153	0.171176	0.21014	0.240167	0.722078	0.568873	0.4729	0.217577	0.326107		-1.53119	-1.48732	-1.55386	-1.23355	-1.49536	-1.64085	-1.54412	-1.57975	-1.98208	-1.57191	-1.68097	-1.84607	-1.71475	-1.8264	-2.20697	-2.11646	-2.324	-1.72562
1093	0.274993	-0.0146892	0.156992	-0.0606317	0.23547	0.214747	0.606642	0.971014	0.23715	0.016949	0.179609	0.122591	0.258955	0.144672	0.544328	0.446537	0.458315	0.297996	0.282869		0.523034	0.601303	0.646411	0.431315	0.211015	-0.123863	-0.201564	-0.420753	-0.225898	0.158886	-0.393984	-0.50472	-0.97485	-0.469902	-0.442536	-0.316409	-0.638642	-0.125951
1094	0.442572	0.350838	0.366463	0.183095	0.309743	0.320229	0.801005	0.731286	0.469964	0.202254	0.157895	0.234178	0.409498	0.413056	0.711912	0.297365	0.500699	0.480683	0.410152		0.815147	0.96805	1.03062	0.877175	0.6772	0.378039	-0.122721	0.23468	0.0950605	0.588465	0.0142671	-0.0307991	-0.563811	-0.249776	-0.01041	0.334259	-0.0467822	0.293451
1095	0.806286	0.24121	0.625813	0.365896	0.536334	0.592309	0.792003	0.617083	0.545608	0.429144	0.436457	0.602035	0.574939	0.599864	0.873645	0.510002	0.654793	0.57595	0.576632		0.888234	1.19822	1.02396	0.890735	0.501978	0.182276	-0.246824	-0.138458	-0.0447905	0.355729	-0.133076	-0.0832861	-0.776114	-0.320937	-0.2086	-0.0541082	-0.360227	0.157336
1096	0.817004	0.628989	0.58816	0.434477	0.648666	0.601124	0.959674	0.740557	0.601836	0.466916	0.404499	0.433029	0.509916	0.619306	0.374099	-0.240318	0.216624	0.529835	0.518577		0.491978	0.36526	0.593392	0.652183	0.21546	-0.158238	-0.703503	-0.536514	-0.287294	-0.0199629	-0.647479	-0.486251	-1.09647	-0.832536	-0.230819	0.385555	-0.489502	-0.163808
1097	0.298808	0.344594	0.379516	0.488057	0.537518	0.29333	-0.05764	0.112393	0.45252	0.144214	0.163975	0.296771	0.19417	0.321095	-0.124958	-0.229525	0.0406139	0.258746	0.217456		0.00226031	-0.189516	0.235393	0.20179	-0.276255	-0.716127	-0.645095	-0.5866	-1.05086	-0.476324	-0.832644	-0.976896	-1.25064	-1.28199	-0.62126	-0.111298	-1.0917	-0.568692
1098	0.689076	0.439159	0.657802	0.477517	0.563663	0.302543	0.289121	0.444593	0.515296	0.266778	0.210686	0.327371	0.293046	0.469718	0.269488	0.0730657	0.330223	0.344211	0.386853		-0.853473	-0.745501	-0.627703	-0.0908848	-0.856139	-1.228	-1.7043	-1.45513	-1.48533	-1.11921	-1.52514	-1.36554	-1.71416	-1.77296	-1.44401	-1.09983	-1.79112	-1.22814
1099	0.730139	0.797297	0.50955	0.414128	0.593736	0.515188	0.76655	0.601835	0.586692	0.450396	0.397557	0.402487	0.442887	0.636684	0.584311	0.368585	0.573698	0.456482	0.546011		-1.48854	-1.35269	-1.13685	-0.586315	-1.57597	-1.76945	-2.2084	-2.11511	-1.65369	-1.55618	-1.92432	-1.74976	-2.04324	-2.05928	-1.94664	-1.68837	-2.21538	-1.71001
1100	0.691766	0.406206	0.517634	0.264307	0.481167	0.295193	0.0191759	0.297941	0.228309	0.0831302	0.187414	0.194023	0.214931	0.31569	0.460684	0.381481	0.472757	0.194046	0.316992		-2.00309	-1.82497	-1.78721	-1.0905	-2.16788	-2.087	-2.16773	-2.25419	-2.41961	-2.02809	-2.43939	-2.27173	-2.31766	-2.4864	-2.66168	-2.64853	-3.00962	-2.21561
1101	0.635808	0.427349	0.566882	0.300691	0.420926	0.227917	0.459008	0.433155	0.29992	0.225749	0.252585	0.197441	0.330759	0.383354	0.924736	0.821582	0.592809	0.327463	0.434896		-2.07065	-1.62419	-2.04661	-1.27734	-2.08162	-1.94038	-1.68329	-1.85017	-1.86132	-2.26839	-2.12434	-2.26145	-2.15903	-1.89412	-2.37951	-2.92539	-2.26203	-2.04175
1103	0.481343	0.412596	0.582238	0.32543	0.277042	0.259947	0.524222	0.428145	0.234522	0.132263	0.0711865	0.164676	0.198962	0.120086	0.579674	0.547661	0.600074	0.160585	0.338925		-2.46299	-1.95482	-2.49039	-1.94084	-2.67858	-2.2265	-2.10068	-2.03441	-2.20439	-2.62581	-2.66391	-2.52326	-2.18243	-2.56012	-2.42763	-2.68942	-2.46227	-2.36638
1104	0.339425	0.432732	0.384331	0.208143	0.200039	0.187939	0.0079876	0.134689	0.0327039	-0.000449701	-0.0136344	0.0279763	0.119576	0.0518279	0.511145	0.72206	0.523064	0.104392	0.220775		-3.1253	-2.68601	-2.879	-2.33708	-3.01812	-2.96873	-2.75377	-2.78155	-2.55665	-2.83086	-2.4235	-2.74283	-2.51347	-2.99196	-3.20735	-3.54818	-3.14121	-2.85327
1105	-0.289524	-0.377645	-0.105392	-0.0429929	-0.0909433	-0.189478	-0.990036	-0.822102	-0.319698	-0.396134	-0.260932	-0.247932	-0.178199	-0.271802	0.198442	0.510283	0.195098	-0.234488	-0.217415		-2.70825	-2.41052	-2.66714	-2.28517	-2.88168	-2.78696	-2.60771	-2.02127	-2.90421	-2.94036	-2.75735	-2.79295	-2.42514	-2.89316	-3.08268	-3.36828	-3.4737	-2.76509
1106	-0.131145	-0.0994563	0.106982	0.0464913	-0.141396	-0.0774087	-0.699083	-0.4273	-0.620788	-0.241365	-0.378074	-0.156503	-0.26803	-0.326451	0.299707	0.128733	0.271166	-0.260753	-0.16526		-1.89002	-1.42284	-2.92596	-2.12795	-2.60642	-1.68832	-1.31391	-1.56214	-2.39062	-2.89539	-2.11018	-2.39416	-2.14034	-1.72623	-2.22798	-2.46143	-1.95616	-2.10824
1107	-0.115719	-0.00876192	0.236296	0.26627	0.209186	0.00230808	-0.582779	-0.37302	-0.045372	-0.128348	-0.119672	-0.0154435	-0.115218	-0.0279269	0.00286789	0.0769314	0.353921	-0.0444847	-0.0238314		-2.60632	-2.72891	-3.00082	-2.46458	-2.92525	-2.54346	-2.18535	-2.42916	-3.03828	-2.86732	-2.71311	-2.78239	-2.4315	-2.63579	-2.56043	-2.4151	-2.60648	-2.64319
1108	0.30694	0.21666	0.478691	0.33602	0.345696	0.320439	0.259161	0.235115	0.0251611	0.198961	0.171395	0.269697	0.140783	0.215458	0.529234	0.529721	0.557639	0.1328	0.292754		-2.88628	-2.51131	-3.02529	-2.30357	-2.89877	-2.72273	-2.28728	-2.68008	-2.61253	-2.71088	-2.41803	-2.54774	-2.29928	-2.73944	-2.84498	-2.7052	-2.71407	-2.64162
1109	0.617824	0.558636	0.653194	0.384529	0.617922	0.457949	0.521858	0.61039	0.447689	0.389622	0.432213	0.311958	0.393451	0.441911	0.762889	0.522357	0.688328	0.404944	0.512092		-3.18806	-2.84843	-3.03537	-2.17083	-2.8259	-2.97633	-2.6699	-2.92243	-2.95088	-2.57678	-2.69741	-2.60943	-2.39034	-2.87373	-3.03125	-2.75244	-3.07236	-2.79952
1110	0.200546	0.34633	0.411659	0.372635	0.316807	0.235648	-0.124655	-0.0718802	0.332011	0.182534	0.149156	0.17016	0.163577	0.262791	0.377904	0.191517	0.364369	0.16444	0.224753		-3.13437	-2.58692	-2.8293	-1.9145	-2.53764	-2.70205	-2.29093	-2.79229	-2.55978	-2.14457	-1.97025	-2.28903	-2.02445	-2.46507	-2.45432	-2.01357	-2.76887	-2.43988
1111	0.106567	0.311983	0.35044	0.232097	0.195938	0.140983	-0.285637	-0.113645	0.165435	0.174262	0.106218	0.144754	0.00848315	0.237893	0.432444	0.588668	0.398508	-0.095967	0.17219		-2.16483	-1.85378	-2.23566	-1.4655	-2.03278	-1.7511	-1.82304	-1.76279	-1.8483	-1.69271	-1.68379	-1.80666	-1.36195	-1.82184	-1.85789	-2.12226	-2.10038	-1.84619
1112	0.585998	0.457792	0.50951	0.343944	0.455156	0.305376	0.256999	0.414911	0.55696	0.437784	0.353851	0.185941	0.313243	0.560581	0.636353	0.430565	0.590122	0.198193	0.421849		-2.16912	-1.62878	-2.20698	-1.00115	-1.80591	-1.84793	-1.92334	-2.12644	-1.7645	-1.39022	-1.46276	-1.58596	-1.50621	-1.72749	-1.93662	-1.61625	-2.09964	-1.7529
1113	0.720279	0.570662	0.703527	0.358132	0.551483	0.404999	0.00907193	0.527389	0.62868	0.480013	0.487919	0.379316	0.371441	0.662227	0.771536	0.577277	0.593864	0.417544	0.511964		-1.65665	-1.36178	-1.61913	-0.536382	-1.24211	-1.372	-1.91644	-1.64721	-1.51059	-0.823771	-1.16334	-1.18932	-1.18544	-1.21938	-1.47925	-1.23625	-2.12399	-1.36959
1114	0.731723	0.731986	0.610861	0.500673	0.472614	0.475439	0.231718	0.448836	0.688532	0.492646	0.360424	0.448493	0.319853	0.723948	0.202451	0.263465	0.208654	0.336389	0.458261		-0.420093	-0.521081	-0.519288	0.0472685	0.0491711	-0.263415	-0.925025	-0.707379	-0.326397	0.169615	-0.0611126	-0.198588	-0.487851	-0.343169	-0.188424	0.226783	-0.42255	-0.287737
1115	0.818141	0.848344	0.597967	0.470472	0.505954	0.452012	1.16806	1.04699	0.659039	0.491547	0.425764	0.42713	0.648043	0.64892	0.558565	0.21437	0.563724	0.558611	0.616869		0.21955	-0.0638131	0.159368	0.455248	0.481809	0.168237	-0.158203	0.0576443	0.0971301	0.579899	0.256064	0.165482	-0.0527255	0.132728	0.276447	0.626144	0.146411	0.208672
1116	0.706666	0.614941	0.562535	0.230212	0.400236	0.357189	1.31263	1.28531	0.675939	0.260598	0.236212	0.326173	0.586417	0.586972	0.628317	0.1748	0.432419	0.440716	0.54546		0.690075	0.502969	0.557361	0.794388	0.969813	0.663287	0.413034	0.278295	0.38052	1.11459	0.73978	0.561181	0.213708	0.721517	0.622195	1.02746	0.631038	0.640071
1117	0.0240588	0.257559	0.110579	0.247959	0.126918	0.0919879	0.444333	0.459166	0.325437	-0.0638081	-0.121029	0.0571168	0.147578	0.263474	-0.154886	-0.264929	-0.203467	0.112628	0.103371		1.35029	1.18492	1.12782	1.29125	1.65256	1.3437	0.911445	1.21683	1.08464	1.73181	1.39375	1.14713	0.992284	1.23747	1.65022	2.10436	1.82287	1.36726
1118	0.586549	0.547694	0.318157	0.303728	0.485153	0.360692	0.859797	1.18802	0.634491	0.29344	0.150677	0.320175	0.52095	0.415809	0.611858	0.331793	0.371549	0.463679	0.486901		1.5944	1.17486	1.1642	1.13986	1.55632	1.31738	1.02411	1.22204	1.13923	1.75952	1.48678	1.11117	1.01845	1.34554	1.33725	1.62679	1.54969	1.32751
1119	0.0358001	0.0931503	-0.0574878	-0.0195898	0.105502	-0.0261251	0.363436	0.322364	0.10543	-0.11114	-0.198733	-0.0099681	0.121753	0.0758845	0.151073	0.0302733	0.134907	0.186036	0.0723647		1.01961	0.717319	0.72292	0.83028	1.16937	0.937283	0.880463	1.21084	0.786394	1.33535	1.39872	0.808476	0.903544	0.746367	0.776908	1.45218	1.03498	0.984176
1120	-0.0205811	-0.202711	-0.198689	-0.0563758	0.00677559	0.0347221	-0.692321	-0.448368	-0.323681	-0.325512	-0.327442	-0.0983554	-0.177131	-0.145758	-0.236759	0.239877	0.174233	-0.181526	-0.165534		0.14354	0.178379	-0.393206	0.312386	0.511908	0.513457	0.771646	0.829539	0.30895	0.632245	0.848936	0.985214	0.702862	0.733667	0.625675	0.207385	0.413079	0.489745
1121	0.320009	0.217706	0.286984	0.0720874	0.218359	0.496391	-0.329121	0.198918	0.680675	0.334465	0.305041	0.534999	0.179234	0.526665	0.548342	0.819665	0.884841	0.282495	0.365431		0.80969	0.88666	0.502384	1.08982	1.18975	1.15077	1.51042	1.0391	0.913264	1.32771	1.25681	1.57258	0.96632	1.53943	1.10112	0.923002	0.927975	1.1004
1122	0.365991	0.408278	0.404131	0.381434	0.158025	0.264126	0.0607249	0.271727	0.468826	0.334945	0.192004	0.295153	0.193559	0.514026	0.749798	0.95531	0.728974	0.253062	0.388894		1.06229	1.17392	0.865908	1.27322	1.46436	1.29016	1.36101	1.38438	1.18159	1.73158	1.9555	1.75471	1.16373	1.64638	0.99497	1.19487	1.05921	1.32693
1123	0.080778	-0.0221994	0.183125	-0.189619	-0.142287	0.0284828	-0.8213	-0.213645	0.239	-0.0718286	-0.0504662	0.137058	0.0219189	0.169932	-0.0631669	-0.225116	0.127709	-0.190495	-0.0556732		1.61105	1.80914	1.57892	1.70717	1.92419	1.83434	1.5589	1.42797	1.66846	2.10322	1.73911	1.85433	1.30078	2.18598	1.81655	2.07355	1.82642	1.76589
1124	0.190298	0.0888662	0.0782718	-0.114942	-0.163163	-0.066437	-0.0471793	0.123517	0.205353	-0.0604039	-0.190115	-0.012178	-0.0782472	0.0903596	-0.172754	-0.616096	-0.218762	-0.0433292	-0.0559411		1.82956	1.75965	1.82394	1.79697	2.12649	1.94811	1.70679	1.75432	1.7991	2.1351	1.80929	1.82585	1.37974	1.91746	2.15568	2.36506	2.12787	1.8977
1125	0.56105	0.379587	0.519389	0.151088	0.030316	0.252168	0.597543	0.784129	0.601206	0.290991	0.181569	0.309361	0.555662	0.577785	0.520575	0.00807771	0.239831	0.361079	0.384523		1.51567	1.64621	1.53014	1.52919	1.80595	1.59179	1.34462	1.34415	1.22711	1.73646	1.58704	1.43684	0.95859	1.44533	1.39454	1.55508	1.50116	1.4794
1126	0.613541	0.562164	0.414529	0.281614	0.0525496	0.352665	0.520189	0.800634	0.723391	0.322263	0.241406	0.420247	0.518278	0.612072	0.616181	0.491204	0.571079	0.352804	0.470379		0.930466	0.762132	0.905504	1.09427	1.20015	0.837463	0.506443	0.304058	0.736131	1.01686	0.910836	0.664854	0.302146	0.643273	0.47771	0.665712	0.29004	0.720474
1127	0.688856	0.53976	0.551533	0.383018	0.295959	0.441459	-0.00737931	0.418262	0.75937	0.516051	0.340521	0.498392	0.408005	0.81046	0.601373	0.35861	0.760334	0.19726	0.475658		0.0490699	0.325547	0.173629	0.537658	0.418965	0.131853	-0.294304	-0.206816	0.108442	0.429843	-0.0576381	0.099925	-0.217747	-0.0351048	-0.229509	-0.380099	-0.656208	0.011618
1128	0.78887	0.641392	0.516088	0.460288	0.231242	0.398531	0.521803	0.722427	0.695687	0.530651	0.357217	0.468969	0.513077	0.708282	0.741952	0.797693	0.756973	0.481909	0.574058		-0.47762	-0.24792	-0.399737	0.149055	-0.058861	-0.286531	-0.627181	-0.452772	-0.440042	-0.0582261	-0.00463786	-0.38516	-0.413325	-0.471931	-0.575533	-0.643334	-0.937675	-0.372437
1129	0.468332	0.464908	0.365926	0.138238	0.190214	0.191952	0.289795	0.490046	0.452916	0.380022	0.332074	0.276952	0.240086	0.54079	0.603975	0.525621	0.442659	0.119558	0.361893		-1.53477	-1.13064	-1.40668	-0.576091	-1.0392	-1.28681	-1.09147	-1.42715	-1.43398	-0.77937	-0.706834	-1.09866	-1.22246	-1.24016	-1.65851	-1.22297	-1.6184	-1.20436
1130	0.637775	0.613064	0.352795	0.305343	0.396528	0.215577	0.574747	0.813992	0.646317	0.284935	0.165506	0.254336	0.470955	0.627428	0.162569	-0.0614545	0.102492	0.376503	0.385523		-1.79106	-1.48398	-1.63339	-1.18061	-1.25953	-1.66462	-1.34389	-1.44516	-1.82559	-1.19616	-1.1424	-1.72828	-1.49967	-1.70719	-1.46057	-1.03877	-1.72584	-1.47804
1131	0.741812	0.710104	0.653037	0.447819	0.34054	0.356448	0.668131	0.627826	0.550811	0.472639	0.319049	0.338198	0.495445	0.664595	0.656009	0.427506	0.579445	0.378668	0.523782		-1.9439	-1.65838	-2.07352	-1.55952	-1.68974	-1.74774	-1.61442	-1.64896	-1.73371	-1.44823	-1.46504	-1.79453	-1.58618	-1.79779	-1.86919	-1.58694	-1.94153	-1.71525
1132	0.272084	0.453999	0.279882	0.21437	-0.112567	0.0357777	-0.324153	0.00322708	0.398324	0.239281	0.0958034	0.189947	0.0073637	0.255169	0.174114	0.246168	0.200729	0.0379849	0.148195		-2.06224	-2.15765	-2.43063	-1.84548	-2.00561	-2.05811	-1.92556	-1.7897	-1.89897	-1.69564	-1.9346	-1.93108	-1.87395	-2.15667	-1.99237	-2.07532	-2.31379	-2.00867
1133	1.18181	0.202952	0.860689	0.297478	0.261579	0.321052	0.544201	0.520682	0.52716	0.479936	0.334627	0.327049	0.30711	0.545648	0.393704	-0.0172767	0.34079	0.130821	0.420001		-2.14677	-1.34568	-2.21649	-1.84295	-1.91816	-1.92648	-1.80654	-2.15116	-1.50231	-1.66209	-1.12058	-1.60437	-2.03192	-1.76547	-2.05125	-1.23332	-1.71706	-1.76721
1134	0.803295	0.850048	0.752964	0.464092	0.441336	0.426788	0.555643	0.705328	0.71887	0.61392	0.476339	0.486803	0.431726	0.75688	0.382906	-0.0682237	0.399173	0.2522	0.525005		-2.40012	-2.02411	-2.61216	-2.05251	-2.21836	-2.39989	-2.12262	-2.2479	-2.15834	-1.97883	-2.21205	-2.22551	-2.16486	-2.46872	-2.24448	-1.7931	-2.6761	-2.23527
1135	0.862664	0.860551	0.729714	0.450786	0.411119	0.424698	0.680021	0.775212	0.68948	0.563968	0.408699	0.404229	0.478342	0.697917	0.535144	0.200892	0.379317	0.417204	0.553887		-2.3261	-2.43588	-2.72386	-2.13883	-2.245	-2.49182	-2.04419	-2.32548	-2.30068	-2.04332	-2.13224	-2.31927	-2.25011	-2.46042	-2.4151	-2.00869	-2.71416	-2.31619
1136	1.04281	0.886414	0.986564	0.701769	0.58464	0.526299	0.992768	0.976545	1.02408	0.775025	0.542147	0.573274	0.722415	0.802836	0.13968	-0.160764	0.102616	0.691912	0.661724		-1.93886	-1.96905	-2.4445	-1.97024	-1.88242	-2.19384	-1.92897	-1.9999	-1.98946	-1.83522	-1.85246	-2.09041	-2.13276	-2.31871	-1.65065	-0.913153	-1.91162	-1.94248
1137	0.665503	0.714204	0.615321	0.471036	0.262517	0.119695	0.376186	0.316143	0.518028	0.420025	0.269738	0.15075	0.216158	0.486265	0.118044	-0.281842	0.134251	0.226509	0.322141		-2.5533	-2.43347	-2.81698	-2.15875	-2.32057	-2.43115	-2.27711	-2.53731	-2.51232	-2.15223	-2.20915	-2.31986	-2.23817	-2.55583	-2.36761	-1.73126	-2.45342	-2.35697
1138	0.6131	0.642453	0.594608	0.370327	0.156702	0.209512	0.0178399	0.285492	0.53634	0.416514	0.30301	0.218525	0.207902	0.523111	0.645218	0.440887	0.559799	0.141128	0.382359		-2.38828	-2.41896	-2.83715	-2.23406	-2.35704	-2.45607	-1.87545	-2.35664	-2.36337	-2.19885	-2.07182	-2.48794	-2.40547	-2.48976	-2.75192	-2.72566	-2.93708	-2.43268
1139	0.337255	0.516149	0.539451	0.383876	0.105432	0.177983	-0.248163	0.118837	0.453523	0.425858	0.295847	0.144834	0.143237	0.415513	0.466881	0.232263	0.355622	0.0614246	0.273657		-2.49448	-2.59049	-2.8492	-2.22078	-2.38134	-2.5196	-2.51078	-2.57728	-2.70542	-2.33531	-2.15117	-2.53804	-2.28911	-2.73024	-2.75982	-2.50766	-3.10896	-2.54528
1140	0.884368	0.682083	0.72273	0.458085	0.533092	0.343662	0.921377	0.905472	0.829491	0.534445	0.440397	0.270801	0.383684	0.663029	0.554177	-0.01146	0.427355	0.429713	0.554028		-2.66617	-2.45818	-2.78546	-2.22104	-2.35897	-2.68865	-2.61551	-2.69461	-2.64074	-2.26131	-2.48136	-2.63145	-2.7105	-2.83358	-2.70518	-1.88448	-2.95955	-2.56451
1141	0.218854	0.405194	0.428124	0.214166	-0.0837592	0.0765271	-0.589081	-0.424385	0.259201	0.178765	0.0562596	0.0857742	-0.0496353	0.259524	0.175529	-0.0204903	0.135115	-0.0683093	0.0698542		-2.38503	-2.49391	-2.6178	-2.19119	-2.27096	-2.40419	-2.06062	-2.28589	-2.58511	-2.29929	-1.91962	-2.51982	-2.474	-2.69464	-2.62064	-2.36366	-2.93373	-2.41883
1142	0.576821	0.553864	0.584185	0.352137	0.176282	0.285456	-0.0424993	0.221403	0.283852	0.333341	0.275494	0.25353	0.185598	0.464051	0.617627	0.607584	0.619113	0.122614	0.35947		-2.63853	-2.67951	-2.82678	-2.2134	-2.43552	-2.29584	-2.34351	-2.71714	-2.80173	-2.54761	-2.34948	-2.68429	-2.56169	-2.78286	-2.98365	-2.8766	-3.12286	-2.63888
1143	0.274296	0.421538	0.565375	0.28279	0.0814518	0.313767	-0.573344	-0.241809	0.146255	0.299116	0.107335	0.226507	0.0306405	0.258843	0.566938	0.428449	0.578439	0.044636	0.211735		-2.7393	-2.70484	-2.88618	-2.25911	-2.48808	-2.73002	-2.31135	-2.82358	-2.7218	-2.61592	-2.43719	-2.56442	-2.36961	-2.8769	-3.12995	-3.21165	-3.29736	-2.71572
1144	0.295675	0.105027	0.167381	0.11485	-0.174531	-0.263792	-0.177785	-0.144754	-0.107352	-0.36417	-0.328318	-0.210764	-0.191508	-0.285403	0.31948	0.276888	0.192428	-0.0487872	-0.0458576		-0.822817	-1.25357	-1.37739	-1.35334	-0.965748	-1.10867	-0.772102	-0.198898	-1.29428	-1.4301	-1.19684	-1.94853	-0.82747	-1.3034	-1.34356	-1.63427	-1.55247	-1.19903
1145	0.26244	0.429848	0.192836	0.0353266	-0.0074372	0.21874	0.400645	0.163831	0.437735	0.302208	0.0513975	0.422393	0.423387	0.270463	0.493137	0.203311	0.534247	0.40035	0.290825		0.190533	0.0931315	0.0137896	0.311988	0.706809	0.481795	0.218697	0.0813189	0.235015	0.734653	0.766282	0.367495	0.150867	0.537591	0.235197	0.508999	-0.0928004	0.325962
1146	-0.0326878	-0.218982	-0.285716	-0.207095	-0.253639	-0.28018	-0.166608	0.0967933	0.284171	-0.378955	-0.445459	-0.0916482	0.0151816	-0.0736554	-0.020007	-0.281189	-0.0971568	-0.0968037	-0.140758		0.361189	0.585265	0.559031	0.887794	1.41426	0.895737	0.563745	0.72737	0.339509	1.12577	1.0611	0.552776	0.405907	0.817043	0.592954	0.833192	0.620227	0.726051
1147	0.152441	-0.0303952	0.239629	-0.181482	-0.191459	-0.581047	-0.83606	-0.651823	-0.403596	-0.405401	-0.358636	-0.173085	-0.228743	-0.496478	0.128883	0.269599	0.27436	-0.207948	-0.204513		0.602894	0.779636	0.417341	0.737026	1.30672	0.846865	0.819502	0.842124	0.897466	1.26716	1.31485	0.761205	0.499069	0.732032	0.251313	0.295708	0.49521	0.756831
1148	0.998797	0.690594	0.811151	0.442825	0.5333	0.459465	0.71598	0.975376	0.516245	0.606348	0.409625	0.400731	0.474229	0.577323	0.97129	1.43746	0.894381	0.442387	0.686529		0.561462	0.685988	0.442257	0.682509	1.19919	0.884379	0.744417	0.786334	0.583594	0.860267	1.00544	0.758453	0.333213	0.686411	0.149672	-0.027436	0.0473322	0.610793
1149	0.480664	0.560892	0.632788	0.366624	0.353728	0.457526	0.429598	0.482154	0.671106	0.416626	0.459349	0.345123	0.510979	0.77643	1.16892	0.924037	0.697747	0.572127	0.572579		0.280667	0.516893	0.429299	0.29522	0.745434	0.796565	0.359845	-0.0398438	0.296499	0.490531	0.577906	0.395713	-0.111099	0.352721	-0.282981	0.0273636	-0.271459	0.28584
1150	0.395537	0.36241	0.368283	0.0588214	-0.000247152	0.0331084	0.385691	0.403952	0.117232	0.0948072	-0.0611262	0.0989098	0.248132	0.250569	0.51921	-0.0877288	0.252595	0.238371	0.204363		-0.0384881	0.0097888	0.138894	0.487712	0.715562	0.399813	-0.285878	-0.183426	-0.127708	0.274255	0.274801	-0.0343488	-0.300686	-0.141931	-0.370549	0.0199653	-0.507696	0.0194165
1151	0.259531	0.390164	0.360411	0.327697	0.156921	0.122256	0.201108	0.186327	0.13071	0.185897	0.0970471	0.0977751	0.172916	0.270021	0.152348	-0.29119	0.241846	0.23117	0.182942		-0.897582	-0.750429	-0.544449	-0.120966	-0.0952907	-0.376242	-1.04396	-0.896328	-0.568678	-0.336979	-0.440414	-0.613364	-0.493375	-0.689093	-0.592988	-0.242434	-1.14575	-0.579313
1152	0.437086	0.402696	0.48635	0.232482	-0.0108887	0.177133	0.0614398	0.192075	0.336039	0.236318	0.103237	0.057914	0.2514	0.336151	0.554275	0.585101	0.50245	0.153208	0.283026		-1.20967	-0.906598	-1.03599	-0.474523	-0.646089	-0.804811	-1.12496	-1.08483	-0.841014	-0.789263	-0.777277	-0.952544	-0.761286	-0.962457	-1.25773	-1.49151	-1.57326	-0.981989
1153	-0.15961	-0.058262	-0.182907	-0.0325964	-0.37614	-0.472022	-0.28362	-0.29926	-0.514589	-0.47865	-0.49201	-0.325088	-0.283	-0.330237	0.445413	0.556405	-0.142025	-0.269813	-0.205445		-0.923019	-0.723629	-0.760889	-0.387867	-0.542439	-0.61425	-1.05593	-0.452507	-0.724658	-0.704372	-0.481374	-1.06005	-0.398109	-0.711431	-0.854735	-1.43134	-0.921654	-0.749897
1154	-0.14142	0.0368597	-0.0576115	-0.0432868	-0.166439	-0.165212	-0.389377	0.070963	0.121559	-0.272778	-0.255772	-0.090727	-0.00153024	-0.0753387	0.0933791	-0.154319	0.0796135	0.0634198	-0.0748898		-0.922753	-0.751424	-0.668836	-0.111075	-0.184582	-0.665682	-1.20311	-0.88709	-1.02128	-0.484538	-0.763471	-1.03089	-0.527079	-0.729691	-0.895752	-0.493408	-1.36001	-0.747098
1155	-0.124881	-0.0254878	0.118272	0.0735414	-0.406687	-0.142939	-0.849546	-0.371713	0.0698186	-0.221693	-0.361213	-0.00709545	-0.0676462	-0.0561981	-0.233251	-0.204755	-0.219976	-0.172182	-0.177979		-0.0326325	0.257249	0.143443	0.381736	0.643768	0.325771	-0.166792	0.124248	-0.199795	0.362981	0.376535	-0.191714	0.0385628	0.0505243	0.0142211	0.374184	-0.183456	0.136402
1156	0.159472	-0.181426	-0.112989	-0.152187	0.0651253	-0.390481	-0.760688	0.168148	0.448131	-0.276127	-0.409653	-0.180556	-0.0869837	-0.200835	-0.0542392	0.0462458	0.0550864	-0.19098	-0.114163		0.659714	0.682521	0.765511	0.759091	1.23294	0.860892	0.240721	0.626187	0.150828	1.01578	0.63404	0.449469	0.5657	0.660213	0.532395	0.734403	0.436017	0.647436
1157	0.432948	0.272982	0.109963	0.175185	0.136457	0.212075	-0.617923	0.225643	0.975339	0.321278	0.188837	0.399742	0.202299	0.532048	0.710015	1.06382	0.953405	0.292013	0.365896		0.285759	0.373898	0.142509	0.697215	1.04176	0.624229	1.04994	0.191505	-0.157407	0.498235	0.724901	0.0997591	0.226604	0.591	-0.171899	-0.303843	-0.561308	0.314874
1158	-0.343117	-0.484583	-0.465782	-0.229117	-0.571801	-0.564835	-0.464842	0.305945	-0.416624	-0.640172	-0.69153	-0.326143	-0.204456	-0.490871	-0.0833804	-0.0402452	-0.272494	-0.360081	-0.352452		0.839335	0.922815	0.834034	1.16278	1.7784	1.4212	0.950941	1.39624	0.769016	1.46495	1.11306	0.899222	0.789343	1.24955	0.63396	1.12949	0.807727	1.06836
1159	-0.0726714	0.00912293	0.00768365	-0.136796	-0.322851	-0.261642	-0.383317	-0.431394	-0.178398	-0.253259	-0.40214	-0.144755	-0.178534	-0.282515	-0.128903	-0.141947	-0.0137375	-0.222506	-0.196587		0.991891	0.771731	0.959738	1.04555	1.50981	1.14546	0.864535	1.50786	1.15577	1.71991	1.54638	1.24055	1.1298	1.31028	1.02775	1.12308	1.15284	1.18841
1160	-0.146143	-0.290741	-0.0473324	-0.346525	-0.593927	-0.339327	-0.14576	-0.378671	0.0120282	-0.311992	-0.42902	-0.331513	-0.15405	-0.144608	0.171946	-0.281193	-0.0162989	-0.368341	-0.230082		0.0757924	0.31133	0.295538	0.593267	1.00549	0.831586	0.26183	0.329503	0.507659	0.966184	0.911344	0.953711	0.560015	0.927846	0.171097	0.979628	0.338921	0.589456
1161	-0.0474078	-0.0316701	0.086666	0.025522	-0.358708	-0.146998	0.0244607	-0.111248	0.0254264	-0.257233	-0.350448	-0.0739624	0.0162663	-0.162318	0.617269	0.667261	0.393231	-0.0330006	0.0157282		0.570428	0.267739	0.736654	0.846642	1.05432	0.731241	0.290394	0.850493	0.682382	1.21278		0.47409	0.651132	0.804513	0.343864	-0.00632041	0.51716	0.626719
1162	0.179766	0.0560373	-0.231702	-0.00534051	-0.357295	-0.523057	-0.248146	-0.19374	-0.125538	-0.447998	-0.314033	-0.34499	-0.251038	-0.161198	0.216899	0.479942	-0.111258	-0.191082	-0.142987		1.05887	1.00628	1.21474	1.06056	1.59291	1.28824	1.14297	1.26639	1.4243	1.6885	1.08442	1.11291	0.928248	1.31517	0.972456	1.10874	0.816893	1.18133
1163	0.304631	0.195213	0.186212	0.123988	-0.338326	-0.0354971	-0.135732	-0.124875	0.12955	0.0492632	-0.139158	-0.00910092	0.0993032	0.17749	0.346045	0.525438	0.182062	-0.0730694	0.0813021		1.52704	1.3907	1.58833	1.53802	2.05248	1.81988	1.25759	1.44746	1.71731	1.98737	1.80833	1.43654	1.05254	1.69661	1.47977	1.23912	1.31146	1.55003
1164	0.802118	0.763011	0.804072	0.616983	0.37471	0.438879	0.888316	1.10285	0.703402	0.59782	0.422145	0.510626	0.798137	0.859964	0.210166	-0.074465	0.18288	0.77896	0.598921		1.77	1.53534	1.7777	1.65416	2.20535	1.8824	1.25857	1.46201	1.55987	2.01602	1.79648	1.17926	0.994069	1.458	2.18562	2.26954	1.68804	1.68779
1165	0.96072	0.520529	0.678823	0.272556	0.296574	0.340693	0.634554	1.0638	0.921661	0.492521	0.408996	0.440409	0.679303	0.829031	0.623427	0.28372	0.39541	0.547926	0.577259		1.01057	0.883109	1.02714	1.04042	1.31996	1.10186	0.442622	0.250476	0.877257	1.25459	1.18056	0.48381	0.0944038	0.870602	0.755143	1.0511	0.306898	0.820619
1166	0.592973	0.46438	0.507491	0.287738	-0.0051384	0.141145	-0.157139	0.288789	0.669784	0.291637	0.125196	0.228032	0.290703	0.48421	0.367231	0.390065	0.248512	0.268617	0.304679		0.447164	0.334213	0.656661	0.947761	1.10521	0.698657	-0.00637616	0.0485429	0.644962	0.973626	0.682171	0.210544	-0.0263466	0.405787	0.217	0.551172	-0.197927	0.452519
1167	0.41335	0.616711	0.614992	0.296525	0.0266039	0.149714	0.0209626	0.295327	0.687111	0.406458	0.196745	0.198959	0.266341	0.463719	0.648817	0.296543	0.570865	0.272794	0.357919		-0.291559	-0.306521	-0.0673932	0.61032	0.390474	0.161926	-0.543729	-0.745719	-0.0581576	0.376142	0.168518	-0.0849036	-0.301832	-0.118379	-0.52868	-0.223166	-0.982196	-0.149697
1168	0.695984	0.411523	0.592366	0.134057	-0.222818	0.160445	0.222514	0.140995	0.716531	0.262331	0.205784	0.174854	0.449948	0.512598	0.896808	0.214971	0.738341	0.405524	0.372931		-1.20623	-1.35609	-1.05912	-0.307727	-0.832049	-0.891272	-1.19566	-1.54213	-1.03757	-0.765665	-0.546903	-1.14016	-1.06715	-1.00847	-1.70347	-1.45315	-1.88781	-1.11768
[truncated: 1,131 more rows]

## Sheet: Zero-centered
Nucleosome_ID	0ctr_AvgOfCCAInput0min|13_071	0ctr_AvgOfCCAInput5min|13_076	0ctr_AvgOfCCAInput10min|13_069	0ctr_AvgOfCCAInput15min|13_025	0ctr_AvgOfCCAInput20min|13_074	0ctr_AvgOfCCAInput30min|13_078	0ctr_AvgOfCCAInput40min|13_079	0ctr_AvgOfCCAInput50min|13_024	0ctr_AvgOfCCAInput60min|13_068	0ctr_AvgOfCCAInput70min|13_075	0ctr_AvgOfCCAInput80min|13_077	0ctr_AvgOfCCAInput90min|13_020	0ctr_AvgOfCCAInput100min|13_021	0ctr_AvgOfCCAInput110min|13_073	0ctr_AvgOfCCAInput120min|13_072	0ctr_AvgOfCCAInput130min|13_023	0ctr_AvgOfCCAInput140min|13_070	0ctr_AvgOfCCAInput150min|13_022	SPACE	0ctr_AvgOfCCAH3K4Me30min|13_032	0ctr_AvgOfCCAH3K4Me35min|13_027	0ctr_AvgOfCCAH3K4Me310min|13_037	0ctr_AvgOfCCAH3K4Me315min|13_036	0ctr_AvgOfCCAH3K4Me320min|13_035	0ctr_AvgOfCCAH3K4Me330min|13_030	0ctr_AvgOfCCAH3K4Me340min|13_040	0ctr_AvgOfCCAH3K4Me350min|13_033	0ctr_AvgOfCCAH3K4Me360min|13_039	0ctr_AvgOfCCAH3K4Me370min|13_038	0ctr_AvgOfCCAH3K4Me380min|13_026	0ctr_AvgOfCCAH3K4Me390min|13_042	0ctr_AvgOfCCAH3K4Me3100min|13_034	0ctr_AvgOfCCAH3K4Me3110min|13_029	0ctr_AvgOfCCAH3K4Me3120min|13_031	0ctr_AvgOfCCAH3K4Me3130min|13_043	0ctr_AvgOfCCAH3K4Me3140min|13_028
[truncated: 2,291 more rows]
