# Supplementary material for: Replication and Active Demethylation Represent Partially Overlapping Mechanisms for Erasure of H3K4me3 in Budding Yeast
Source: PLoS Genet. 2010 Feb 5;6(2):e1000837. doi: 10.1371/journal.pgen.1000837 (PMC2816684; doi:10.1371/journal.pgen.1000837)
Supplement: Table S2 — Nucleosome occupancy and H3K4me3 data for CCTS. Data are granularized by nucleosome. (1.55 MB XLS) [file pgen.1000837.s014.xls]

## Sheet: CCI
Nucleosome_ID	AvgOfCCIInput00min	AvgOfCCIInput10min	AvgOfCCIInput30min	AvgOfCCIInput40min	AvgOfCCIInput50min	AvgOfCCIInput60min	AvgOfCCIInput70min	AvgOfCCIInput80min	AvgOfCCIInput90min	AvgOfCCIInput100min	AvgOfCCIInput110min	AvgOfCCIInput120min	AvgOfCCIInput130min	AvgOfCCIInput140min	AvgOfCCIInput150min	AvgOfCCIInput160min	AvgOfCCIInput170min	BLANK	AvgOfCCIH3K4Me300min	AvgOfCCIH3K4Me310min	AvgOfCCIH3K4Me330min	AvgOfCCIH3K4Me340min	AvgOfCCIH3K4Me350min	AvgOfCCIH3K4Me360min	AvgOfCCIH3K4Me370min	AvgOfCCIH3K4Me380min	AvgOfCCIH3K4Me390min	AvgOfCCIH3K4Me3100min	AvgOfCCIH3K4Me3110min	AvgOfCCIH3K4Me3120min	AvgOfCCIH3K4Me3130min	AvgOfCCIH3K4Me3140min	AvgOfCCIH3K4Me3150min	AvgOfCCIH3K4Me3160min	AvgOfCCIH3K4Me3170min
1	-0.118394	0.0421211	0.326249	-0.0230354	-0.0236327	0.0399262	-0.0790072	0.0550724	-0.00172397	-0.0186455	0.121879	-0.0548488	0.0281808	-0.103763	-0.120304	0.122231	-0.0752276		-0.154527	-0.0604827	0.194191	0.0392885	0.0846182	-0.173605	-0.171379	0.210274	-0.0342328	0.215027	0.323409	-0.0866551	-0.0845869	-0.0616547	0.00997195	0.0249816	0.0847985
2	-0.0196906	-0.026565	0.00500834	-0.0496104	-0.0595141	-0.0120296	-0.0811946	-0.00614922	0.00368633	0.0754624	0.183809	0.112403	-0.00597646	-0.0752515	-0.0311339	0.00178611	0.015985		0.0172109	-0.209978	0.00719527	0.244966	0.0961642	-0.146025	-0.218973	0.193209	0.0401053	0.132706	0.275817	0.0213515	-0.0584646	-0.10851	0.0322588	-0.0646225	0.0527605
3	-0.170722	0.137963	0.520443	0.0505249	-0.0670198	0.0257043	-0.108184	0.0631909	-0.0524438	0.0348125	-0.132921	-0.0268532	0.0566962	-0.1462	-0.138291	0.0469151	-0.116374		-0.0774067	-0.0924088	0.504743	0.341347	0.278415	-0.190909	-0.270827	0.269556	0.0621102	0.0816636	0.199295	-0.113269	-0.23546	-0.199499	-0.1286	-0.186106	0.0706053
4	-0.0491896	0.0857738	0.266556	0.00556751	-0.115041	0.0440359	-0.132062	0.121743	-0.0426233	0.037846	0.248568	-0.0384101	-0.0132347	-0.0761763	-0.159926	-0.0226988	-0.092193		-0.0810548	0.0196525	0.470529	0.269872	0.0749365	-0.0981688	-0.278851	0.2418	0.00148543	0.0973265	0.18135	-0.067048	-0.140044	-0.110895	-0.130663	-0.180525	-0.09757
5	-0.120646	0.0904651	0.222422	0.0388186	0.0157595	-0.0368354	-0.128466	0.0620619	0.0203309	0.027001	0.18317	-0.0368396	-0.0494387	-0.124126	-0.0763109	-0.031909	-0.0127509		-0.429066	-0.17979	0.534289	0.335236	0.170858	-0.15051	-0.253351	0.197113	0.0751943	0.0999753	0.252771	-0.0900816	-0.124086	0.0901847	-0.085207	-0.114957	-0.0456957
6	-0.170639	0.0625919	0.356188	-0.0255233	-0.0154825	0.0093392	-0.121791	0.0594419	-0.0511893	0.033518	-0.0799094	-0.103949	0.0609584	-0.065845	0.010342	0.0721737	0.0117455		-0.423384	-0.144983	0.358949	0.310819	0.166414	-0.0287762	-0.158156	0.125431	0.0478191	0.0135277	0.197823	-0.0276801	-0.0888876	0.00596884	-0.120352	-0.14922	0.0605501
7	-0.22249	0.0339718	0.232152	0.0505083	0.0785793	0.0920905	-0.048454	0.0748256	-0.0105405	0.0383969	-0.219305	0.00486213	0.0168975	-0.00747021	-0.0142825	0.0648609	-0.0513596		-0.00199573	0.0178779	0.210302	0.304585	0.186209	0.105413	0.0318311	0.159591	-0.145083	-0.291559	-0.223276	-0.288518	-0.127936	0.0045802	0.0685485	0.0308483	0.199244
8	0.0299018	0.0646542	-0.0926813	-0.015383	0.0520018	-0.0170168	-0.0379294	-0.0529166	-0.0644963	0.0300173	0.0307982	0.0435029	0.0154232	0.0356123	0.0119639	-0.0124306	0.088836		0.191028	0.0562901	0.129405	0.181457	0.0751509	0.0889093	-0.00670956	0.106142	-0.1898	-0.250045	-0.146207	-0.244772	-0.137768	0.0292684	0.143007	0.0471622	0.131651
9	-0.135855	0.0317903	0.13502	-0.0214163	0.0252473	0.0589657	-0.0222793	0.0434524	-0.0357617	0.019055	0.0466686	-0.0141602	0.036542	0.0117635	-0.0620799	0.0774801	-0.00406754		0.130039	0.183085	0.116022	0.0446931	0.151915	0.0717037	0.0438801	0.330116	-0.148634	-0.0457708	-0.0238385	-0.394314	-0.183274	-0.102193	0.0639321	0.0359319	0.0646975
10	-0.11437	-0.0176335	0.0861828	-0.0609827	0.1023	0.0939673	0.0446894	-0.0387936	0.0283554	-0.106514	-0.0675675	0.0791644	0.0167082	0.0489712	0.00331569	0.0420515	0.0169609		0.191337	0.259824	-0.139539	0.106378	0.282298	0.0416806	0.167411	0.188041	-0.036938	0.0204906	-0.0900355	-0.378456	-0.17988	-0.2465	0.00296663	0.0141274	0.0657365
11	-0.0784324	-0.155344	-0.0786507	-0.123	-0.0248649	0.0285798	-0.0744061	-0.0370221	-0.0340837	0.0457413	0.223396	-0.0195355	0.0539614	0.0534534	0.0648213	0.111208	0.160668		0.0825334	-0.0227387	-0.0948748	-0.0505214	0.177719	0.0697525	-0.000415866	0.178121	0.0232495	-0.0272984	0.115405	-0.240412	-0.209222	-0.0743726	0.105186	0.130872	0.136568
12	-0.0719266	-0.0527154	0.288607	0.0524901	0.0496938	0.0407469	-0.00796155	0.0295683	-0.0437584	0.0547425	-0.109161	-0.0411288	0.0892681	-0.0725129	-0.0798167	0.115934	-0.0686926		-0.0543994	0.0447138	0.0473243	0.153617	0.24395	0.11043	0.184204	0.183213	-0.0196516	0.109474	0.0165081	-0.321124	-0.247328	-0.0974522	-0.0809877	0.00163727	0.190954
13	0.150004	-0.0653866	-0.154941	0.00428469	-0.0426739	-0.129115	-0.0796922	-0.00761266	0.033459	0.083346	0.174561	0.00381425	0.00113093	-0.0474101	-0.0925557	0.0620877	0.0379897		-0.377514	0.601559	0.0642773	0.174531	0.0957049	-0.268058	0.235658	0.071039	0.0461166	1.49947	-0.12475	-0.176239	-0.249782	-0.309399	-0.620438	-0.428613	-0.120192
14	-0.115464	0.0677868	0.235566	0.0613052	-0.0253349	-0.135837	-0.164901	0.00773084	0.0250193	0.0628654	0.072189	0.0303823	0.0311749	-0.0467301	-0.0922868	0.0692427	-0.0129465		-0.236238	0.553406	0.314579	0.772351	0.118945	-0.286586	0.0658396	0.00365652	-0.0440427	0.963388	-0.122719	-0.0796492	-0.36373	-0.320443	-0.579116	-0.379857	-0.17074
15	0.0108118	-0.0411247	0.323763	0.0278343	-0.135261	-0.21464	-0.223363	-0.0125115	-0.0667619	0.0785561	0.369097	-0.097606	0.017791	0.0124663	-0.128977	0.0364979	0.0387706		-0.0516577	0.535118	0.185379	0.157804	0.152136	-0.228164	0.0853786	-0.0864113	0.147858	0.617164	-0.127176	-0.316257	-0.371318	-0.144554	-0.450298	-0.157687	-0.0791544
16	-0.06645	0.0954525	0.151985	0.0452806	0.0719528	-0.140496	-0.0802674	-0.0372596	0.0620883	0.0201186	-0.0690453	-0.0146013	-0.0505148	0.0317924	-0.0859322	0.0127581	0.0614602		-0.405232	0.820974	-0.133425	0.330302	0.145909	-0.252161	0.124261	0.115926	0.0285669	1.44228	-0.15882	-0.0609942	-0.301012	-0.38348	-0.607893	-0.376978	-0.104438
17	0.0424751	0.143236	0.379762	0.147145	-0.00253643	-0.0668063	-0.142565	0.0674447	-0.0019865	0.0412979	-0.132622	-0.0765612	-0.0861273	-0.0398988	-0.171002	-0.0597265	-0.090247		-0.25475	0.89273	0.27782	0.492436	0.337732	-0.240633	0.0960712	0.0620759	0.0177817	0.797208	-0.104581	-0.477365	-0.351645	-0.518131	-0.50119	-0.347717	-0.141582
18	-0.027662	0.177327	0.327789	0.140111	-0.0575665	-0.158581	-0.161686	0.0182657	-0.0527997	0.0594663	0.0636429	-0.10662	-0.0114169	-0.0258078	-0.168478	-0.0259078	-0.0139107		-0.235186	0.65978	0.336431	0.25953	0.343651	-0.244451	0.159856	0.0436049	0.141598	0.625018	-0.16265	-0.457161	-0.232469	-0.379161	-0.412455	-0.289496	-0.169482
19	-0.013184	0.039119	0.339525	0.0999945	0.0221091	-0.0643991	-0.171397	-0.00702248	0.0323202	0.0184118	0.0392403	-0.105051	0.00729542	-0.0610824	-0.093185	0.0165944	-0.0202596		-0.314234	0.752171	0.305478	0.316114	0.289552	-0.0949716	0.121551	0.0161574	0.0567758	0.463135	0.0592122	-0.100478	-0.321073	-0.419221	-0.467302	-0.37067	-0.165951
20	0.00563443	0.200342	0.309234	0.122084	-0.00286139	-0.000778887	-0.136144	0.0861209	0.0416876	0.0814281	-0.0668409	0.0320979	-0.108396	-0.0980301	-0.207007	-0.0624894	-0.197868		-0.343885	1.22578	0.285949	0.410856	0.3611	-0.201229	-0.012538	-0.0684578	-0.0322174	0.693802	-0.163775	-0.255185	-0.305923	-0.361689	-0.640926	-0.312418	-0.101843
21	0.0613798	0.134833	0.106784	0.01954	-0.0168301	-0.202437	-0.130553	0.0447572	-0.00363122	0.0377955	0.12138	-0.0698247	-0.0623276	-0.0434287	-0.0713405	-0.0296428	0.0486552		-0.304429	0.579697	0.107278	0.217504	0.312088	-0.199089	0.0949629	0.251851	0.12492	0.64474	0.00257626	-0.257848	-0.251361	-0.365903	-0.418058	-0.224173	-0.071298
22	-0.362266	-0.0930092	-0.0801255	-0.147638	0.0922898	0.162692	0.155664	-0.0874713	0.224421	-0.118908	-0.230729	0.255019	0.0866236	0.128135	-0.0165069	0.165477	0.149819		-0.410403	0.588969	-0.270211	0.0924083	0.237537	-0.0465073	0.585151	0.265344	0.122881	0.79552	-0.112877	-0.198986	-0.188823	-0.386879	-0.542744	-0.271671	-0.166784
23	0.209212	0.102048	-0.293511	-0.0166517	-0.0129466	-0.237105	-0.0120037	-0.0233474	-0.0872169	-0.0222055	0.32186	0.0468265	-0.0491543	0.123886	-0.133625	-0.0197506	0.0948972		-0.427201	0.641494	-0.182016	0.135534	0.614324	0.111869	0.775932	0.244313	-0.0501477	0.618497	-0.42911	-0.359956	-0.115988	-0.182991	-0.619481	-0.349675	-0.350747
24	-0.0250722	0.0191306	0.196834	0.0188168	0.0823576	0.0107326	-0.0882253	0.0678501	0.0153207	-0.0394002	-0.119708	0.0315574	-0.0113871	-0.0923563	-0.0488823	-0.0465124	-0.0309337		-0.330095	0.95429	0.0427546	0.48823	0.493219	-0.0684343	0.353786	0.0515479	-0.0847871	1.05022	-0.41444	-0.409845	-0.221372	-0.397096	-0.677846	-0.370437	-0.305934
25	-0.0130073	0.0976563	0.18833	-0.0051434	-0.0170778	0.00691567	-0.0397455	0.0482094	0.000696216	-0.000598261	0.0500014	0.0263047	0.0516987	-0.079071	-0.0906395	-0.0351319	-0.0805237		-0.398818	0.188303	0.151775	0.189315	0.1933	-0.0445127	0.0896817	0.194849	0.0565676	0.231156	0.061972	-0.105255	-0.133556	-0.099413	-0.07718	-0.152716	-0.0796835
26	0.071082	-0.0357715	-0.0929144	-0.0676453	0.0243925	-0.0468814	-0.0328465	-0.0673234	0.0373942	-0.0342288	-0.00155977	0.0274248	0.0896729	0.109364	-0.0415521	0.0762571	0.188904		-0.270862	0.526288	-0.319534	0.386751	0.120868	-0.0919331	0.181121	0.026837	-0.0365156	0.924015	-0.0101692	-0.0835344	-0.102102	-0.349571	-0.421868	-0.21555	-0.199535
27	0.000438924	0.029369	-0.0238903	-0.0438359	0.00367362	-0.0789957	0.075756	-0.0194122	-0.0631333	-0.105068	-0.218212	0.0827046	0.0414547	0.111226	-0.0327826	0.109666	0.105051		-0.406779	0.789285	-0.251009	0.0436831	0.25063	-0.0128117	0.210091	0.0742094	0.103777	1.16874	-0.111977	-0.0418454	-0.353691	-0.469526	-0.603119	-0.302791	0.0546876
28	-0.546576	-0.47253	-0.437919	-0.281726	0.362929	0.299513	0.266444	-0.179191	0.365922	-0.110474	0.193712	0.049118	0.116003	0.20599	-0.102786	0.162203	0.323343		-0.409729	1.07721	-0.17212	0.133968	-0.00321205	-0.154764	-0.106828	0.245928	0.291768	0.675157	0.161161	-0.265688	-0.213891	-0.686608	-0.357702	-0.366431	-0.0540209
29	0.0233909	-0.300989	-0.399032	-0.0819162	0.107693	0.0239334	0.0655075	-0.186507	-0.0162037	0.0227543	0.121418	0.0665747	0.0472593	0.277233	-0.000277839	0.114021	0.179255		-0.405584	0.901958	-0.340257	0.18127	0.134516	0.0418997	0.598512	-0.0357435	-0.133628	0.983458	-0.31116	0.446115	-0.114662	-0.326285	-0.507432	-0.25614	-0.612586
30	0.0411549	0.0477653	-0.127247	-0.13968	-0.149325	0.0502833	-0.0211681	-0.0848887	-0.00791458	0.0188011	0.234048	-0.0387933	0.0123309	0.1888	0.050019	0.0733547	0.0916669		-0.387953	1.08782	-0.0851951	0.156314	0.0911781	-0.00752406	0.442877	0.0607343	0.0583776	0.674539	-0.268943	-0.295538	-0.128327	-0.157026	-0.411918	-0.379956	-0.396484
31	-0.0673591	-0.427281	-0.568398	-0.412926	-0.0683426	-0.035614	0.182558	-0.128652	0.207098	-0.00399872	0.293862	0.220472	0.148881	0.18894	0.276868	0.0972975	0.276499		-0.688791	1.37261	-0.333624	0.0161479	-0.120426	0.0947491	0.314136	-0.175579	-0.229325	1.13619	-0.362464	0.125153	0.114854	-0.49781	-0.37332	0.0246915	-0.283395
32	-0.0673433	-0.232803	-0.474223	-0.249819	-0.0580654	-0.087686	0.0848416	0.0063745	0.120049	0.143077	0.114193	0.212003	0.176594	0.186082	-0.0107632	0.211473	0.203079		-0.401307	-0.308488	-0.489896	0.0210395	0.325027	0.352299	0.548391	0.101118	0.101407	0.838926	-0.266781	0.14168	-0.108911	-0.221777	-0.222895	-0.239248	-0.204055
33	-0.316283	-0.341153	-0.258936	-0.187609	-0.0577678	0.0756839	0.036737	-0.00591629	0.145463	0.0759409	0.222647	0.137578	0.12441	0.192239	0.0679602	0.160451	0.127991		-0.00791116	-0.0182946	-0.243181	0.317415	0.349347	0.344357	0.409818	0.086746	0.0139766	0.0310971	-0.303441	0.0228706	-0.179119	-0.198201	-0.367227	-0.335937	-0.363672
34	-0.0490261	-0.0263577	0.0101815	-0.0733381	-0.0613229	0.00678219	-0.0556131	-0.00226203	-0.045965	0.0129842	0.151248	0.0208411	0.03086	0.0607273	-0.043494	0.0257945	0.0756868		0.47695	0.414575	0.399294	0.516951	0.324101	0.331919	0.111793	0.269063	-0.0335952	-0.249328	-0.346386	-0.326723	-0.474631	-0.218153	-0.448644	-0.677968	-0.462861
35	0.0619286	0.181678	0.295633	0.0891828	-0.0139685	0.0570959	-0.107834	0.0573224	-0.0705258	0.0444115	-0.157277	0.00216275	-0.063028	-0.088228	-0.160383	-0.0471624	-0.142228		0.521408	0.681447	0.937681	0.718785	0.510612	0.17078	-0.0255774	0.387979	-0.115467	-0.178554	-0.350028	-0.630771	-0.648042	-0.413568	-0.480742	-0.806596	-0.538461
36	-0.335099	-0.15908	0.0147595	-0.0689595	-0.0483447	0.0106116	-0.0293334	0.0124756	0.0385719	0.0451294	0.026196	0.14482	0.0626498	0.164764	0.0358046	0.113335	0.128136		0.104796	0.417786	0.583724	0.514126	0.450795	0.162494	0.160241	0.263871	0.0194277	-0.0954843	-0.130884	-0.45022	-0.419806	-0.435498	-0.394439	-0.516807	-0.419117
37	0.0543004	-0.58427	0.011581	-0.103512	0.041182	-0.0355121	0.0756091	-0.0969021	0.00485921	-0.0938485	-0.0114475	0.123402	0.100315	0.0961362	0.0857599	0.0978631	0.134617		-0.0927046	0.0288816	-0.220586	-0.147832	0.0411062	-0.347951	-0.164619	0.142348	0.00966828	0.162009	0.306293	0.0383093	0.0676471	0.130612	0.189027	0.0468528	0.142213
38	0.0387837	0.0869466	-0.100613	-0.0846506	-0.0916971	-0.089965	0.00128668	0.0232501	-0.0755203	0.0203884	-0.00829011	0.0271757	0.0653715	0.0835514	0.0121146	0.0495453	0.0591015		-0.0110243	-0.0436403	-0.216073	-0.332731	-0.320223	-0.268647	-0.100501	0.153588	0.0166979	0.196775	0.406916	0.113653	0.235694	0.253987	0.193386	-0.00303585	0.0903886
39	-0.00938461	0.0461024	0.18512	0.0196901	-0.0498057	-0.012186	-0.0734272	0.0305147	-0.0804416	0.0297008	0.183999	0.0766911	0.0242702	-0.0952765	-0.030749	-0.108679	-0.108303		0.134932	0.066152	0.0221216	-0.2746	-0.276217	-0.449867	-0.288425	0.188564	0.131696	0.28854	0.379908	0.0539373	0.0464019	0.258486	0.154724	-0.0209884	-0.00144902
40	-0.00699676	0.121477	0.258537	0.0385133	-0.0257825	-0.0901305	-0.0986905	-0.032012	-0.0454649	-0.0806796	-0.0550703	-0.0351899	0.0122078	-0.0209851	-0.0656126	0.0309378	0.0119245		0.053173	0.012138	-0.00575001	-0.304208	-0.286449	-0.343509	-0.225381	0.0045573	0.177596	0.0808903	0.350326	0.222659	0.191131	0.130758	0.0733316	0.032898	0.0488208
41	0.148888	0.330776	0.103761	0.0887656	0.0336917	0.0162847	-0.106316	-0.0919438	-0.00865502	-0.0768766	-0.214538	-0.0962227	-0.0873827	0.0475962	-0.0945014	-0.0755969	-0.0130714		0.267335	0.122461	-0.275342	-0.241674	-0.201704	-0.171822	-0.10005	0.0110286	-0.0185628	0.118285	0.0504771	0.210484	0.0919456	0.174568	0.0875955	-0.104643	-0.0824216
42	0.0383628	0.112616	0.192676	-0.0249323	-0.0405658	-0.0253566	-0.101179	0.0160751	-0.0444744	0.0692685	-0.132279	0.0964687	-0.00225608	0.0239398	-0.0524652	-0.0248007	0.00176396		0.150463	0.00701158	-0.157911	-0.152029	-0.256703	-0.188967	0.031365	0.0503472	0.0359384	0.159093	0.140812	0.196962	0.105398	0.217979	-0.0148631	-0.10427	-0.123364
43	0.0842525	-0.0173487	-0.167779	-0.0887935	-0.0178761	-0.0455474	-0.0371408	-0.202547	0.06937	-0.0129889	0.221889	0.182126	-0.174777	0.181256	0.106367	-0.00378036	0.0999855		-0.137396	0.0382633	-0.23019	-0.290266	-0.117791	-0.0101567	0.174549	-0.0750405	0.259376	0.421254	-0.0943711	0.136183	-0.00376378	0.0389664	-0.100301	-0.0585298	-0.185347
44	-0.0706757	-0.122471	-0.0986366	-0.122358	0.0304077	0.087444	0.116402	-0.0955947	0.0639322	-0.0408802	-0.0855637	0.100629	0.0433317	0.133307	-0.0103816	0.089326	0.132981		-0.219768	0.125981	-0.269298	0.126102	0.0800115	0.110974	0.475454	0.111004	-0.00999911	0.343846	-0.250617	-0.0994774	-0.0106735	-0.182799	-0.151222	-0.0634838	-0.239723
45	0.0186972	0.022626	-0.112238	0.122456	-0.0574498	0.0448149	0.00231584	-0.0591283	0.0501804	-0.0487713	-0.0598102	0.110271	-0.0347056	0.0957814	-0.0304165	-0.00928458	0.0348189		-0.186535	0.566008	-0.514024	-0.0334235	0.159819	0.289047	0.443743	0.315705	-0.11197	0.276086	-0.566024	-0.0422461	-0.000633992	-0.393561	-0.0411845	-0.208177	-0.23026
46	-0.0562283	0.0908547	0.0901005	-0.0124332	0.0408056	0.0966844	-0.00178411	0.00488304	0.000918751	-0.00812283	-0.176295	0.0504941	0.0506742	0.0267376	-0.0671847	0.0294747	-0.0021171		-0.195971	0.00881519	-0.269177	0.117307	0.206039	0.17252	0.303868	0.224492	-0.0121721	0.0255927	-0.287431	-0.00201257	-0.0578731	-0.167502	-0.0172733	-0.0841733	-0.0509564
47	-0.221314	-0.104163	-0.0823845	-0.122938	0.0483382	0.112828	0.10942	0.0457309	0.0397937	0.0478303	-0.154842	0.197838	0.0935711	0.02573	0.0454586	0.0429711	0.0986348		-0.484408	0.418026	-0.664955	0.365689	0.186049	0.226308	0.449914	0.0249169	-0.0809776	0.247213	-0.466386	0.0437309	-0.0728385	-0.0487465	-0.0279146	-0.0525369	-0.0263888
48	-0.0432018	-0.109306	0.179781	0.0613731	0.12731	0.134791	0.0570268	0.104865	-0.108677	-0.00216414	-0.456775	0.0596173	0.100732	0.0588141	-0.0188326	0.0505412	-0.00645458		-0.325616	0.0291292	-0.423551	0.266278	0.260041	0.278915	0.353001	0.0665038	-0.0535938	0.0988103	-0.421086	0.0143565	-0.0719985	0.00814678	0.0144054	-0.0496613	-0.0519112
49	-0.168518	-0.0029397	0.125535	0.0265709	0.0592007	0.113783	0.0117636	0.0559588	-0.0359405	0.0113874	-0.295571	0.0720595	0.0719532	0.056883	-0.00281451	0.0493299	-0.0208039		-0.368365	-0.401181	-0.130517	0.413233	0.423164	0.15731	0.235848	0.101084	-0.106444	0.0305335	-0.42018	-0.101549	-0.0378272	0.169285	0.0949758	-0.0588	0.0826872
50	-0.145805	-0.0416494	0.257343	0.0214603	0.114293	0.127476	0.0781533	0.0701276	-0.024667	-0.0512959	-0.0904449	-0.0207847	0.065872	-0.0805601	-0.059195	0.0232457	-0.0889441		-0.275027	-0.154289	0.384624	0.506755	0.366047	0.108836	0.0156888	0.252874	-0.067961	0.0110109	-0.233222	-0.210673	-0.221372	-0.0769568	-0.000639173	-0.148014	0.0321728
51	-0.0497848	0.0679535	0.0605877	-0.055022	0.060882	0.0570783	-0.0463752	-0.00415118	0.0105502	-0.0164867	-0.0797119	0.0104642	0.0167427	0.0776071	-0.0303484	0.0138027	-0.0133265		-0.039322	0.000651786	0.182576	0.200018	0.125957	0.016002	-0.0297455	0.196281	-0.208804	0.038149	-0.0346559	-0.243401	-0.116443	0.123245	0.0622095	-0.0482296	-0.003931
52	-0.0101514	-0.0505492	-0.0451499	-0.153267	-0.0998689	-0.0361628	-0.0126176	-0.0377509	0.0172611	0.134277	0.239798	0.0818342	0.0997086	0.0349209	0.0693133	0.0440346	0.112674		0.178228	0.233612	0.158476	0.0896597	0.0821894	-0.107989	-0.168652	0.0931591	-0.145151	0.0840934	0.22303	-0.248431	-0.173311	0.16668	0.0465638	-0.109211	-0.0698178
53	0.00586934	0.16388	0.0650842	-0.107331	0.043874	0.0466014	0.0347695	-0.0154368	0.0255563	-0.0391809	-0.181592	0.0265818	0.0328345	-0.0024629	-0.0218676	0.0319583	0.0664522		0.140197	0.205848	0.0322409	0.121135	0.229152	-0.116299	-0.0274905	0.187203	0.00230433	0.181324	0.0187221	-0.270252	-0.179994	-0.0782749	-0.0190294	-0.0572719	-0.0641562
54	-0.0105606	-0.0721942	-0.297112	-0.132624	-0.0293867	0.0207047	0.046232	-0.082745	0.0111737	-0.050024	0.00122814	0.0873647	0.150409	0.145509	0.111834	0.125109	0.237776		-0.516941	0.474403	-1.02434	0.264081	0.133965	0.193316	0.224451	-0.00264074	0.014045	0.56202	0.00520151	-0.0805399	-0.106872	0.0777414	-0.072853	-0.121051	-0.0492551
55	-0.0791368	0.117313	0.0842516	-0.192348	0.0468134	0.045386	-0.0348862	-0.0417853	-0.0873462	0.010374	-0.137241	0.10986	0.124121	0.0306685	0.0431045	0.00656174	0.10394		-0.314434	-0.0415395	-0.270172	0.174916	0.193979	0.146035	0.151475	0.0962005	-0.00858343	0.209738	-0.115637	-0.025598	-0.12872	0.187087	0.00192828	-0.11766	-0.152662
56	-0.11339	0.0797091	0.18102	-0.0616323	0.0156491	0.0912702	-0.0541007	0.0395097	-0.0128243	-0.00600411	-0.00392452	0.0756929	0.0439519	-0.0154937	-0.0620247	-0.0145034	-0.0292905		-0.395579	-0.118206	0.145547	0.191477	0.158323	0.0665183	0.0731999	0.180093	-0.00442446	0.230032	0.0412226	-0.000523318	-0.129151	-0.0152925	-0.100108	-0.193033	-0.0464856
57	0.0531238	0.17862	0.0215242	-0.0120065	-0.0453834	0.0232557	-0.0330041	0.0103531	-0.110881	0.011904	-0.118649	0.0240072	-0.0515912	0.0404341	-0.0102513	-0.0051409	-0.031702		-0.343848	-0.0664303	0.116348	0.299576	0.147076	0.0724378	0.052285	0.108122	-0.0644613	0.101707	0.131464	-0.110839	-0.155401	0.118952	-0.068234	-0.224762	-0.0478375
58	-0.0538416	0.0613627	0.12764	-0.0218201	0.0436546	-0.0387847	-0.0922256	0.0140498	-0.106623	0.0717992	0.0584039	-0.0201633	0.0646475	0.0441541	-0.0933761	0.101592	0.0571464		-0.237913	-0.318947	0.343854	0.226121	0.176092	-0.0920087	-0.140263	0.27245	0.0528975	0.215249	0.260493	-0.0709963	-0.140635	0.0299297	-0.000715691	-0.120728	-0.108104
59	-0.0246576	0.114722	0.0107504	-0.048832	0.0334351	0.039684	-0.044517	0.022171	-0.0150838	0.0211469	-0.306698	0.0970803	-0.0134131	0.176705	0.027773	0.0357672	0.0722405		-0.14161	-0.424764	0.0217299	0.0806444	0.0860528	-0.122663	-0.0287399	0.196082	0.0173171	0.473496	0.38177	-0.134838	-0.00539843	0.0951699	0.0806284	-0.067114	-0.012791
60	-0.0864895	-0.0362036	0.0548024	-0.0814743	0.00750715	0.00964202	-0.0484207	0.0545595	-0.0796723	0.142808	-0.131853	0.155692	0.109925	0.0743268	0.0574337	0.103057	0.0437094		-0.248877	-0.585489	0.0205336	-0.0815773	-0.0319178	-0.127371	-0.0944466	0.352142	0.0832813	0.530672	0.476254	0.0174154	0.0660572	0.179856	0.326097	0.014797	-0.148183
61	0.0725805	0.0753202	0.0713876	-0.101953	-0.0320337	0.0118714	-0.0339348	-0.00751206	-0.0602457	-0.0479542	0.169055	0.0872396	-0.0716511	-0.0812328	0.118121	-0.00722953	-0.0352981		-0.270687	-0.263761	-0.0564373	-0.0218639	0.0413696	-0.140838	-0.0296071	0.191144	0.162969	0.367756	0.397082	-0.0625119	0.105906	-0.0165737	0.106022	0.0535122	0.0772298
62	0.0614538	0.0905006	0.146899	-0.0999409	0.0402448	-0.0371373	-0.0454291	0.0411965	-0.029465	-0.0816823	0.0284157	-0.0124073	-0.0071069	-0.141535	0.0782802	-0.0765048	0.0337214		-0.0985215	-0.313738	0.0839844	0.214592	0.269082	-0.152383	-0.0895843	0.191233	0.130386	0.0192108	0.143526	-0.128866	0.00567435	0.169326	0.160017	-0.0337714	0.0561068
63	0.108439	0.136276	0.101843	-0.0249829	0.0299956	-0.022076	0.0172383	-0.0385251	-0.00812931	0.00361646	-0.0171206	-0.0485232	-0.160608	0.0324534	-0.0510955	-0.0151554	0.0462886		-0.241642	0.0194921	0.223251	-0.0452822	0.0419291	-0.138587	-0.00337666	0.246215	0.0292533	0.0503343	0.163029	-0.0203157	0.0215585	-0.157498	0.117726	0.0414837	0.0821391
64	-0.125807	0.0347606	0.372631	-0.00946924	0.0802416	0.0569526	-0.0793424	0.102279	-0.0168519	0.0876717	-0.296378	0.0854621	0.0719419	-0.0748319	0.000468868	-0.00410817	-0.0524064		-0.265228	0.114315	0.256038	0.0968482	0.12076	-0.210793	-0.161532	0.319984	0.0183336	0.402469	0.198587	-0.16402	-0.13653	-0.208077	0.146248	-0.0438228	-0.0629304
65	0.0154067	-0.0302568	-0.183953	-0.0121441	0.0570933	-0.0420915	0.0693362	-0.0991106	0.00399904	-0.00315337	-0.249661	0.0744992	-0.044063	0.143388	0.118815	0.0509336	0.0982865		-0.221011	-0.0480151	-0.553044	-0.0954205	0.467176	0.103624	0.251559	-0.0947384	-0.0532241	-0.238813	-0.351201	0.111302	-0.069984	-0.0531329	0.228809	0.0632778	0.232336
66	-0.111287	-0.121677	0.00580671	-0.0608807	-0.0452325	-0.0109396	-0.113752	-0.035775	-0.0406765	0.0640043	0.212708	0.0864333	0.0820468	0.0757748	0.00790138	0.0401599	0.0252049		0.0791335	0.088042	0.147871	-0.200297	-0.0477645	-0.358694	-0.376514	0.162837	-0.103335	0.174578	0.0983154	-0.016287	-0.040352	0.190507	0.276417	-0.00671974	0.107502
67	0.0335919	0.129465	0.139639	-0.0952762	0.00133659	-0.076242	-0.0874208	0.00601455	-0.0744036	0.0361494	0.107374	0.024521	0.00244974	-0.00410237	-0.0481553	0.000564233	-0.0357293		0.0845762	0.170175	0.104629	-0.0282852	-0.0774196	-0.295204	-0.29604	0.0239139	-0.0384459	0.233424	0.195474	-0.0778148	-0.0100619	-0.00555063	0.0964467	-0.0157756	0.175573
68	0.0306086	0.0847164	-0.038565	0.0038461	-0.0660593	0.0434275	-0.067796	0.061182	0.0276795	0.104143	0.0465203	-0.0180324	-0.0479932	0.0346163	-0.0053584	-0.029767	-0.0309917		0.198177	0.244442	0.202362	-0.224266	-0.310816	-0.234686	-0.275521	0.0830154	-0.141761	0.0759266	0.209552	-0.00214877	0.045982	0.0547261	0.156178	0.0222436	0.0760939
69	0.0819313	0.0334678	-0.134446	-0.170794	-0.125473	-0.0483549	-0.128685	-0.0593691	-0.0596329	0.0198803	0.238511	0.120975	0.0474998	0.086759	-0.0020342	0.074529	0.0247915		0.423826	-0.0726135	-0.29565	-0.189426	-0.0418082	-0.267457	-0.223233	0.0136557	-0.140014	0.0415777	0.0504597	0.0610911	0.110242	0.314287	0.226158	-0.0759074	0.0947931
70	0.107119	0.112917	-0.0210746	-0.0500907	-0.0898197	-0.0411246	-0.0700348	-0.0360988	-0.125505	0.102883	-0.124548	0.0815868	0.020711	0.0504782	0.0688664	0.0495632	0.030424		0.300227	0.0863264	-0.117448	-0.182505	-0.201141	-0.165499	-0.182329	-0.0873921	-0.0938644	-0.208492	0.0123262	0.204493	0.155355	0.0534439	0.0879016	0.0401215	0.1695
71	0.0633928	0.0962302	0.0458664	-0.0835131	-0.0952864	-0.0535093	-0.0396675	0.00848519	-0.0856144	-0.0402062	-0.0865058	0.0475817	0.0581855	0.0618324	0.0810483	0.050343	0.051766		0.153434	-0.0356202	-0.385575	-0.046573	-0.0965237	-0.0106298	-0.0373576	-0.0649224	0.0162714	-0.188744	-0.233163	0.202603	0.177037	0.228888	0.0966278	-0.0563655	0.00302814
72	0.026595	0.120855	0.0637618	0.0404502	-0.0279916	-0.00619545	-0.0483343	0.022516	-0.0693	0.0396647	-0.114321	0.0303034	-0.0303516	0.0206798	0.000422601	0.0128787	-0.0468631		0.10439	-0.192041	-0.309924	0.0275824	0.0781424	0.0836405	0.149044	-0.0481365	-0.064577	-0.178256	-0.335758	0.203655	0.113983	-0.00436493	0.0490112	-0.0956374	-0.0782081
73	-0.0248911	0.136936	0.102316	-0.0571879	-0.108476	0.0413612	-0.0127922	0.0207119	-0.113841	0.0782022	0.0655906	0.0303358	0.0267701	-0.00519097	0.00963285	-0.0647974	0.00256655		0.266869	0.173268	0.00995954	0.259054	-0.272008	0.00273749	0.040569	0.108429	-0.19707	0.14679	-0.146478	-0.0835684	-0.0532203	0.23766	-0.11052	-0.256143	-0.319982
74	0.0193518	-0.290482	-0.65061	-0.0767116	0.0267078	-0.121306	0.0538718	-0.224092	0.0537321	0.0339499	0.176286	0.146703	0.0824448	0.367652	0.192224	0.0569704	0.234342		0.243383	-0.384389	-0.497013	-0.131631	0.11792	0.17703	0.291943	0.0564517	-0.0932275	-0.25681	-0.100801	-0.0247026	0.00447055	0.120225	0.135318	0.0615402	-0.188835
75	-0.0742905	0.218711	-0.108888	-0.115601	-0.0270387	-0.219311	-0.138574	-0.0168966	-0.107352	0.0131324	0.458509	0.0872604	0.0014141	0.17186	-0.051457	0.0143088	0.130959		0.0875456	0.0878763	0.117134	-0.102444	-0.241135	-0.130441	-0.134169	0.0917503	-0.186907	0.23025	0.292334	-0.12887	-0.00594595	0.132188	0.0939424	0.113892	-0.251474
76	0.0502842	-0.0941203	-0.124186	-0.108014	0.137618	0.114416	-0.00140543	-0.0491518	-0.00644304	-0.10959	-0.0951698	0.0682836	0.00662354	0.172731	-0.05029	0.058409	0.144409		-0.05374	-0.0176858	-0.0591713	0.148851	0.166801	0.00122096	0.119766	0.0214657	-0.0827429	0.0967587	0.00267222	-0.184414	-0.0173535	0.00498242	-0.0358001	-0.00680326	-0.101087
77	-0.048664	-0.0988293	-0.0175277	0.0666144	0.080799	0.0632196	0.108633	-0.063904	0.06108	0.00773745	-0.00297802	0.101135	-0.0514479	0.0193816	-0.0637355	-0.0653071	-0.0864574		-0.257599	-0.122713	-0.152952	0.104978	0.442224	-0.0854197	0.085643	0.0656107	0.0238247	0.146532	0.138574	-0.0672006	-0.0711089	-0.169711	0.0402377	-0.0628192	0.0826261
78	-0.0664594	-0.20281	-0.202067	-0.0343884	0.0068576	-0.0454325	0.0276283	-0.0407448	0.0253337	0.0585369	-0.0191221	0.0501621	-0.00786767	0.0944832	0.165941	0.0398076	0.169009		-0.245495	-0.150844	-0.310239	-0.072645	-0.0991577	-0.0498657	0.0631083	-0.00964003	-0.0184995	0.163294	0.0602969	0.0222212	-0.00176145	0.302807	0.162195	-0.108323	0.253158
79	0.152031	-0.146129	-0.423723	-0.233542	0.0307228	-0.0980081	0.0631681	-0.184438	-0.0809428	-0.166844	0.118754	0.0446874	0.0538133	0.0836826	0.258678	0.0928771	0.274711		-0.273384	-0.359029	-0.431475	-0.134267	0.0668443	0.041708	0.156252	-0.00860863	0.0957212	0.221142	0.260866	-0.0630265	0.0988557	0.191473	0.208502	0.115687	0.11563
80	0.130632	0.0123738	0.0642162	-0.032254	0.0423165	-0.0453153	-0.106767	-0.0697541	-0.169736	-0.0836347	-0.236053	0.0230449	0.0284024	0.0891362	0.0422791	0.129141	0.0383012		-0.0648406	-0.29276	0.0159452	-0.0558918	-0.0914395	-0.190555	-0.081319	-0.0349464	-0.0294112	0.29449	0.370341	-0.145821	0.0646912	0.4761	0.16163	-0.109039	0.0822846
81	0.0414542	0.204471	0.118918	0.0590461	0.0807328	0.0232708	-0.0577035	0.0261178	-0.171828	-0.00878105	-0.210751	0.0482078	-0.0580519	0.00996602	-0.0762816	-0.000358041	-0.10598		-0.0223914	-0.0781213	0.0975356	0.0703517	-0.00687959	-0.132761	-0.107245	-0.00458747	-0.131185	0.261916	0.213798	-0.0103229	-0.0309921	0.213675	-0.0282491	-0.150599	0.0447685
82	0.148553	0.0919488	0.00815912	0.0854824	0.0564172	-0.0446016	-0.114567	-0.111772	-0.152761	-0.0115278	-0.0990215	0.0790431	0.00563174	0.0687676	-0.111049	-0.0631218	-0.0165891		0.216472	0.0302271	-0.12845	0.0572332	0.0773861	-0.153907	-0.0638323	0.0120817	-0.000274677	0.056132	0.0922658	-0.05619	-0.0225097	0.130346	0.10686	-0.19923	-0.140353
83	0.146462	0.257718	0.202564	0.0264245	0.0365205	0.0629932	-0.0146522	0.0164256	-0.218839	-0.0673144	-0.0871095	-0.0518284	-0.0607498	-0.0228607	-0.137448	-0.0021083	-0.176041		-0.0150131	0.0225833	-0.203533	0.110867	-0.0201173	0.0623364	-0.0492139	0.113117	-0.0203613	0.00615317	-0.0532551	0.0174337	0.151839	0.194229	0.138166	-0.118012	-0.135232
84	0.107	0.0409631	0.0955808	-0.0770536	-0.0233151	0.0484956	-0.094449	-0.0895069	-0.151683	-0.0746444	-0.00132122	0.106502	0.00210078	-0.00626439	0.0121505	0.0618764	0.0106073		-0.0994976	-0.271252	-0.404698	-0.0291268	-0.00861119	0.0870659	0.0712739	-0.15493	0.0615019	0.127153	0.0638892	0.164465	0.161476	0.238691	-0.0676759	-0.052983	0.068346
85	0.0790781	0.180651	-0.252531	-0.0383707	0.0878042	0.0744778	-0.0021031	-0.159953	-0.0219914	-0.127552	-0.253159	0.147064	-0.0037456	0.177334	0.00662058	-0.0431356	-0.0109701		-0.250836	-0.282108	-0.788541	-0.0867253	0.117355	0.0336017	0.333623	-0.078485	0.135979	0.169673	0.0385899	0.274403	0.156718	0.179895	0.0102207	-0.0970742	0.0748168
86	0.108961	0.369448	-0.135678	0.0615896	0.277214	0.168346	-0.0632465	-0.296176	0.0359591	-0.344623	0.0540437	-0.0365488	-0.233255	0.0386639	-0.15519	-0.126074	0.101916		-0.289586	0.617341	-0.52214	0.0476928	0.033604	0.265469	0.108537	-0.0432316	0.0484783	0.941728	-0.157521	-0.0434419	0.000805673	-0.946657	-0.0845601	-0.0421548	-0.158047
87	0.0705734	-0.273257	-0.0585434	-0.107158	-0.138677	-0.0739018	-0.117854	-0.117346	-0.142748	0.0287528	0.398589	0.219404	0.0333199	0.112834	0.0399095	0.115698	0.00810268		-0.768717	-0.795232	-0.844839	-0.664152	-0.49776	-0.00893309	0.157118	0.17049	0.400466	0.713676	0.754757	0.493953	0.393075	0.47939	0.421772	0.309401	0.232744
88	0.0592076	-0.121788	-0.236579	-0.123559	-0.00323789	0.0146415	0.0039682	-0.0466983	-0.0521445	-0.00100575	0.00439708	0.11982	0.00937178	0.184194	0.0142905	0.0847361	0.134571		-0.551266	-0.667159	-0.86833	-0.536916	-0.384183	-0.0714671	0.251154	0.29789	0.369027	0.675704	0.576756	0.266667	0.173213	0.455133	0.326144	0.229842	0.207663
89	-0.153675	-0.268141	-0.502124	-0.0788441	0.103309	-0.0639044	0.0491767	-0.240378	0.00726172	-0.0477707	0.175387	0.177637	0.110434	0.325185	0.11219	0.148973	0.23641		-0.447452	-0.215187	-0.79116	-0.324584	-0.0688183	-0.00475036	0.393117	0.0313014	0.153602	0.645529	0.250538	0.180244	0.174817	0.451402	0.0952709	0.0996602	-0.0379049
90	-0.239902	-0.308623	-0.245978	-0.0866264	0.257247	0.204962	0.241042	-0.130071	0.22619	-0.186718	-0.173214	0.258408	0.0620674	0.113783	0.00443968	0.107132	0.0305702		-0.119928	0.174855	-0.508764	-0.0609505	0.38725	0.229511	0.237308	-0.177023	0.0292422	0.455688	-0.289414	-0.0243191	0.0419255	-0.0954721	-0.0736052	0.0738543	-0.324531
91	-0.0233417	-0.209522	-0.178862	-0.122198	-0.0368967	-0.0232533	-0.0190006	-0.0619823	-0.0305011	0.00560895	0.184049	0.156741	0.040833	0.113946	0.0669481	0.126185	0.133822		-0.054847	0.214186	-0.0682782	0.157386	0.116727	0.210409	0.203488	-0.0866871	0.0893605	0.167983	-0.0998278	-0.18949	-0.260654	0.0468258	-0.112481	-0.0355626	-0.179909
92	-0.043181	-0.105811	-0.235199	-0.135977	-0.0373619	-0.00211507	0.011719	-0.094342	-0.0631868	-0.109104	0.174909	0.118387	0.194859	0.144958	0.0195826	0.134115	0.0859774		-0.203317	-0.431463	-0.285869	0.0788092	-0.0208787	-0.0093383	0.0292475	0.0928181	0.0641001	0.0990921	0.299785	0.0424772	0.105013	0.204964	0.100805	-9.2e-05	0.00806477
93	-0.097376	0.0535709	0.121681	0.028074	0.000171719	0.0256758	-0.0101296	-0.0239682	-0.105413	0.0383739	-0.0799924	0.0647738	0.0886956	-0.0355805	0.0161319	0.0554854	-0.0515809		-0.225635	0.0416419	0.193394	0.240273	0.0915971	-0.0801667	-0.132258	0.217326	0.0356458	0.251197	0.229925	-0.127439	-0.161119	-0.0238789	-0.132476	-0.130056	-0.0808854
94	-0.0613581	-0.198064	0.133484	0.00230175	-0.0213927	0.0419155	-0.00470581	0.0704376	-0.0562293	0.00959646	-0.0250903	0.00209125	0.0875797	0.0010911	-0.0303977	0.116273	0.0459722		-0.27324	0.0819847	0.332706	0.280192	0.166923	-0.0362654	-0.0985387	0.0955654	0.0385096	0.152939	0.177521	-0.142502	-0.184198	-0.0849018	-0.189808	-0.196029	-0.0894599
95	-0.0643711	0.0415905	0.0634628	-0.0596648	-0.0594265	-0.0210463	-0.0975355	-0.0160868	-0.121303	0.0279182	0.267743	-0.0127241	0.103611	0.0298524	0.0192634	0.0403417	0.0187399		-0.166937	0.192283	0.334651	0.295619	0.0273231	-0.0315231	-0.126583	0.0692264	-0.0352191	0.117049	0.144522	-0.118267	-0.171935	-0.00808932	-0.177316	-0.295365	-0.0816879
96	-0.118636	0.0446145	0.0758693	-0.0475592	0.00232552	-0.032614	-0.0134515	0.0132083	-0.0735653	0.0152581	0.120708	-0.0577209	0.0902814	0.00241463	0.0263815	0.0132035	0.0462728		-0.255703	-0.00828361	0.242137	0.444463	0.141884	0.0316661	-0.029174	0.0532309	0.0578373	-0.0440337	0.105085	-0.10557	-0.166669	0.042066	-0.225479	-0.304382	-0.128763
97	-0.0674285	-0.0384478	0.05968	-0.0226934	-0.0674923	-0.0212653	-0.0195557	0.0589109	-0.102329	-0.0167472	0.106904	-0.0954625	0.18791	-0.00811986	-0.0128406	0.0435484	0.0406458		-0.381171	-0.304215	4.37e-06	0.220419	0.0931719	0.27317	0.0971119	0.0554731	0.207383	-0.10445	0.0644676	0.00736271	-0.086533	0.0669007	-0.185394	-0.196296	-0.223104
98	-0.0387316	0.0347358	0.0994291	0.0346244	0.00503296	-0.0471238	-0.0382647	-0.0466725	-0.115388	0.0306741	0.100205	-0.012365	0.040966	-0.0422666	0.0258453	-0.0633081	0.039868		-0.363895	-0.162822	0.0323824	0.305541	0.0637776	0.194458	0.179563	0.129272	0.148048	-0.0856039	0.00446555	0.120844	-0.185356	0.150906	-0.193782	-0.343645	-0.191988
99	-0.100118	-0.0579224	0.0930678	0.112307	-0.0376095	-0.0568551	-0.0413167	-0.00835224	-0.0779744	0.00105917	0.119019	-0.0537144	0.102274	-0.0244148	-0.0207369	-0.0123255	0.017831		-0.458385	-0.582829	-0.154637	0.126168	0.096919	0.267774	0.246797	-0.010097	0.228863	-0.0837469	-0.175739	0.290325	-0.0444426	0.108667	-0.19661	-0.0573761	-0.150108
100	-0.0839586	0.0143664	0.153122	0.0110715	-0.0100599	-0.0645679	-0.0445527	0.0131319	-0.0637743	0.000595838	0.2196	0.0182561	0.0867195	-0.0692163	-0.0312256	-0.0407049	-0.0488009		-0.394004	-0.279842	0.0200305	0.212922	0.0277739	0.246624	0.254008	-0.0260886	0.205627	0.0519916	-0.156792	0.199561	-0.131043	0.115183	-0.224085	-0.208671	-0.221185
101	0.053619	0.028786	-0.0668438	-0.0683921	-0.101071	-0.0552699	0.00689291	-0.0251062	-0.0494991	0.0422985	0.0538012	0.0208168	0.00680862	-0.00348715	0.100267	-0.0107016	0.0833294		-0.391824	-0.0612398	-0.0570938	0.23578	0.0449683	0.155043	0.359884	-0.00921863	-0.00248597	0.0566084	-0.17789	0.254002	-0.0996563	0.169496	-0.179288	-0.26757	-0.193407
102	-0.0354993	0.0869687	0.0506302	-0.00840567	0.020265	-0.0369898	-0.0678116	0.00238465	-0.0596794	0.00143772	-0.046505	-0.0774636	0.0697908	0.0145512	-0.0391544	0.0608153	0.0652336		-0.2896	-0.153586	-0.134351	0.179478	0.076241	0.230091	0.277598	-0.0861416	0.102871	0.143262	-0.223248	0.22236	-0.0884627	0.0457728	-0.23521	-0.256274	-0.217358
103	-0.0524019	0.0685828	0.280431	0.0262743	-0.0036737	0.0114177	-0.0641801	0.014832	-0.112253	-0.0184278	-0.0510282	-0.0839653	0.0535722	-0.0409257	-0.0217458	-0.0518315	-0.0137627		-0.142835	-0.0547932	-0.0551559	0.0395045	0.0980065	0.129851	0.19852	-0.0661221	0.0616421	0.241809	-0.255661	0.0492129	-0.0808471	-0.0362796	-0.201503	-0.152809	-0.0888575
104	0.0174098	-0.0343446	-0.308937	0.0087232	0.0626277	0.0433725	0.057638	-0.0703048	0.0178325	-0.140063	0.0187984	-0.0485768	0.0313633	0.0716406	0.0627525	0.0165847	0.0692678		0.0640978	-0.428567	-0.614709	0.0885098	0.0822641	0.188536	0.225102	0.0339661	-0.117173	0.333501	-0.215107	0.0627329	0.121816	-0.212274	-0.0254932	0.00919319	-0.03471
105	-0.0131894	-0.104266	-0.0719814	-0.0782585	-0.0288931	-0.0348429	-0.0417531	-0.00953553	-0.0633495	0.0705602	0.131431	0.0445606	0.104148	0.106336	0.070726	0.0564575	0.106571		0.191275	0.190746	-0.328813	-0.208123	-0.0142749	0.0265274	0.263609	-0.0460901	-0.0960905	-0.0256306	-0.154176	0.0578675	0.0965235	0.0340359	0.0506444	-0.0678972	-0.179671
106	-0.0198627	-0.132269	-0.0994503	-0.0718971	0.0133472	0.0582492	0.0225391	-0.0776805	-0.0420428	0.039362	0.0249095	0.0321047	0.122788	0.0464064	0.116429	0.0773523	0.0653884		0.463165	0.0870017	-0.340136	-0.202941	-0.00481282	0.0774439	0.163699	-0.199492	-0.0872068	-0.261514	-0.239019	-0.0102065	0.0890612	0.0927021	0.0943884	-0.0254673	0.00828102
107	0.116791	-0.084001	0.0136183	-0.0167796	-0.0408077	-0.0133067	-0.0152085	0.00962764	-0.0695534	0.0322502	-0.046747	-0.0458174	0.102681	0.0981161	0.0724147	0.0539774	0.0252751		0.519461	0.0436267	-0.00833484	-0.0238529	0.00481092	0.0150551	-0.0650789	-0.149246	-0.0948099	-0.222133	-0.120987	-0.000308639	0.04248	0.11611	-0.039317	-0.0252715	-0.062381
108	-0.0227045	0.0849354	0.019628	0.0235775	0.121492	-0.00211453	-0.0724072	0.0498516	-0.0735483	0.0201626	-0.124504	0.0861059	-0.00190806	0.0658699	-0.0700659	0.0370853	0.0349672		0.554872	0.344142	0.356718	-0.0230947	-0.257953	-0.192203	-0.231852	-0.0206295	-0.220089	0.0168772	0.0191727	-0.240526	-0.0410516	0.0755771	0.0906392	-0.00821473	-0.188087
109	0.0261945	-0.00517261	-0.0911454	-0.0581995	-0.0314039	0.0488855	-0.0245658	-0.0560116	-0.091246	0.0517838	0.105439	0.059942	0.0508191	0.0450041	-0.0253286	0.0961168	0.0324498		0.369583	0.434844	0.116119	-0.049649	-0.221196	-0.169895	-0.232651	-0.0261789	-0.185301	0.0334193	0.107496	-0.172647	-0.00253267	0.123782	0.0579128	-0.0769532	-0.0411665
110	-0.120343	-0.0876913	0.0847216	-0.016592	0.037493	-0.0190478	-0.112473	-0.0521572	-0.0990145	0.067342	0.187916	-0.0263321	0.134773	0.0234234	0.0724264	0.102105	0.0550742		0.118216	0.0912134	0.324661	-0.135659	-0.18438	-0.249579	-0.367892	0.141754	-0.133936	0.112542	0.20052	-0.0667351	-0.0194419	0.0187913	0.288571	0.0884263	0.0547949
111	-0.0550271	0.0744116	0.064885	0.0737145	0.0361685	0.0227822	0.0214169	0.131873	-0.0179728	0.01053	-0.142298	0.0450583	0.0123954	-0.103959	0.0574849	-0.0208066	-0.134556		0.0865703	0.158739	0.231709	-0.0290712	-0.0208616	-0.293635	-0.223984	0.189765	0.000858776	0.150362	0.179062	-0.142764	-0.0877006	-0.0245888	0.0788038	-0.0233776	0.111986
112	-0.102889	0.0831942	0.0442007	-0.0892277	0.0506213	0.0296527	0.00449058	-0.0398603	-0.134757	0.183835	-0.238855	0.0494658	0.194651	0.0664541	0.0357406	0.166315	-0.0626603		0.0249401	-0.0235025	-0.053116	-0.0517497	-0.0324174	-0.0875377	-0.0698925	0.113306	-0.113917	0.190227	0.241208	-0.0788812	0.0188918	0.161246	0.128504	-0.081861	-0.0135797
113	-0.0256534	0.00864681	-0.219852	-0.105392	0.0699107	-0.111463	-0.0226923	-0.0546153	-0.0638406	-0.00438822	0.286261	-0.0252366	0.119972	0.191534	-0.0465857	0.0733206	0.199918		0.17463	-0.098498	-0.0048688	-0.272229	-0.277999	-0.215423	-0.262634	0.128684	-0.133652	0.139513	0.38908	0.0823723	0.015656	0.188636	0.17402	0.143639	-0.0550878
114	-0.00304925	-0.0420409	-0.0559718	-0.0486477	0.0652609	0.0110001	-0.0457487	0.0151493	-0.0306795	0.0469398	0.12157	-0.0118863	0.00942476	-0.0457703	0.0647801	-0.0142798	0.0723005		0.166211	0.15591	0.209588	-0.0507497	-0.111608	-0.3128	-0.388293	0.160655	-0.0280687	0.04371	0.242434	-0.110676	-0.0989652	0.0892096	0.092508	0.0891687	0.115422
115	-0.085987	-0.0279867	0.0757488	0.0407059	0.0476326	-0.0123321	-0.072195	-0.0159575	-0.0884958	0.0735986	0.0440451	-0.0358366	0.0238485	0.00706981	0.0562599	0.0267935	-0.0123198		0.229445	0.090433	0.386618	-0.0950877	-0.095669	-0.235263	-0.310534	0.0604596	-0.10331	-0.0327205	0.23117	-0.147371	-0.00363938	0.0474729	0.103697	-0.00714637	0.0515657
116	0.00672508	0.00538513	-0.0385158	-0.0143462	0.085081	0.0040248	0.00902942	0.0200839	-0.023699	0.0445418	-0.125839	-0.0410358	0.031628	0.0320275	0.0500418	0.0471575	-0.0198176		0.340495	0.0684303	0.0670272	-0.0510726	-0.0169372	-0.0832272	-0.131164	-0.0110509	-0.132868	-0.163003	-0.0484741	-0.024593	-0.0398845	0.117839	0.0498123	-0.0507283	0.0439295
117	-0.121519	-0.00707845	-0.141805	-0.0469224	0.0783154	-0.0385502	-0.0386029	-0.00772619	-0.0206454	0.0612267	0.17282	0.0207802	0.0693737	0.00363801	0.101538	0.0320341	0.0774249		0.25273	0.0481625	-0.0837719	-0.0997373	-0.0601896	-0.0882147	-0.0846152	0.0174463	-0.0975765	-0.177771	-0.125371	0.0378673	-0.00984991	0.257948	0.0720469	-0.133387	0.0670082
118	-0.0135074	0.00955141	0.016661	-0.00572003	0.0963328	-0.00585823	0.0272	-0.0347961	-0.0493218	-0.0431521	-0.129528	-0.0779111	0.0398773	0.00487351	0.0402634	0.0814128	0.0101018		0.282845	-0.0507832	-0.167908	0.0404035	0.0719039	0.0872931	0.0444277	0.0511817	-0.0473612	-0.381512	-0.228958	0.137474	0.040254	0.00478608	-0.0203128	-0.1177	0.00766865
119	-0.120796	-0.0249633	0.125549	0.0154672	0.0216776	0.0164974	-0.0630012	0.0496554	-0.069736	0.0467557	0.165778	-0.0642663	0.0434258	-0.0151867	0.00106037	0.0424688	-0.0291158		0.125174	0.130233	-0.039417	-0.0572307	-0.112707	0.048439	-0.0459824	0.115315	-0.143669	-0.111341	-0.215941	0.234615	-0.00908559	0.0732825	-0.0331478	-0.05714	-0.090557
120	-0.104904	0.0428437	0.0796138	-0.0175589	0.0321393	-0.0340232	-0.0399594	0.0551624	-0.0548943	0.0643567	0.179112	-0.0245351	0.0743704	-0.066295	0.0195276	-0.000364692	-0.0456431		0.145641	0.0238558	-0.10669	-0.122586	-0.0932193	0.130624	0.097518	0.0042706	-0.0173524	-0.173958	-0.275226	0.209553	0.033853	0.112225	-0.0648843	-0.0722879	-0.100981
121	0.0223265	0.0326792	0.0293628	-0.0579827	0.0771215	-0.0186911	-0.0410579	0.0130823	-0.0885454	-0.0254765	0.0186306	-0.0572715	0.0629414	0.0385423	0.0635642	0.0467159	0.0447778		0.124301	0.0263755	-0.283451	0.0666028	0.168838	0.151404	0.151698	-0.0369089	-0.0825891	-0.0635702	-0.305783	0.09894	-0.0239659	-0.00219752	-0.0624141	-0.140829	-0.153653
122	-0.0631317	-0.0384418	0.154768	0.0431964	0.144067	0.0582985	-0.00741	0.0814178	-0.049593	0.0369033	-0.0584596	-0.0823083	0.0748397	-0.0475476	-0.0228192	0.00373399	-0.0405754		0.123123	0.124615	0.0336796	0.119948	0.0592941	0.0550796	-0.00665316	-0.0453846	-0.0425506	-0.019404	-0.266422	0.0613294	-0.0377754	0.0302913	-0.0915965	-0.136365	-0.109225
123	0.0457294	-0.278997	-0.20413	0.0572084	0.138415	0.0875972	0.0677703	-0.00854884	0.0792787	0.0236724	-0.2422	0.0065389	0.000340808	0.156192	-0.00564312	0.0518581	0.0915857		0.253958	-0.27176	-0.472168	0.260101	0.0676953	0.0810183	0.368678	-0.137301	-0.132776	-0.225615	-0.281241	-0.104637	-0.00242673	0.050699	-0.039566	-0.0258807	-0.0947928
124	-0.0164102	-0.0962698	-0.0621383	0.0116626	0.124582	0.0579331	-0.0192923	0.0499626	-0.0949384	0.0163157	-0.153455	-0.0575209	0.12096	0.136405	-0.0119423	0.127474	0.0511963		0.483344	0.174575	0.0520826	0.111626	0.0102216	0.113546	0.0395313	-0.0651622	-0.180156	-0.141855	-0.121493	-0.144969	-0.0952124	-0.0244282	-0.047147	-0.250092	-0.252378
125	-0.0531698	-0.116271	0.014618	-0.0549319	0.0878882	0.0720358	-0.0443712	0.0115706	-0.00734109	0.0037333	-0.0314752	-0.00410987	0.0706868	0.0526026	0.0663012	0.0489045	0.0787761		0.591335	0.336155	0.293008	0.160734	-0.0131558	-0.0162394	-0.0475297	-0.0358447	-0.213112	-0.132663	-0.108961	-0.299492	-0.127203	0.0140704	-0.110909	-0.265532	-0.200779
126	0.00815709	0.0315977	-0.0778171	0.0434886	0.123836	0.0585925	-0.0143661	-0.00830964	0.00236347	-0.015145	-0.129252	-0.00868589	0.0215649	0.0380378	0.0376538	0.0137302	0.0378525		0.534702	0.332763	0.227728	0.091675	-0.0288799	-0.142201	-0.178268	0.000982255	-0.156677	-0.172036	-0.0605711	-0.195829	-0.137219	0.00329989	-0.0147769	-0.199753	-0.0304317
127	-0.0946394	-0.096061	-0.126702	-0.00398837	0.0612509	-0.0271887	-0.00358278	-0.0848556	-0.0923406	-0.00306896	0.295499	-0.0423609	0.105913	0.0984143	0.0566315	0.092262	0.0961298		0.0858044	0.139384	0.0846596	0.00554425	0.0532995	-0.218677	-0.232965	0.108713	-0.0488659	0.320909	0.189235	-0.192438	-0.125949	0.0277408	-0.00496961	-0.0758849	-0.00389503
128	-0.255859	0.0170854	0.176746	0.0880172	0.172995	0.118978	0.0675762	0.0446272	-0.0163085	-0.023726	-0.280463	0.0488621	0.0763349	0.0315218	0.013918	0.0483356	-0.0954887		-0.149455	0.0276094	0.153504	0.184509	0.157631	-0.176321	-0.0581552	0.203465	-0.0192936	0.38018	0.233	-0.242328	-0.151312	-0.100684	-0.0238736	-0.112668	0.0306902
129	-0.152459	-0.342278	-0.389835	-0.0464606	0.137216	-0.0258623	0.111335	-0.174561	0.05104	-0.0784726	0.131736	0.137312	0.128272	0.193366	0.198857	0.0990792	0.262203		-0.0845397	-0.20048	-0.498036	-0.0212304	-0.066951	-0.0307885	0.102159	-0.0569113	-0.0895988	0.333173	0.188909	-0.0371597	0.0629962	0.188965	0.158265	0.112387	0.0163355
130	-0.103523	-0.176607	0.0139978	-0.0311049	-0.0270584	-0.0050033	-0.0663602	-0.0855844	-0.0840019	-0.0419799	0.227019	-0.0168077	0.182178	0.100059	0.0867504	0.10695	0.0721564		-0.246859	-0.135598	-0.0877747	-0.157951	-0.183536	0.0029565	0.0427493	0.011418	-0.0245309	0.167317	0.23961	0.178009	0.182035	0.142383	0.106732	0.0298879	0.0603702
131	0.0257799	0.017038	-0.204299	0.0568768	-0.00901573	0.0709668	0.0239804	-0.0550803	-0.03256	-0.00669385	-0.0985851	0.121588	-0.000529356	0.0877093	0.106144	0.0278789	-0.0459937		-0.25979	-0.266208	-0.305662	-0.0820394	-0.0953607	-0.118595	0.0784126	-0.112584	-0.153124	0.14049	0.27989	0.169656	0.215083	0.38091	0.282303	0.133198	0.13243
132	-0.363932	-0.318306	-0.0617675	-0.0997955	0.0991775	0.150791	0.145166	0.0085662	0.00348126	-0.00418126	-0.0380779	0.1398	0.162027	0.160922	0.149718	0.157411	0.0530546		-0.325747	-0.0151434	-0.388447	-0.158281	-0.166074	-0.115368	0.0932451	-0.104168	-0.0186022	0.305985	0.195309	0.15667	0.275714	0.275822	0.150732	0.109574	0.0946698
133	-0.0473583	-0.172578	-0.383177	-0.00671446	-0.00773837	0.0517003	0.0497	-0.105005	-0.0568984	0.0315048	-0.0236298	0.186392	0.0961671	0.148664	0.137703	0.0622072	-0.00395491		0.649497	0.280538	-0.345635	0.0817535	0.0475824	0.143668	0.0684875	-0.163927	-0.165556	-0.381637	-0.376774	0.00281313	-0.0119084	-0.18214	-0.083116	-0.0825109	-0.147831
134	-0.0992008	0.0914285	0.176185	0.0848061	0.0815741	0.0917831	-0.0390765	0.0391746	-0.0862593	-0.0223453	-0.358981	0.0133381	0.0710893	0.0920356	0.0145631	0.0420595	-0.0565841		0.636299	0.772059	0.269768	0.163163	-0.0475229	0.00669927	-0.208435	-0.128054	-0.295953	-0.113775	-0.225293	-0.172371	-0.164013	-0.147197	-0.137046	-0.281858	-0.24456
135	-0.13859	-0.0180903	0.0874727	0.0513248	0.0223632	0.109527	-0.0437363	0.0791871	-0.0669481	-0.0109899	-0.0236156	-0.0651614	0.0657161	0.019516	0.00106525	0.100217	-0.0450433		0.5886	0.676964	0.362274	0.0851707	-0.166548	-0.177998	-0.304423	-0.00949566	-0.291577	-0.194617	-0.130194	-0.102901	-0.0382416	-0.145708	-0.0026971	-0.251761	-0.0287124
136	-0.151735	-0.043193	-0.0596377	0.0095849	0.0677412	0.0649085	0.0119851	0.058581	-0.0302117	-0.0184609	-0.30275	0.0672006	0.0764074	0.142191	0.0782325	0.084815	-0.00653084		0.333372	0.227716	-0.0183265	0.133232	-0.11807	-0.227459	-0.205003	-0.13324	-0.226805	-0.054069	0.0685499	-0.0777792	-0.140233	0.0807213	0.159433	-0.132856	0.0931495
137	-0.13578	0.127674	0.343411	0.158126	0.145108	0.110101	-0.0405355	0.0798978	-0.0668895	0.0169796	-0.359195	-0.011768	-0.0107732	-0.0473009	-0.0167151	-0.0190854	-0.163215		0.190803	0.518645	0.302771	-0.0340302	-0.218165	-0.230686	-0.311786	0.0492449	-0.173499	0.0556775	0.0346891	-0.0371626	0.064714	-0.137953	0.108789	-0.173237	0.0409991
138	-0.156352	0.119785	0.181579	0.162259	0.0950871	0.0691462	-0.031051	0.0695527	-0.0337232	-0.0266816	-0.136925	-0.0575301	-0.0373421	-0.047585	-0.0180759	-0.0063217	-0.108077		0.270899	0.434585	0.30916	-0.11811	-0.219576	-0.166523	-0.4237	0.0767606	-0.209488	-0.0788307	0.0921112	-0.020352	0.0697979	-0.129488	0.182958	-0.0420476	0.084106
139	-0.136633	0.10153	0.178445	0.073637	0.205639	0.0859019	0.00277162	-0.0460525	-0.0774412	-0.069296	-0.198995	-0.0460777	0.0304856	0.0121537	0.0425965	-0.0465138	-0.062196		0.225728	0.317736	0.14445	0.170331	0.183089	-0.211132	-0.380944	0.0504887	-0.217702	-0.105178	0.0245434	-0.065862	-0.0902347	-0.0853633	0.161139	-0.181403	0.119192
140	-0.172958	-0.000836501	0.155844	0.0963863	0.190992	0.0636222	0.0248813	0.0242388	-0.0836131	-0.103126	-0.244062	-0.193584	-0.0276832	0.0148105	0.0702414	-0.00530805	0.0957154		0.318122	0.716374	0.114882	-0.132801	-0.229552	-0.186647	-0.124362	-0.19472	-0.185313	-0.13133	-0.126722	-0.288274	0.0136949	0.01737	0.154537	0.0865003	0.142639
141	-0.176358	-0.12338	0.140676	-0.0231071	0.161456	0.0118147	0.0482765	0.0267145	-0.0586332	-0.0109618	-0.218788	0.0414136	0.0965092	0.0655371	0.0404157	0.0713928	0.0824435		0.256202	0.569055	-0.0202018	0.145769	0.0424935	-0.208	-0.316109	-0.109449	-0.329544	0.166837	-0.131306	-0.189874	-0.161125	-0.128653	0.174112	-0.0089974	0.203671
142	-0.106684	-0.111985	-0.292801	-0.0530341	0.147943	0.0905406	0.0852122	-0.0920574	-0.0258528	-0.18665	-0.22695	0.00173926	0.124344	0.153475	0.20418	0.055144	0.23405		-0.041834	0.285267	-0.613759	-0.233739	0.00903604	0.191301	0.27761	-0.198248	-0.182457	0.919209	-0.424711	0.0454039	0.0507175	-0.253306	-0.0217521	0.0360541	-0.0466449
143	-0.215883	0.115613	0.145039	0.0822114	0.0691173	-0.02436	-0.0949597	0.0983724	-0.0951946	0.0451555	0.163808	-0.0967171	0.0239719	-0.0216739	-0.0683581	0.00560658	0.0062546		0.604254	0.765528	0.434594	-0.0114818	0.0494284	-0.10014	-0.17177	0.00989488	-0.13475	-0.0404737	-0.29127	-0.24861	-0.20656	-0.361594	-0.138046	-0.176684	-0.178107
144	-0.130368	-0.0599588	0.161092	0.0785783	0.159239	0.0898645	-0.0048687	0.0539016	0.0271914	-0.0142852	-0.0830896	0.00112777	-0.00304176	-0.0212252	-0.0467215	-0.0353715	-0.0592512		0.195413	0.571921	0.279112	0.346751	0.317417	-0.0520885	-0.177673	-0.00183632	-0.0107623	0.41785	-0.233924	-0.381498	-0.378023	-0.326911	-0.351427	-0.240605	-0.125449
145	-0.240889	-0.271988	-0.332894	-0.0677075	0.18875	0.161755	0.193987	-0.311573	0.0839307	-0.0412136	-0.0750708	0.122983	0.00293713	0.262703	0.0960235	0.0818569	0.166432		0.0473165	0.742513	-0.666306	0.129609	0.161889	0.0966498	0.79878	0.0910056	-0.208749	0.657277	-0.378353	-0.508115	0.253797	-0.523651	-0.229461	-0.0736448	-0.339869
146	-0.117758	-0.0537349	-0.166116	-0.109669	-0.0455404	-0.0423091	0.0468686	-0.0156598	-0.0525843	0.0290431	-0.264281	0.128691	0.130868	0.271765	0.0431592	0.19466	0.186336		-0.598556	0.565953	-0.235694	0.0780263	0.0771706	0.118082	0.0943165	0.0364866	-0.101949	0.804863	-0.260762	0.044685	-0.0652366	-0.0778635	-0.10917	-0.118118	-0.0584524
147	-0.0269209	-0.050001	0.0459173	0.0424964	0.0926003	0.114658	-0.00445233	-0.0156003	-0.0141155	0.17988	-0.40577	0.0254216	0.027158	0.0152909	0.0458711	0.00346806	-0.0119271		-0.197569	0.264769	-0.317313	0.00267782	0.2955	0.138622	0.259343	0.0229773	-0.0293809	0.470118	-0.450343	-0.0896474	-0.0156339	-0.281958	-0.0636509	-0.0265201	-0.0790466
148	-0.0450439	0.0112135	-0.0940689	-0.057712	-0.00461541	0.00141	-0.0482797	0.0218744	-0.0323089	0.12668	0.244905	-0.0102507	0.042785	0.124214	-0.0279854	-0.00478675	0.000102233		0.0699496	0.403447	-0.06893	0.0196975	0.0981773	0.155802	0.154948	0.0765893	-0.102913	0.0690162	-0.153737	-0.139565	-0.086699	-0.280602	-0.0247686	-0.119972	-0.241652
149	-0.0903942	0.0162015	0.0834634	0.0154076	0.0380232	0.0321224	-0.0675338	0.0463705	-0.102468	0.00329204	-0.15225	0.0565028	0.0786837	0.0915808	0.0151002	0.0792323	-0.0216907		-0.145355	0.689804	-0.128541	0.0367607	0.156868	0.0695402	0.226846	-0.0402753	-0.123649	0.435703	-0.309077	-0.0186132	-0.265908	-0.126932	-0.151538	-0.147986	-0.156253
150	0.0605722	-0.00672007	-0.305747	-0.0409813	-0.00509357	-0.094797	0.0642705	0.0640724	-0.12723	-0.0226669	0.234622	-0.0925654	0.0439704	0.101026	0.05933	0.0727402	0.120233		-0.0719158	0.224099	-0.41725	-0.208763	0.115485	0.33346	0.334445	-0.0233702	-0.00354984	0.0390743	-0.247519	0.193425	0.0537072	-0.194624	-0.0336518	-0.0788184	-0.0877786
151	0.0230348	-0.11427	-0.307698	-0.0859753	0.0545052	0.00573474	0.0737261	-0.0326509	-0.0322871	0.0551764	-0.234407	0.16885	0.0162306	0.155996	0.128254	0.0645906	0.0876243		-0.317194	0.208081	-0.856067	-0.00719213	0.0702788	0.264495	0.335608	0.0167458	-0.172534	0.612826	-0.155765	0.206064	-0.0343652	-0.189989	-0.0460722	-0.0458973	0.00125165
152	-0.195554	-0.127909	-0.00123685	0.00140602	0.0455995	0.00732199	0.0439177	0.0627209	0.0355661	0.0723042	-0.228957	0.0132573	0.0948271	0.0475586	0.125776	0.0914988	-0.0123028		-0.257531	-0.116705	-0.403432	-0.0309142	0.184581	0.312716	0.346945	-0.107462	-0.124741	0.108514	-0.2076	0.101549	0.0335387	0.0210883	0.0362052	0.0297758	0.0785251
153	0.0342884	-0.0498774	-0.133725	-0.0152836	-0.0740535	-0.0725083	0.0581265	-0.0142824	-0.0323686	0.0922717	-0.102638	0.00634662	0.0688561	0.0636603	0.0862486	0.0313715	0.0963657		0.0754296	0.0486659	-0.359587	-0.0770649	0.165101	0.114506	0.220649	-0.098938	-0.0599656	-0.0470657	-0.287217	0.0912646	0.0533842	-0.118484	0.0370919	-0.00921115	0.0532948
154	0.0280539	-0.144448	-0.137869	-0.0210002	0.165253	0.0859914	0.168893	-0.016369	-0.0796075	-0.103801	-0.297438	-0.0528788	0.0453957	0.0621178	0.158314	0.0151106	-0.0164985		0.241409	-0.235982	-0.724827	0.0300327	0.179824	0.340479	0.21421	-0.0238818	-0.221876	-0.0307806	-0.284658	0.158535	-0.0796165	-0.231039	0.0956949	-0.0361402	0.188532
155	-0.0416269	0.00540103	-0.100689	-0.00321711	-0.00484166	-0.0588371	-0.0018644	0.0232179	-0.0493707	0.154024	0.0143718	-0.00809656	0.0245653	0.0634497	0.029742	0.0336463	0.0633182		0.705279	0.077413	-0.251414	-0.0716528	-0.168079	0.147676	0.0805351	-0.162262	-0.152257	-0.27146	-0.233231	-0.0799197	-0.0385037	0.0930002	-0.000653339	-0.0797681	-0.113212
156	-0.0250343	0.0417727	0.089957	0.0376469	-0.0196854	-0.0101299	-0.0669145	0.0385378	-0.0763778	0.126313	0.0764936	0.00989308	0.053256	-0.0430011	-0.0731817	0.0192416	-0.0196626		0.899899	0.435322	0.196329	-0.0998677	-0.0779408	-0.107096	-0.210825	-0.104764	-0.321942	-0.230967	-0.166753	-0.183488	-0.136888	0.1007	0.0345172	-0.183066	-0.0490235
157	0.107369	0.0995762	0.067581	0.0212728	-0.0304825	-0.0635838	-0.103277	-0.0483773	-0.153228	0.00215116	0.142536	-0.00279636	0.0238034	-0.000325382	0.01775	0.0323047	-0.0756133		1.07471	0.519592	0.30385	0.0394626	-0.254027	-0.209142	-0.277606	-0.0949843	-0.346711	-0.149645	-0.033633	-0.206918	-0.155318	0.110641	-0.0246258	-0.26379	-0.180054
158	-0.121993	0.071399	0.0884786	0.0745247	0.00839997	-0.0678774	-0.13338	-0.0192144	-0.0627726	0.0695927	0.171498	-0.00112612	-0.023294	-0.0332725	-0.0252749	0.0478966	0.0171707		0.646733	0.580744	0.271641	-0.00572746	0.0256774	-0.179352	-0.307921	-0.0663287	-0.31174	-0.0301401	0.0137985	-0.323562	-0.147178	-0.0976073	0.0829237	-0.147097	-0.0227845
159	-0.220386	0.0806819	0.183238	0.0311176	0.0019585	0.00279932	0.0364815	0.0153766	-0.135347	0.0937119	-0.151395	0.0429031	0.044224	0.0272354	-0.00209529	0.0653631	0.0378388		0.474646	0.463341	0.275955	0.0539072	-0.0485765	-0.158282	-0.136229	0.00264498	-0.291199	0.0621224	0.00604465	-0.257721	-0.157743	0.185429	0.0111388	-0.252884	-0.141274
160	-0.0345515	-0.135959	-0.136533	-0.0426638	0.0198356	-0.194022	-0.00919937	-0.046352	-0.126333	-0.0296413	0.163763	-0.0634474	0.204249	0.118773	0.0184429	0.117186	0.149091		0.24925	0.269541	-0.240309	-0.0282671	0.0111258	0.0653298	0.00887559	-0.28595	-0.139874	0.0370824	-0.322453	0.120919	-0.0555098	0.235041	-0.0473297	-0.16967	-0.171357
161	-0.111967	-0.0550511	0.109462	0.0175884	0.0839037	-0.0515079	-0.0220122	0.0675371	-0.116147	0.0311413	-0.0506031	-0.0724199	0.108662	0.042906	0.0453603	0.0838168	-0.00538839		0.309401	0.541345	0.165063	0.0713661	0.215494	-0.0949273	0.103952	-0.0444068	-0.206182	0.114345	-0.334876	-0.169979	-0.186482	-0.118734	-0.152306	-0.268837	-0.171367
162	-0.258381	-0.0923237	-0.0762291	0.0322624	0.178662	0.119781	-0.0278229	-0.000806071	0.0606945	0.0526181	-0.0819889	0.159857	0.101365	-0.0291916	0.129834	0.0271382	0.0304492		0.0437788	0.252747	-0.571198	0.0751747	-0.00187654	0.048941	0.226675	-0.233568	-0.239126	-0.0790793	-0.238554	0.102379	0.153186	0.103288	0.0277611	0.0214309	-0.0215598
163	-0.0541676	-0.0811995	-0.10884	-0.123488	-0.046824	-0.132742	-0.126263	-0.0541488	-0.0424661	0.117781	0.204563	0.0589469	0.105073	0.130347	0.135243	0.125943	0.189733		0.00980764	-0.039097	-0.582715	-0.108494	0.00531674	0.0940223	0.233185	-0.192583	-0.0795718	0.0781451	-0.335442	0.251524	0.131767	0.114584	0.0942619	0.0359929	-0.00882234
164	-0.123987	-0.105375	-0.1234	-0.0996106	0.116626	0.0242196	0.11797	-0.0060188	-0.0113178	-0.0911527	-0.0152072	-0.0414849	0.121927	0.100051	0.0269166	0.103787	0.0657906		-0.121928	-0.230376	-0.787596	-0.0087415	0.0154048	0.209569	0.238745	-0.147067	-0.0265158	0.0528417	-0.434358	0.248739	0.195991	0.0389265	0.168768	0.070101	-0.0077747
165	-0.0787499	-0.0095504	0.0409531	-0.0442987	-0.0556473	-0.0418229	-0.113476	0.0419684	-0.0399604	0.106129	0.136627	0.0439937	0.0215667	0.0665159	0.0170547	0.0327477	0.0352624		-0.0227056	-0.14221	-0.328481	-0.0950444	-0.109858	0.130913	0.0896497	-0.0943174	0.0181757	-0.0892289	-0.198667	0.209658	0.145768	0.156051	0.128801	-0.0162177	-0.128262
166	-0.178447	-0.0500432	0.06494	-0.0529727	-0.0191641	-0.0205799	-0.118085	0.0687883	-0.0657574	0.102658	0.0185345	0.0261799	0.0994119	0.0845752	0.0602042	0.0623085	0.0979482		-0.00588492	-0.164856	-0.0937927	-0.0729868	-0.198649	-0.0809575	0.00763733	-0.100313	-0.032465	-0.00884464	0.0960069	0.120428	0.0800596	0.265064	0.121763	-0.0191156	-0.0605368
167	-0.0470244	0.0542253	0.0584384	-0.0475971	-0.0370478	-0.00812282	-0.060309	0.0210225	-0.00345772	0.0489303	-0.157991	0.0178198	0.0685533	0.0977279	0.0115538	0.0616162	0.0350685		0.158238	0.0116656	0.0657597	-0.0803825	-0.185414	-0.123562	-0.225603	0.0985772	-0.0858581	-0.0315127	-0.022756	0.0382692	0.0678318	0.274951	0.166078	-0.0665034	-0.0435348
168	-0.150154	-0.0367481	0.095946	0.00919985	0.144409	0.00824496	0.0358941	0.0322605	-0.0169761	0.0203342	-0.107691	-0.054868	0.0140581	0.0771767	-0.0145267	0.0207799	0.0337899		0.115865	-0.125597	0.12052	-0.0228564	-0.0284106	-0.156454	-0.201841	0.0566416	-0.011997	0.113457	0.121257	-0.0454685	0.0685788	0.120491	0.0297055	0.0264443	-0.00496071
169	-0.129213	0.0278033	-0.016957	0.0115765	0.0868972	0.0373788	0.0455742	0.0522123	-0.0990338	0.0224876	-0.26734	0.141731	0.0308241	0.111437	0.00981113	0.052064	-0.00621953		0.0675971	-0.0763415	0.0789198	-0.0191948	0.024681	-0.280764	-0.175825	-0.0219845	-0.0797792	0.0874462	0.350457	-0.10306	0.0162081	0.234166	0.202174	-0.0550982	0.0109676
170	-0.0579376	0.0277251	0.0610233	-0.0468704	0.187389	0.115167	-0.0319968	0.0578454	0.00684379	-0.00287249	-0.447408	0.0709435	0.0174928	0.0692359	0.0240429	0.042121	-0.0203957		-0.127663	-0.0608355	0.0689197	0.113222	0.111995	-0.276772	-0.0629548	0.0132037	-0.053216	0.0570777	0.218576	-0.0816049	0.0656066	0.0661858	0.156463	-0.0616913	0.171652
171	-0.055693	0.117464	0.142957	0.0242452	-0.00643255	0.0521488	-0.00734762	-0.00826275	-0.0747653	0.0121454	-0.130438	-0.00851342	0.039319	-0.0081262	0.0410753	-0.00729876	-0.0715607		-0.137637	0.0996368	0.186141	0.0302672	0.0377427	-0.153146	-0.0645514	0.168942	0.0757442	0.0634202	0.153935	-0.0239017	0.00615432	-0.192066	0.0467895	-0.0195955	0.11877
172	0.0106839	0.00772262	-0.202612	-0.138114	-0.024866	0.0416259	-0.0676991	-0.0886665	-0.0849201	0.00732809	0.400647	0.122659	-0.0520599	0.103395	-0.0166894	-0.00367227	0.0311299		-0.146636	-0.100877	-0.067838	0.136546	0.163124	-0.0981732	-0.0415832	0.0846118	0.0205416	0.130104	0.0587297	-0.152509	-0.00478465	0.0769059	0.189998	0.0589664	0.156921
173	-0.0733226	0.0351908	0.142119	0.0864322	0.0854529	0.116603	0.0735642	-0.0236073	0.0377725	-0.113858	0.00775662	0.0503197	-0.0472319	-0.0711866	0.0414698	-0.029738	-0.198815		-0.298913	0.257776	-0.147794	-0.0350982	0.270971	0.0712154	0.194206	0.0854996	0.122217	0.063361	-0.28833	0.012404	0.0274207	-0.350794	0.0133863	0.0192214	0.0395489
174	-0.147074	0.0337629	0.261839	-0.0260541	0.076293	0.0680263	-0.00154874	0.0413956	-0.0417488	-0.0490822	0.0674136	0.0212217	0.0523862	-0.0430879	-0.0781093	-0.0198471	-0.149936		-0.118105	0.0800697	-0.185165	0.0952648	0.171146	-0.0337136	0.124997	-0.0365073	-0.0589893	0.144215	-0.319508	0.047291	-0.00993727	-0.0679481	0.131944	-0.0770624	0.067267
175	-0.0576793	0.0985211	0.023612	-0.0487865	-0.0329108	0.029057	-0.0344078	-0.015864	-0.110306	0.048538	-0.163768	0.122576	0.0833419	0.106852	0.0373834	0.0649318	-0.0134716		0.000890278	0.277781	-0.0661415	-0.0274878	0.0244168	-0.0183912	-0.060618	-0.0783519	-0.0637098	-0.0886549	-0.186122	0.0273884	0.0465046	-0.045637	0.126164	-0.0296939	-0.00962453
176	-0.137415	0.10126	0.10037	0.0620973	0.00912629	0.0883655	-0.0101604	0.00819749	0.000990298	0.0570617	-0.119348	0.0149227	-0.0163158	0.0061179	0.0570959	-0.0181974	-0.0758398		-0.056802	0.376076	0.106836	0.0495055	-0.00718946	-0.155753	-0.0560521	0.0493295	0.00861002	-0.00727597	-0.0804179	-0.0670698	0.0446508	-0.129389	0.0201138	-0.0813724	-0.0195363
177	-0.0339865	0.161985	0.167937	-0.0954533	-0.0110497	0.0489292	-0.0386912	0.00370061	-0.140052	0.00194715	0.0554971	0.0486007	0.0470734	-0.0156923	0.0165272	-0.0750534	-0.0248934		-0.118794	0.223197	0.290653	0.0518558	0.0835871	-0.247221	-0.275631	0.0354565	0.0450623	0.180044	0.0107149	-0.0761492	-0.0731814	0.108156	0.010341	-0.0332788	0.0224198
178	-0.0590992	0.0577866	0.0858731	0.00279839	0.00573927	0.0915314	0.00617962	-0.0350287	-0.00942403	0.0273644	-0.0310798	0.0525846	-0.0123594	-0.0201091	0.0779566	-0.0176079	-0.104504		-0.0803825	0.0662313	0.234391	0.101084	0.1129	-0.200758	-0.203982	0.13194	0.0460176	0.145317	0.163823	-0.091259	-0.129466	-0.118034	0.0104885	-0.0599113	0.109835
179	0.0373446	0.0492906	0.0842372	-0.107727	-0.0472271	0.0198657	-0.0545553	-0.0570582	-0.0654793	-0.0400487	0.155928	0.0471801	0.0684673	0.0552103	0.0180567	-0.0339596	-0.0499296		-0.148823	0.249255	0.105237	0.0838675	-0.0593475	-0.168206	-0.258562	0.0908819	0.0774154	0.228944	0.231723	-0.0976253	-0.0630339	-0.172009	0.0151785	0.0913744	0.149913
180	0.0242164	0.0913917	0.0565573	0.0193908	-0.0169084	0.0518782	-0.0240915	0.0335528	-0.0430357	-0.0170128	-0.113507	0.0340743	-0.0280056	0.0627923	-0.0194455	0.0191899	-0.0718123		0.20029	-0.177555	-0.0339668	-0.0624631	0.101118	0.0716319	0.0399866	0.106701	-0.0373202	-0.111545	-0.209091	0.101771	-0.00347628	-0.0624909	0.0371196	-0.058244	0.0816055
181	0.00398125	0.167028	0.183843	-0.00192366	-0.0752415	0.0891583	0.0149947	0.0651328	0.00502236	0.0458418	-0.51933	0.0983192	0.0721611	0.0224563	0.0204008	-0.00367616	-0.10802		0.366624	0.0374491	0.114507	-0.053379	-0.132505	-0.209486	-0.171005	0.184168	-0.00865133	0.0141519	-0.0792573	0.0878294	0.01139	0.0553164	0.0312256	-0.208198	0.0713256
182	0.00532056	0.127893	0.122899	0.0475279	-0.0258169	0.0268043	-0.0100127	0.0447436	-0.0450996	0.0671398	-0.246814	0.0208062	-0.0400089	-0.0344779	0.0411157	-0.00831648	-0.0628598		0.241083	0.084494	0.210104	-0.0550605	-0.148708	-0.313099	-0.362537	0.213708	0.0271253	0.0461083	0.0526803	-0.000116613	0.0477321	-0.0482428	0.202764	-0.0183157	0.153682
183	-0.115753	0.131777	0.175407	0.0488038	-0.0319839	0.0543904	-0.00878881	0.0839937	0.00156278	0.0735731	-0.203018	0.0604696	0.00207097	0.0119118	-0.0153407	-0.0207173	-0.152073		0.0478309	-0.0482057	0.236539	-0.0359163	-0.0870416	-0.294188	-0.307778	0.274329	0.117197	0.194319	0.180129	-0.0395681	-0.0158613	0.0245727	0.155421	-0.0510906	0.166478
184	-0.101687	0.122278	0.136492	-0.00369357	-0.0345663	0.0941809	-0.0418601	0.0170907	-0.0360493	0.0665705	0.0434469	0.0419317	-0.0341316	-0.0066877	0.014804	-0.0181429	-0.0956155		-0.0557195	-0.0787623	0.201608	-0.0598706	-0.143153	-0.138682	-0.269573	0.283152	0.042567	0.355222	0.186549	-0.0283435	-0.0975659	-0.0234338	0.0801665	0.0361499	0.197051
185	-0.166284	0.186505	0.159745	0.140472	0.0672545	0.123119	-0.0209415	0.0777818	-0.0240951	0.0356637	-0.0224553	-0.00367831	-0.0995239	-0.0886241	0.00572192	-0.123618	-0.147939		-0.0521845	-0.0210378	0.325242	-0.018537	0.0826572	-0.15975	-0.266483	0.371013	0.107767	0.200444	0.186304	-0.0385344	-0.210378	-0.197416	0.0103549	-0.0104977	0.189417
186	-0.0566555	0.126047	0.123073	-0.0642906	-0.0146019	0.0618194	-0.0353086	0.0095439	-0.0330746	-0.103307	-0.116535	0.0202861	0.0526461	0.0775139	0.0229273	0.0637936	-0.0730727		0.111044	-0.0449092	0.0456664	-0.025624	-0.0823651	-0.123388	-0.177338	0.209438	0.044612	0.196663	0.279452	0.053892	-0.0737058	-0.132284	0.0167995	-0.0483995	0.170688
187	-0.600738	0.234278	0.323725	0.14711	0.120218	0.1531	0.185445	0.167078	0.0196175	0.0185948	0.143382	-0.179032	-0.232308	-0.340865	-0.078687	-0.114994	-0.166553		0.175927	0.589878	0.196359	-0.256938	-0.317033	-0.431305	-0.368647	-0.0592776	-0.384899	0.0439981	-0.131742	-0.0644682	-0.0350451	0.272554	0.260639	0.141538	0.489303
188	-0.119574	0.101479	0.282457	0.0699632	0.0217516	0.0471029	-0.0600034	0.0328608	-0.0598038	-0.00469996	-0.183354	0.027409	-0.0285742	-0.041695	-0.0146697	0.0260009	-0.0816084		0.793351	0.242854	0.0562063	-0.396203	-0.38779	-0.555192	-0.708592	-0.13912	-0.243575	-0.174995	0.154529	0.0253731	0.237731	0.244193	0.511555	0.298052	0.521144
189	-0.00359992	0.117067	0.254616	0.016747	-0.00117569	0.0323886	-0.106261	0.0518309	-0.0867583	0.0104987	-0.267168	0.0315997	0.0197674	-0.0200681	0.0108888	0.0664402	-0.0481302		1.10324	0.27539	-0.0091331	-0.518564	-0.515531	-0.619243	-0.680748	-0.174811	-0.377686	-0.08587	0.00160704	0.0854767	0.270072	0.300744	0.585546	0.208962	0.57111
190	0.178425	0.138688	0.18783	-0.101238	-0.0474554	-0.028202	-0.15633	0.0102735	-0.118965	-0.0339603	-0.291294	0.0966878	0.0599964	0.0408943	0.0222379	0.122775	-0.0330224		1.41462	0.412769	-0.0407838	-0.371598	-0.465554	-0.611383	-0.67157	-0.25746	-0.326288	-0.310807	-0.0893176	0.0414777	0.214675	0.064904	0.415399	0.184221	0.696573
191	0.256583	0.230892	0.107367	-0.0343113	-0.100551	-0.105478	-0.214411	-0.0462319	-0.103525	-0.0477836	0.00616747	-0.0428292	-0.036571	0.0566426	0.0189864	0.0788405	0.00564572		1.4764	0.625775	0.00888871	-0.399539	-0.398878	-0.491986	-0.628887	-0.188337	-0.3134	-0.365559	-0.255769	-0.104589	0.154234	0.135475	0.431475	0.0256388	0.470533
192	0.07828	0.313567	0.281074	0.0674758	-0.0117912	0.0897139	-0.131165	0.0311876	-0.165309	-0.0492589	-0.174461	-0.0694217	-0.0631814	-0.0718581	-0.102944	-0.00390218	-0.0945186		1.13757	0.691947	0.12823	0.0217597	-0.323088	-0.139098	-0.284419	-0.252598	-0.335366	-0.345988	-0.383706	-0.0599418	-0.0716579	-0.0196769	-0.0206809	-0.100005	0.187625
193	-0.00268214	0.259533	0.213761	-0.0678685	-0.0370965	-0.0211704	-0.0501575	-0.026708	-0.0797969	-0.0190018	0.0342174	-0.0728883	-0.0206095	-0.0416381	-0.0106774	0.0161916	1.77e-06		0.805834	0.616174	0.150749	-0.102662	-0.283008	-0.14603	-0.284332	-0.12928	-0.219075	-0.104573	-0.307547	0.0149615	-0.126273	0.0141355	-0.0399336	-0.125621	0.0887675
194	-0.055938	0.127628	0.317514	0.0263368	0.0588282	0.0850401	-0.00168496	0.117278	-0.0903641	-0.00343045	-0.179346	-0.0201769	-0.00141338	-0.112616	-0.118751	-0.00975329	-0.0705285		0.563784	0.435197	0.185235	-0.0672044	-0.163181	-0.180591	-0.112363	-0.0294073	-0.0966785	-0.219848	-0.288518	-0.0207227	-0.0634422	-0.0577437	-0.0273708	-0.0667853	0.168627
195	-0.115653	0.0778296	-0.0809962	0.096797	0.141529	0.2253	0.120203	0.162681	0.0421297	0.0230209	-0.259172	0.1634	-0.138724	0.123581	-0.251095	-0.157554	-0.0206094		0.0785068	0.757952	-0.123004	0.17547	-0.0567758	-0.243209	-0.305807	0.0413609	-0.160005	0.717653	-0.351297	-0.0903352	0.0198591	-0.554411	-0.270011	0.125578	0.127813
196	-0.0778381	-0.0417088	0.00844572	-0.101188	0.168235	0.036778	-0.0206534	0.0609018	0.0145277	-0.126217	0.0428232	-0.0432078	-0.0647674	-0.045514	0.0923854	-0.018486	0.0564606		-0.108431	0.255475	0.186048	0.114153	-0.0656805	-0.156475	-0.192712	0.0574862	-0.10318	-0.0350571	0.120942	-0.148118	-0.0355941	0.0160422	0.11222	-0.00182716	0.125389
197	-0.135207	0.0668046	0.218193	-0.0451484	0.0265454	0.0805527	-0.0480176	0.0485855	-0.0674253	-0.048608	0.131603	-0.0579638	0.0310535	-0.00870768	-0.0823567	0.0428113	-0.0561395		0.20691	0.247028	0.454033	-0.0867638	-0.130511	-0.299055	-0.372671	0.0839272	-0.0151768	0.0453448	0.134295	-0.0669542	-0.08553	-0.106017	0.155195	-0.0236218	0.0278009
198	-0.0338195	0.130449	0.332553	0.0546298	0.0607594	0.0295609	-0.10405	0.0348677	0.0336093	-0.0820078	0.034186	-0.057112	-0.0410357	-0.121383	-0.0449011	-0.0222375	-0.15121		0.137527	0.585804	0.616007	-0.0150984	-0.0218696	-0.374931	-0.412517	0.169148	0.00641922	0.360218	-0.0522308	-0.198652	-0.201044	-0.24253	-0.133008	-0.121365	-0.0521616
199	-0.123113	0.112029	0.240453	-0.0276389	-0.0462765	0.000376924	-0.116666	0.0307275	-0.0941193	-0.0225175	0.261763	0.00616856	-0.0394653	-0.025191	-0.0818232	0.0456589	-0.0993089		0.224944	0.68107	0.511499	0.17706	-0.202156	-0.1511	-0.39642	-0.0234114	-0.254363	0.0704252	-0.0745263	-0.160512	-0.149737	-0.146166	0.0158829	-0.185209	-0.0235631
200	-0.0692073	0.130635	0.196096	-0.0820974	-0.0454893	-0.0551291	-0.0582109	0.0191606	-0.0592393	-0.0500001	0.161136	-0.0365693	0.00186224	-0.0238398	0.00316463	0.0193568	0.00637447		0.448689	0.440164	0.338996	0.00715734	-0.230702	-0.169393	-0.226094	-0.012285	-0.134665	-0.176344	-0.0555959	-0.136855	-0.0346636	0.0285737	-0.0128866	-0.108731	-0.114056
201	0.00332375	0.0695569	0.152846	-0.0350331	-0.0486688	0.00534565	-0.0949265	0.0346038	-0.0837315	0.0460558	0.0635692	0.0234945	-0.0114489	-0.00916729	-0.0628371	0.0313303	-0.0355804		0.324439	0.293329	-0.0471828	0.142833	-0.0797725	0.00602961	-0.120426	-0.0582498	-0.122644	0.0647164	-0.294705	-0.0662643	-0.0768478	-0.0458991	-0.0611302	-0.130549	0.0108344
202	0.0174298	0.186401	0.302078	0.0115992	-0.0396974	-0.0148845	-0.160983	0.0312195	-0.0743865	-0.0129703	0.06099	-0.0582951	-0.0294593	-0.0530967	-0.0971358	0.0477587	-0.0822024		0.0657997	0.349932	0.0803945	0.0234001	-0.10642	-0.0234067	-0.105865	0.063125	-0.0560188	0.107332	-0.178644	0.121903	-0.0636739	-0.0958638	-0.0884072	-0.172971	-0.0143635
203	2.14e-05	0.120432	0.233741	-0.0577883	-0.0640009	-0.0266413	-0.106989	-0.00232482	-0.142321	-0.0758435	0.170606	-0.0829772	0.110873	-0.0504653	-0.0863959	0.074498	-0.0429996		-0.200774	-0.220307	-0.193468	-0.0622162	0.0103847	0.135675	0.188517	-0.0589064	-0.0135093	-0.253004	-0.116348	0.166713	0.149898	0.199862	-0.0200924	-0.0456376	0.01945
204	0.0845654	0.102779	-0.0245563	-0.0489137	-0.0900396	-0.0294571	-0.0484417	0.0471681	-0.00728631	0.0788411	-0.0624058	0.0173227	-0.0238755	-0.0315339	0.0418951	0.0277895	-0.0160225		-0.145563	-0.112619	-0.249883	0.129524	0.0349516	0.176327	0.187295	0.00685816	0.0531559	-0.377468	-0.1536	0.320256	0.0132444	0.0901573	-0.12879	-0.0704323	-0.0267669
205	-0.0670166	0.0365511	0.23369	-0.0592294	-0.0373287	-0.0709323	-0.0362221	0.0565683	-0.100862	-0.0390758	0.0803792	-0.0265536	0.151857	-0.0425905	-0.123288	0.088549	0.00697586		-0.231173	-0.247192	-0.257514	0.114996	0.13362	0.136999	0.211781	-0.000990803	0.0815026	-0.0877311	-0.285159	0.10288	0.0472727	0.0420842	-0.0760201	-0.0117495	-0.079674
206	-0.0139049	0.0762149	0.00092994	-0.060405	-0.131053	-0.0355673	-0.125234	-0.0121407	-0.109692	0.0406867	0.284083	-0.021731	0.0531406	-0.00385264	-0.0381	0.00315152	0.0464246		-0.306588	-0.104622	-0.235435	0.0940708	0.0495736	0.217054	0.236228	-0.0333097	0.0276555	-0.110471	-0.176008	0.138636	-0.0556589	-0.0389028	-0.081007	-0.052557	-0.0948828
207	-0.029228	0.0749652	0.0638905	-0.0713549	-0.0802346	-0.0703063	-0.0997465	0.0120381	-0.0794884	0.035028	0.243677	-0.0833792	0.0826328	-0.0345389	-0.0655479	0.0433122	0.0264663		-0.265215	-0.213919	-0.220608	0.156306	0.00349245	0.152811	0.0780918	-0.00561513	0.0452071	-0.293495	-0.201163	0.243563	0.0816521	0.0207623	0.0281633	-0.0408115	-0.0469165
208	-0.0512166	0.0812211	0.220246	0.0287893	-0.0103436	-0.00400527	-0.0327072	0.0774999	-0.0171729	0.0116422	0.097403	-0.0971952	0.0861677	-0.106199	-0.122879	0.0160629	-0.10514		-0.238544	-0.0286791	0.250006	0.0782219	-0.0878014	-0.01754	-0.119637	0.128642	0.0492743	-0.0833875	-0.0082058	0.150755	0.0473462	-0.0619906	-0.0363532	-0.104818	-0.0378984
209	-0.00717325	0.0864311	0.0795221	-0.0853861	0.0259587	-0.0611891	-0.0384159	-0.00222428	-0.0338798	-0.081188	0.0332583	-0.020176	0.103076	0.00202358	-0.097849	0.0368697	-0.0613793		-0.14343	-0.102262	-0.00533052	0.132642	-0.0505134	-0.0650578	-0.0647258	-0.0413389	0.0856374	-0.17575	0.0768928	0.0891916	0.13036	-0.000104604	0.0468511	-0.0909727	0.0584747
210	-0.00987972	-0.0622976	-0.0381429	-0.115959	-0.0125014	-0.0823781	-0.0410583	-0.0221568	0.00201189	-0.0248244	0.116021	-0.071673	0.0577361	0.0141039	0.0951277	0.0634885	0.117926		-0.0395955	-0.132497	-0.0185095	0.0661188	-0.134456	-0.131112	-0.27446	-0.0243201	0.0260424	0.00848273	0.210989	0.030229	0.056937	0.0262152	0.172884	0.0236192	0.103988
211	-0.0153714	-0.0472435	0.0586586	-0.0629011	0.0580601	0.0508636	-0.089948	-0.0821961	0.0270339	0.0239318	0.116549	-0.0426666	0.0627271	-0.00730357	0.0196789	0.0558267	0.00234609		-0.0416827	-0.0533458	0.00630082	0.0409019	-0.0175632	-0.147978	-0.240189	0.100876	-0.0543723	0.165661	0.333069	-0.0231956	0.0818622	-0.0421727	0.100982	0.0112715	0.0763815
212	-0.0374255	-0.45268	-0.409832	-0.207795	-0.0779997	0.0279859	0.0453074	-0.0642286	-0.0445049	0.0469526	0.13101	0.177363	0.180995	0.248921	0.209471	0.215577	0.322641		-0.0310822	-0.223923	-0.202156	-0.165864	-0.321854	-0.0715956	-0.116994	-0.0395132	-0.152763	0.070481	0.240486	0.147492	0.249948	0.374558	0.348812	0.125921	0.14426
213	-0.07297	-0.867345	-0.442622	-0.20253	0.12616	0.0749035	0.175189	-0.0637512	0.139209	-0.208911	0.194686	0.0173241	0.251518	0.218122	0.0797219	0.228132	0.282001		-0.325962	-0.729653	-0.899563	-0.4074	0.0934354	0.346291	0.548648	-0.0220425	5.05e-05	0.07703	-0.209706	0.329277	0.193657	0.241974	0.166691	0.2861	0.138913
214	0.0655892	-0.347971	-0.264073	-0.195716	-0.0356856	-0.0751647	0.054726	-0.0305399	0.0174108	-0.0619152	-0.0487552	0.0463719	0.204664	0.0987055	0.229766	0.155597	0.271237		-0.554004	-0.349802	-0.480612	-0.174733	0.143293	0.201995	0.242139	-0.0485394	0.0985045	0.0687012	0.0203587	0.401122	0.150202	0.172864	0.0303343	0.0254004	-0.000483847
215	-0.0302553	-0.455832	-0.415212	-0.196683	-0.1181	-0.00799382	0.164425	0.0581816	0.125685	-0.00184669	0.198789	0.0682256	0.131381	0.203695	0.013326	0.108775	0.177854		-0.0623805	-0.722035	-0.754288	-0.047099	0.114004	0.199011	0.178916	-0.0930991	0.125834	-0.0674192	-0.014865	0.327467	0.198542	0.146332	0.0585336	-0.0395277	0.154423
216	-0.0401021	-0.000419842	0.0289904	-0.0862453	-0.104084	0.0150631	-0.0272476	0.036463	-0.00647688	0.0701018	0.0594502	0.0310832	0.101551	0.0138796	-0.0410851	0.00772186	0.0089371		-0.243594	-0.370792	-0.190369	0.014307	-0.00596591	0.156375	0.11374	0.186453	0.102734	0.154533	0.0336472	0.211499	0.0859484	0.299002	-0.0781645	-0.176044	-0.0991505
217	0.0468774	0.151594	0.229773	0.0337704	-0.0994056	-0.0215837	-0.0908928	0.106143	-0.059411	0.0734093	-0.039374	-0.0545536	0.024486	-0.0218469	-0.097621	-0.0306002	-0.090557		-0.0658249	-0.121259	0.201238	0.0934363	-0.0819609	-0.0202616	-0.107047	0.142433	0.0853504	0.176934	0.177258	0.115391	0.067929	-0.0323199	-0.081814	-0.20493	-0.081754
218	-0.0729162	0.113127	0.213218	-0.00737188	-0.0450958	0.0612688	-0.0190305	0.099403	-0.0428317	0.0280298	-0.0453048	0.0533655	0.0149163	-0.0646784	-0.037761	0.013739	-0.0750764		-0.202689	-0.0169961	0.311028	0.118917	0.0418199	-0.199078	-0.148568	0.258413	0.116312	0.39932	0.244662	-0.0947248	-0.103392	-0.0784175	-0.0883182	-0.17915	0.0270773
219	-0.226894	0.0722676	0.210191	0.00737679	0.0318	0.0780969	-0.0317762	0.166718	0.0184301	0.0747105	0.0650617	0.0295464	0.0196214	-0.119705	-0.0568073	-0.0273782	-0.0718499		-0.253004	-0.0865731	0.320004	0.124122	0.173223	-0.178679	-0.190356	0.414184	0.169498	0.309698	0.210808	-0.130323	-0.151514	-0.166606	0.030297	-0.139706	0.0738423
220	-0.0287859	0.113248	0.237547	-0.0335918	0.0330382	0.0324348	-0.010993	0.0689661	-0.0319758	0.0107561	-0.0678179	0.0202845	0.0561545	-0.122678	-0.000248298	-0.0189272	-0.104173		-0.194124	-0.124652	0.243893	0.0931709	0.144314	-0.111248	-0.188735	0.342438	0.124904	0.285129	0.237221	-0.0663875	-0.0677929	-0.226174	0.0312773	-0.0763156	0.0783626
221	-0.152416	-0.0703666	0.0215292	-0.166076	-0.0231052	-0.0264346	0.0286571	0.0718286	0.00796552	0.116707	-0.00470699	0.061464	0.0767235	0.00900316	0.102867	0.0461325	0.0838189		-0.541335	-0.0354384	0.527712	0.457872	0.439574	-0.0254902	-0.0310596	0.180947	0.241748	0.233932	0.219454	-0.237318	-0.30134	-0.285765	-0.240985	-0.259488	-0.126423
222	-0.18162	0.0282821	0.236605	0.0333063	-0.00247096	0.072091	-0.0167801	0.0956572	0.0215724	0.0571531	0.164566	-0.127512	-0.0147131	-0.0783034	0.00883759	-0.00516807	-0.104775		-0.559051	0.0636494	0.788944	0.440174	0.358073	-0.00909241	-0.190657	0.313902	0.163116	0.244731	0.224607	-0.147077	-0.423971	-0.134865	-0.441774	-0.433155	-0.188818
223	-0.0632184	0.197556	0.18004	0.0077489	0.019887	0.0494445	-0.0404811	0.0543532	-0.0308504	0.0450373	-0.0314865	-0.0592202	-0.0429596	-0.115364	-0.0493219	-0.0383791	-0.0531201		-0.403885	0.334533	0.874619	0.537161	0.394192	-0.0605477	-0.127107	0.212765	0.138089	0.0621056	0.0527758	-0.252078	-0.458259	-0.310098	-0.449571	-0.515643	-0.219838
224	-0.0448801	0.144615	0.175896	-0.00663299	0.039736	0.0488238	-0.0182732	0.0907015	-0.0320894	0.0433353	-0.154905	-0.064061	-0.00115113	-0.0653028	-0.0264669	-0.020329	-0.132806		-0.365645	0.078276	0.57944	0.48601	0.359666	0.0266203	0.0615654	0.214326	0.10958	-0.102477	-0.0785374	-0.0382149	-0.27741	-0.260648	-0.442192	-0.444212	-0.209724
225	-0.0571615	-0.0446619	0.0117266	-0.054087	-0.0740073	0.0346454	-0.101711	0.00409075	-0.0347273	0.116077	0.203802	0.0329366	0.0111716	-0.0352327	0.0548709	0.0403764	-0.0311058		-0.227818	-0.0747115	-0.0104111	0.252564	0.120642	0.208489	0.0288822	-0.00775205	0.017382	-0.116342	-0.0721986	0.116067	-0.125552	0.0925218	-0.20138	-0.249301	-0.0738286
226	-0.0634764	0.207598	0.322009	0.0225658	0.0694733	0.0183942	-0.0118004	0.0570779	-0.0849792	0.0152871	0.00369482	-0.0933494	-0.0158494	-0.137615	-0.120644	-0.0177452	-0.133886		0.0901625	0.275888	0.286239	0.230757	0.100222	0.14991	-0.0164932	-0.0448846	-0.0537742	-0.0227618	-0.169342	0.0607727	-0.230485	-0.0538953	-0.339743	-0.402589	-0.212737
227	-0.127748	0.108293	0.251476	0.0365767	0.0511123	0.0483435	-0.0409719	0.064451	-0.0432954	0.0403264	-0.0270489	-0.0271002	0.0191163	-0.105224	-0.0517118	-0.0322369	-0.116083		0.122515	0.482235	0.419478	0.21454	-0.0389603	-0.0266406	-0.0875597	0.0113227	-0.0812983	-0.0867959	-0.107511	-0.0409229	-0.213454	-0.113886	-0.209556	-0.275795	-0.193753
228	-0.0470568	-0.050875	-0.0406116	-0.0455812	0.0808701	-0.0244325	0.0162565	-0.0101915	-0.0450266	0.0706001	-0.248602	0.11815	0.0820168	0.0987131	0.0916616	0.00910954	0.0824038		0.293244	0.459028	0.013051	-0.173524	-0.253128	-0.316616	-0.13663	-0.0427123	-0.0852965	-0.0102063	0.0565003	-0.0560924	-0.0065051	0.0249792	0.0928447	0.0410334	0.152465
229	-0.141546	0.0531848	0.230182	-0.0440124	0.0223869	0.0219712	-0.0313634	0.0465467	-0.0621468	0.0685665	-0.234574	-0.00144034	0.111443	-0.00289617	0.0474085	0.0730141	-0.00325319		-0.0313715	0.125686	0.271256	-0.17063	-0.286232	-0.342201	-0.306835	0.248867	-0.0217003	0.317224	0.291856	-0.0515316	0.00309833	-0.058226	0.180938	0.154199	0.0912826
230	-0.116386	-0.0191791	-0.00809918	-0.171936	0.0238447	0.110851	0.135216	-0.0278585	0.0372551	-0.0633384	-0.170901	0.0908695	0.0552348	0.090978	0.116839	0.104343	0.0332057		-0.0394225	0.108866	0.0301095	-0.101752	-0.168825	-0.246931	-0.0933339	0.2303	-0.0237919	0.283347	0.179296	-0.127693	-0.00676743	0.032456	0.183146	0.0330572	-0.00306363
231	-0.177978	0.0977346	0.159643	-0.0329998	0.0558244	0.058807	0.0313571	-0.00330611	-0.0366276	0.0354576	-0.0743523	0.0142148	0.0489027	-0.0589774	0.021985	0.0410432	0.0294769		-0.38181	0.419776	0.0313526	-0.0555264	0.0883214	-0.0577576	0.119656	0.0793635	0.0460962	0.060351	-0.0464136	-0.0971203	0.00678983	-0.0817541	0.0436926	0.0602591	0.032159
232	-0.0262444	0.0140456	0.107372	-0.145492	0.0344082	0.0536846	0.0416412	-0.011497	-0.118935	-0.0370962	0.0124266	0.0632254	0.10389	-0.0449059	0.0467471	0.0867603	-0.0413111		-0.0655678	0.141835	0.0909872	-0.0514637	-0.026265	-0.151332	-0.0921256	0.278287	0.0660597	0.203871	0.110189	-0.135749	-0.0783987	-0.0910694	0.0508065	-0.0380346	0.0843045
233	0.112813	-0.00544684	0.00260329	-0.0380492	0.0367317	-0.0900095	-0.0490822	-0.0326786	-0.0471472	0.000462656	0.010596	-0.00318246	-0.0540107	0.00885074	0.111407	-0.011532	0.0183274		0.0308556	-0.0102855	0.142607	-0.129399	-0.095534	-0.259945	-0.157206	0.174888	0.0931751	0.116654	0.304473	-0.12623	-0.040748	0.0396251	0.119226	-0.0379506	0.224861
234	-0.0156995	0.0982584	0.156564	0.0133944	-0.0631853	0.0359639	-0.0267024	-0.0228676	-0.0759339	0.0350566	0.178061	-0.0680849	0.0269133	-0.0532858	-0.00865704	0.0284339	-0.134674		0.218135	-0.00517648	0.0185516	0.252783	0.260436	-0.416583	-0.344682	0.120711	0.145789	0.161009	0.168018	-0.232108	0.223331	-0.339751	-0.131562	0.152855	-0.0810446
235	-0.0407261	0.134643	0.246407	0.046611	-0.0344937	0.00134338	-0.0989372	0.0254365	-0.0993672	0.0309919	0.0839901	-0.0512681	0.00476617	-0.0459417	-0.100363	-0.0171163	-0.0287694		0.461253	0.394424	0.424437	-0.0174015	-0.263974	-0.19575	-0.46171	0.12521	-0.0612255	-0.0439086	0.0656634	0.0110021	-0.106033	-0.195417	0.012071	-0.126518	-0.0049888
236	-0.0717112	0.16366	0.249369	0.0341209	-0.00308865	0.0358223	-0.074488	0.090833	-0.0514675	0.067363	-0.0513018	-0.0328573	-0.00255926	-0.0650935	-0.056044	-0.0574435	-0.114487		0.818844	0.532077	0.531357	0.128311	-0.190334	-0.169474	-0.37114	0.117485	-0.160103	-0.223189	-0.206031	-0.0836607	-0.137239	-0.254691	-0.126111	-0.313202	-0.0712135
237	-0.0641777	0.178315	0.206213	0.0083711	0.00412836	0.0607562	-0.0266215	0.0671238	-0.0748146	0.00802655	0.0013348	-0.051817	0.0247516	-0.0875421	-0.0210623	-0.0489273	-0.134235		0.622359	0.691578	0.407628	0.0841732	-0.200884	-0.0393739	-0.205572	0.0599156	-0.0922461	-0.246249	-0.243215	-0.0508768	-0.0481993	-0.279192	-0.203102	-0.275977	-0.209854
238	0.0648115	0.0959874	0.161333	0.0835799	-0.00830976	0.0428555	-0.116396	-0.0892843	0.0439894	-0.103402	-0.179702	0.0223097	-0.0115556	-0.0228884	-0.113902	0.0632486	0.0313035		0.460062	0.143353	-0.119102	0.167187	-0.0193378	0.000840015	-0.152124	-0.0936195	-0.10544	-0.164018	-0.330653	0.022635	-0.118152	-0.0639403	-0.144243	-0.134779	0.0555881
239	-0.109556	0.160008	0.242348	0.0294641	0.0183944	0.0332358	-0.126773	0.0585112	-0.0105837	0.049999	0.121535	-0.0677682	-0.0255515	-0.062396	-0.0802997	-0.0331776	-0.0846671		0.553982	0.55686	0.488315	0.0874057	-0.241864	-0.0310377	-0.372384	-0.0735294	-0.270981	-0.227454	-0.179766	-0.111326	-0.125268	-0.132309	-0.018226	-0.149848	0.037493
240	0.0415243	0.226503	0.354622	0.12432	0.0715822	0.0823091	-0.086731	0.0329694	-0.045311	-0.0177155	-0.218751	-0.0802945	-0.0791523	-0.105514	-0.0369203	-0.00474215	-0.19495		0.435595	0.520522	0.444993	0.116019	-0.0513813	-0.248	-0.359798	0.0322495	-0.173999	-0.154083	-0.0769707	-0.118712	-0.0962177	-0.186959	0.0530889	-0.099946	0.063247
241	-0.0833849	0.155085	0.189498	0.0143699	0.0506648	0.0521588	-0.0684518	0.00704103	0.000108102	0.0445059	-0.151318	0.0232123	-0.0575471	0.00292709	-0.0319031	0.0340866	-0.0128915		0.20263	0.423344	0.36698	0.142947	-0.00828051	-0.271461	-0.383473	0.15233	-0.208832	0.0390408	0.0198747	-0.19682	-0.0968617	-0.160391	0.0673071	-0.0617015	0.032201
242	0.0279338	0.0167771	0.0857875	-0.0854654	0.115465	0.0369308	0.0585229	-0.00120344	0.00902626	-0.116458	-0.185557	-0.0017437	0.0403582	-0.0784012	0.163939	-0.0699702	-0.003843		-0.0211193	0.0351175	0.243877	0.175065	0.191582	-0.230609	-0.113169	0.0614754	0.0580972	-0.0605475	0.105106	-0.116619	-0.0531689	-0.183819	0.0488669	0.0340275	0.130426
243	-0.0340537	0.0728042	0.12203	0.0261193	0.0724422	-0.0561472	-0.0575629	-0.00129288	-0.0490599	0.0205317	0.0362358	-0.00872197	0.0355804	-0.0135132	0.0636529	-6.51e-05	-0.103434		0.0641243	0.110159	0.285436	0.088054	0.0146358	-0.25018	-0.212254	0.0855474	-0.0218108	0.086719	0.250928	-0.113964	-0.00368703	-0.0810879	0.0184736	-0.05389	0.0214553
244	0.0972818	6.81e-05	-0.0171013	-0.0216925	0.0788521	0.0332749	0.0377432	-0.0298822	-0.0873145	-0.105516	-0.208819	-0.00836603	-0.0371303	0.080448	0.0528854	0.00633833	0.0446127		0.118458	0.0400831	0.0627766	0.189752	0.0745159	-0.166949	-0.11052	-0.110198	-0.0282582	-0.121212	0.145126	-0.152767	-0.0271959	0.010599	0.128275	-0.0345283	0.156498
245	-0.0192127	0.137884	0.124311	0.0195708	0.0373077	-0.00792276	-0.0946824	0.0996896	-0.0864826	-0.0498561	-0.0295647	-0.0561925	0.0584094	0.00872578	-0.120846	0.0350891	-0.057324		0.125164	0.165597	0.179274	-0.00993204	-0.184161	0.0258626	-0.067089	-0.155146	-0.236124	-0.0273073	0.056309	-0.0129346	0.176102	0.128511	0.0400177	-0.00724753	-0.0947125
246	-0.0380092	0.167132	0.247854	-0.0363689	0.00685405	-0.0536639	-0.092407	-0.00139204	-0.095719	-0.084559	0.229605	-0.0633636	0.0422887	-0.0712204	-0.000382875	0.00340127	-0.019023		0.0675542	0.394266	0.240906	0.108314	-0.0748896	-0.0728461	-0.249329	-0.118771	-0.0510174	0.101447	-0.0942704	0.043522	-0.0216535	-0.0523556	-0.0309708	-0.116614	-0.0872042
247	0.0213884	0.066236	0.0166472	-0.0279625	-0.0492891	-0.00731715	-0.0896677	-0.0122797	-0.0682858	-0.00340005	0.0725142	0.0157665	0.0661822	-0.00100847	0.00655665	0.0032635	0.0601106		0.0525956	-0.185273	-0.11451	0.0112703	-0.0619243	0.146805	0.0408275	-0.0680206	-0.0338357	-0.202886	-0.179669	0.143616	0.150278	0.0359882	0.092689	-0.088107	0.0422169
248	-0.0502011	-0.00568536	-0.00328273	-0.0639207	-0.0286056	0.0378555	0.0524407	0.0274543	-0.0783929	-0.0168334	-0.150713	0.0131771	0.0702525	0.0588369	0.0213236	0.0100827	0.0364267		-0.137317	-0.421701	-0.350425	0.00335534	0.226747	0.152607	0.216517	-0.163218	0.0159006	-0.210824	-0.230739	0.2615	0.236043	0.00725848	0.0717191	0.0548967	0.039295
249	-0.0274349	-0.192632	-0.275935	-0.12423	0.0874226	0.137349	0.067343	-0.0324401	0.0337596	-0.0605729	-0.175348	0.160057	0.0234258	0.188802	0.0736342	0.0789206	0.0916395		-0.0728411	-0.442341	-0.412305	0.121833	0.0228789	0.145851	0.160836	-0.0030898	0.0591208	-0.134969	-0.0140197	0.0702703	0.110882	0.000254094	-0.0157025	0.0304004	-0.115991
250	-0.0621656	0.0484905	0.0177035	-0.0492399	0.0703623	0.0574361	-0.000236187	0.0159442	-0.000785696	-0.0144294	-0.377675	0.0773465	0.0518644	0.109558	0.00892977	0.0946922	0.0172623		-0.0124052	0.00113733	0.107261	0.054104	-0.151831	-0.0727539	0.0239763	-0.00638648	-0.0133372	0.171737	0.230233	0.0184317	0.126005	-0.0480721	-0.0765166	-0.116752	-0.15692
251	-0.0952233	-0.14872	-0.181654	-0.123523	-0.0118806	-0.00318575	0.023025	-0.0458115	0.00291137	-0.0016387	-0.121871	0.0990538	0.130954	0.167314	0.133537	0.12534	0.163842		-0.0582955	-0.189152	-0.0330557	0.0356124	-0.00946456	-0.194061	-0.0891135	0.0895056	-0.00962724	0.356918	0.316941	-0.0570053	-0.0312883	0.0571209	0.0258244	-0.095056	0.0129412
252	-0.0827369	-0.107364	-0.104174	0.00291279	0.0136216	0.104404	0.0761052	-0.0172762	0.0191246	-0.0442259	0.0112279	0.0661109	0.052479	0.061924	-0.0168106	0.0737253	0.0123179		-0.0968556	-0.188882	0.0530844	0.011316	0.0177335	-0.152386	-0.115662	0.17706	0.0542836	0.219474	0.183411	-0.0140465	-0.0175145	0.008161	0.0405908	-0.0456342	0.106718
253	-0.00244317	-0.00149583	0.0535512	-0.0548282	-0.0205087	0.0341335	-0.0109974	-0.0231015	-0.0644571	0.0011044	-0.159247	0.0488305	0.124739	0.0850399	0.0749712	0.0570597	0.00664547		-0.124038	-0.217846	-0.0171546	-0.121632	-0.147742	-0.154786	-0.0369635	0.190645	0.0346249	0.345232	0.352973	0.0430375	0.138349	0.0326333	0.186184	0.0493926	0.118145
254	-0.0597652	0.0401082	0.113553	-0.0747271	-0.0713795	0.0751313	-0.0475511	0.0195334	-0.092161	-0.0477833	0.0439407	0.0971155	0.116191	0.0314646	0.0573047	0.068717	-0.0238531		-0.214246	-0.4728	0.163897	-0.196797	-0.0387745	-0.114981	-0.24866	0.284832	0.11375	0.473077	0.268868	0.150696	0.0151616	0.0413797	0.192795	0.138436	0.0717604
255	0.0946007	-0.427446	-0.349269	-0.112746	0.33116	0.0325748	0.170491	-0.180011	-0.0582818	-0.201144	-0.231071	0.000816278	0.183138	0.325899	-0.00864538	0.264378	0.183506		-0.211024	-0.893307	-0.720227	-0.218684	0.534685	0.130006	0.767038	0.0736312	0.0146597	0.078167	-0.441823	0.272893	0.162865	0.0129537	0.0391831	0.0458123	0.182333
256	0.104642	0.0801875	0.0521296	-0.0556209	-0.10376	0.00462021	-0.0361794	0.0411154	-0.106803	0.123427	-0.0144191	0.0455202	0.0566162	0.0371828	-0.0508802	0.0484697	-0.0102755		-0.180784	-0.256048	-0.218812	-0.083076	0.197184	0.148263	0.246921	0.0471118	-0.0905031	-0.0850854	-0.26537	0.208966	0.172417	0.112414	0.0913381	0.108131	-0.0854898
257	0.181722	0.109753	0.0103427	-0.0779724	-0.0719231	-0.00259506	-0.128553	-0.0718458	-0.0741145	0.000860957	0.107666	0.0710765	0.0113135	0.00857742	0.0661813	0.0379957	-0.0463327		-0.221347	-0.086044	-0.291148	-0.0720935	0.0397171	0.0416777	0.240963	-0.0986568	-0.0595288	0.0874808	-0.239795	0.224013	0.136923	0.104383	0.085986	0.0088978	0.123864
258	0.196996	0.11434	-0.0164633	0.00441416	-0.0654067	-0.0200465	0.0263154	0.0358268	-0.0896958	0.0673977	-0.270819	-0.0701899	-0.0138922	0.0398072	0.0201602	0.0704666	-0.0558953		-0.0667434	0.0117363	-0.313861	-0.07966	0.174366	0.0621992	0.286409	-0.0532594	-0.00301739	-0.0818645	-0.159653	0.238538	0.148746	-0.169199	-0.00888958	-0.0421384	0.0349088
259	0.0917345	0.0866984	0.0313303	-0.0518643	-0.10694	-6.61e-05	-0.0260566	0.0156043	-0.0631269	0.0606605	-0.00731251	-0.00126617	-0.0157786	0.0158793	0.0575516	0.0399125	-0.0424752		-0.172882	-0.299035	-0.249432	-0.108557	0.167988	-0.0312383	0.221929	-0.0558071	-0.0149575	-0.0231441	-0.209379	0.218239	0.178605	0.299121	-0.00344875	0.0569892	0.046294
260	0.00786727	0.0931514	0.0936155	-0.0400483	-0.0439688	0.00610766	-0.0579687	0.00106741	-0.0635935	0.0680208	0.0475162	-0.0419897	0.0553261	0.00355739	0.00145998	0.0519077	-0.0552833		-0.0315529	-0.23883	-0.11915	-0.0151597	0.100601	0.0151494	0.206157	0.0414136	-0.0079611	0.0079	-0.164238	0.192593	0.0358446	0.0778053	-0.0386746	-0.0647521	0.00176761
261	-0.149471	0.0557738	0.188597	0.0679939	0.0633655	0.114659	0.00634211	0.030248	0.0120628	0.0813775	-0.36972	0.00901027	-0.00244858	0.033616	-0.042235	0.0656997	-0.108704		0.237424	0.0316332	0.225912	-0.0241605	0.106144	-0.013401	0.0324393	0.0379409	-0.0606728	-0.0609763	-0.167806	-0.00257908	-0.0437005	-0.0218528	-0.0601826	-0.273523	-0.202987
262	-0.115974	0.0833522	0.187762	-0.015469	-0.0588887	0.0911393	-0.00221858	0.0664009	-0.0273844	0.0111219	-0.096226	0.0640527	0.0494952	-0.0146066	-0.0202132	0.0276285	-0.120931		0.313914	0.194098	0.35033	0.136691	-0.0416926	-0.147102	-0.0509536	0.0353976	-0.10287	-0.0811078	-0.0530906	-0.0012188	-0.0950303	-0.0840549	-0.09472	-0.252908	-0.11117
263	-0.194924	0.00810362	0.143924	0.0084269	0.00083015	0.0589164	-0.0368635	0.0442227	-0.0329062	0.0404301	-0.0291635	0.0171423	0.118883	0.0182713	-0.0266066	0.0730335	-0.00765796		0.279064	0.250228	0.376293	0.166582	-0.0636493	-0.157705	-0.173779	0.00440497	-0.085118	0.10462	0.0923597	-0.0923145	-0.169788	-0.0806118	-0.153916	-0.239983	-0.0353531
264	-5.19e-05	-0.0303995	-0.031426	-0.0498228	-0.0312033	-0.0792392	-0.0548579	0.0684746	-0.0475932	0.0634102	-0.034091	-0.0104883	0.100669	0.0694571	0.000247991	0.119498	-0.00738409		0.239406	0.25541	0.314039	0.0102626	-0.204954	-0.139928	-0.163943	0.0173998	-0.09476	0.117024	0.206532	-0.164199	-0.102612	-0.0410784	0.0155021	-0.123414	-0.0488652
265	-0.147671	0.0200987	0.106243	0.0273797	0.121078	0.0802173	-0.0413618	0.114965	0.00880633	0.0956998	-0.264553	0.0431129	-0.0198582	-0.0319502	0.00663676	0.0525744	-0.0347542		0.135813	0.193118	0.391562	0.194705	0.0126099	-0.24333	-0.223049	0.0431227	-0.056143	0.0439918	0.201426	-0.210611	-0.167392	-0.0455251	-0.0697156	-0.218544	0.250474
266	0.0249546	0.12283	0.0729627	0.0718958	0.0363444	-0.061854	-0.0930214	0.0152623	-0.0931285	0.0544194	-0.00739226	-0.108187	0.00376045	0.0186573	-0.0394884	0.0518983	0.0179306		0.172663	0.257304	0.393683	-0.045436	-0.202028	-0.152412	-0.225131	0.182032	-0.0205203	0.128423	0.182276	-0.128249	-0.110069	-0.150512	0.061487	-0.0996806	-0.0244281
267	0.0624892	-0.264315	-0.430382	-0.151625	0.0280881	-0.0167751	0.121407	-0.102491	0.0307613	0.0247948	0.110758	0.0691994	0.0338215	0.157099	0.0757344	0.113318	0.183961		0.277641	0.102835	-0.239631	-0.273484	-0.307641	-0.116032	0.0495861	-0.0242211	-0.0376164	0.0206369	0.261414	0.0015313	0.0512728	0.110423	0.190335	-0.00794852	0.0303232
268	0.23313	-0.0417789	0.131386	0.0452002	0.15673	-0.0309447	-0.0497149	-0.126163	-0.203262	-0.127754	-0.116022	-0.0776793	0.141717	0.122525	0.09253	0.139206	-0.0214788		0.34414	0.131934	-0.119365	-0.124234	0.0249167	-0.0923973	-0.00762784	0.0706491	-0.106855	0.126966	-0.0511042	-0.00197687	0.109222	-0.239396	0.145411	-0.000527696	0.00877162
269	-0.0504807	0.155191	0.1588	0.0313582	0.042834	0.116629	-0.0323693	0.0240318	-0.0617578	0.0119063	-0.424011	0.086613	0.0952564	0.0179648	0.0648234	0.0431608	-0.0702025		-0.010614	-0.270559	0.016718	-0.0382518	-0.0279592	-0.106112	-0.0211176	-0.0130722	-0.0893339	0.139747	0.0843485	0.0949956	0.112906	0.147589	0.15567	-0.00303616	-0.00266468
270	-0.137439	0.107451	0.177419	0.0836036	0.0938666	0.123525	-0.0242331	0.0787869	-0.0634532	-0.0317729	-0.166652	0.0050687	0.0388957	-0.0497162	0.00973212	-0.00413215	-0.123761		-0.0169683	-0.0918708	0.200026	0.125321	0.106255	-0.110889	-0.197045	0.0583098	-0.0448002	0.192671	0.0862357	-0.0354447	-0.00881801	0.0161719	0.089879	-0.0466975	0.0421993
271	-0.0486756	0.0908687	0.0849148	0.00316943	0.0557934	-0.0050611	-0.102415	0.0224253	-0.101309	0.00163524	0.100072	0.00636817	0.0213174	-0.000850932	0.025843	0.0332995	-0.0123731		-0.0403478	-0.0920678	0.0827876	-0.08391	-0.0672944	-0.234127	-0.199777	0.210926	0.00506998	0.457234	0.231068	0.0171452	-0.0092476	-0.0466859	0.139855	0.0230823	0.132463
272	0.0303018	0.140201	-0.0237015	0.0148106	0.0434915	0.0142932	-0.0565165	-0.0319761	-0.158437	0.0242821	-0.250777	-0.0182947	0.0498874	0.0564321	0.131532	0.040604	0.0528564		-0.08522	-0.109632	-0.0662352	-0.0101677	0.0245471	-0.199779	-0.0885028	0.0213249	-0.0025304	0.0343197	0.222298	0.0987123	0.0755428	0.0053469	0.139825	0.033071	0.229966
273	-0.0656521	0.0618561	0.0426521	0.00647239	0.161857	0.0348532	-0.033213	0.103555	-0.067537	0.00804463	-0.099178	-0.0426302	0.00238583	-0.0264361	0.00937809	0.00702648	-0.0244837		-0.101071	-0.00225271	0.0488187	0.0961375	0.121757	-0.155856	-0.0921508	0.155961	0.00871974	0.080161	0.117672	-0.076183	0.0117886	-0.0963298	0.118364	0.0188892	0.136282
274	-0.204773	0.0548963	0.140665	-0.00553954	0.00329792	0.100799	-0.0956893	0.0452634	-0.0487067	0.0663541	0.0495582	-0.0111435	0.0193361	0.00406654	-0.0146875	0.0212529	0.00448843		0.00419595	0.205961	0.339217	0.071332	-0.039893	-0.210074	-0.272857	0.0519202	-0.0321729	0.183104	0.112784	-0.0671319	-0.073201	-0.0539317	0.0632876	-0.127659	0.109845
275	0.0391199	0.165048	0.13905	0.138026	0.118938	0.120495	-0.0169901	7.93e-05	-0.0331976	-0.031781	-0.195401	0.0436611	-0.121299	-0.0542878	0.0115677	-0.0549287	-0.188831		0.217672	0.290056	0.338837	0.117157	0.00428684	-0.159704	-0.136714	0.0529563	-0.0303183	0.00621749	-0.115721	-0.121292	-0.00959861	-0.108066	-0.0534549	-0.184332	-0.0483408
276	-0.051206	0.00570651	0.0162492	0.113412	0.0610617	0.0417514	-0.0465316	0.0235961	-0.144479	0.0443206	-0.0872823	-0.0335029	-0.0368469	0.0785837	0.00259358	0.0192354	0.0443654		0.223127	0.0817418	0.157918	0.233142	-0.0482601	-0.0482021	-0.130803	-0.00649162	-0.18851	-0.0779085	-0.0805328	0.0871407	-0.0796864	-0.012038	-0.0421632	-0.154182	0.0133724
277	-0.028068	0.163871	0.154028	0.0545844	-0.0190401	0.119634	-0.147098	-0.00584961	0.0201407	0.0460337	0.126231	0.0182518	-0.150988	-0.00143656	0.0267671	-0.101911	-0.122751		0.0955151	0.123529	0.209289	0.0490421	-0.00811414	0.0218	-0.167737	0.092599	-0.10882	-0.112398	-0.0500364	0.0448006	-0.0831419	-0.113721	-0.0218403	-0.10097	0.0576399
278	-0.00412113	0.0855345	0.0797356	0.00358564	0.0333343	-0.0528753	-0.0879075	-0.0236895	-0.0758067	0.00732221	0.0552959	-0.0785883	-0.03711	0.0528752	0.0696188	-0.00913551	0.0353742		0.0429607	-0.10188	-0.119651	0.0471469	0.107924	0.114381	0.092869	-0.0454104	-0.0960755	-0.145437	-0.178594	0.154701	-0.033313	-0.00141106	-0.057743	-0.0505817	0.0940818
279	-0.253839	-0.025943	-0.123345	-0.0951583	-0.0253102	0.135708	0.0680083	0.00660299	0.00461055	0.0346388	-0.0974589	0.0802824	0.0964253	0.129148	0.0510035	0.099227	0.10855		-0.313969	-0.33922	-0.545266	-0.0606414	0.226995	0.395993	0.574009	-0.0704861	0.0144497	0.0949994	-0.537832	0.0812543	0.135904	-0.0532801	-0.111702	0.0605321	0.0262281
280	-0.00664777	-0.0354487	-0.0769669	0.00355371	0.0154749	-0.00706847	0.0305664	-0.0402887	-0.0632082	-0.0952942	-0.103938	0.0177579	0.0293085	0.164975	0.00269706	0.117869	0.120432		0.400174	0.447961	0.437442	0.385086	0.348895	0.448537	0.316072	0.0322337	-0.144961	-0.129952	-0.347714	-0.440074	-0.36694	-0.324014	-0.30306	-0.468804	-0.479052
281	-0.131953	0.00321438	0.0278707	-0.0291647	0.0221925	0.0509324	-0.061939	-0.0274718	-0.0320545	0.0321563	0.0332319	0.0280434	0.016743	0.0814807	0.0257687	0.0543136	0.0744344		0.414005	0.700575	0.667753	0.438193	0.347826	0.451864	0.186372	0.196753	-0.138154	-0.0472309	-0.423497	-0.417417	-0.491474	-0.52729	-0.470437	-0.591131	-0.620257
282	-0.13466	-0.102458	-0.0901369	0.00844248	0.0593042	0.0285431	0.0276754	-0.0256773	-0.0168934	-0.0573432	-0.0657121	0.00465783	0.0447111	0.142201	0.118434	0.0561334	0.076963		0.0532773	0.584226	0.385793	0.321398	0.369708	0.301861	0.415099	-0.0560025	-0.0571883	0.309882	-0.41605	-0.438252	-0.350809	-0.254112	-0.452835	-0.433372	-0.361607
283	-0.0929335	-0.000625677	0.0304458	-0.0285906	-0.0411885	-0.0263169	-0.0857104	0.0168238	-0.0585138	0.00776036	0.0865607	-0.0045341	0.099797	0.0906025	0.0538827	0.0913947	0.0374342		0.116557	0.493281	0.311796	0.240761	-0.0284951	0.437437	0.339281	-0.0367382	-0.0523859	0.0799059	-0.405431	-0.24566	-0.254698	-0.12539	-0.324454	-0.300194	-0.377108
284	-0.154169	-0.0976759	-0.07209	0.00914956	0.0444398	0.0736165	0.0305019	0.0176722	0.0064283	0.0908828	-0.0427516	0.0452724	0.0103826	0.0552676	0.0994709	0.0416179	0.0384721		0.130703	0.228584	0.138972	-0.0610666	0.0514485	0.299559	0.313952	0.0859279	0.0254975	0.189871	-0.436985	-0.23065	-0.259434	-0.218909	-0.22787	-0.147508	-0.119854
285	-0.0787765	-0.135366	-0.0501961	-0.0230324	0.0904586	-0.0779733	-0.0301269	-0.00180233	-0.0444453	-0.00205367	0.152446	-0.030333	0.0119778	0.0787541	0.0578166	0.0926495	0.0927245		0.0887117	0.20592	0.0954967	0.0880104	-0.0267512	0.218161	0.326842	-0.00327082	0.0551079	0.00916478	-0.205342	-0.227891	-0.15906	-0.00330961	-0.182899	-0.0965374	-0.24574
286	0.0062464	-0.145067	-0.240235	-0.0727244	0.0584135	-0.0653207	0.0299616	-0.0490562	0.0123175	-0.0919436	0.0608367	0.0371736	-0.052596	0.0995652	0.180591	0.00503218	0.212349		0.135408	-0.102302	-0.289559	-0.0697133	0.0506871	0.350742	0.38958	-0.0676199	0.0661809	-0.0895554	-0.264369	0.0796319	-0.190758	-0.096161	-0.128151	-0.0252409	0.0291183
287	-0.0358738	-0.181626	-0.0971975	-0.0964055	0.083631	0.032796	0.0669456	-0.0480517	0.0118828	-0.0044015	-0.0173953	-0.0185358	0.0793823	0.0574026	0.170932	0.0922805	0.111675		0.0641623	0.0180209	-0.267734	0.00104319	0.0607705	0.242903	0.414186	-0.00955736	0.0823308	0.297969	-0.398357	-0.104783	-0.0670759	-0.114896	-0.261272	-0.133307	-0.105585
288	-0.0206591	-0.175028	-0.130531	-0.0435513	0.0376227	-0.0254003	-0.0116816	0.0175176	-0.0773671	-0.124954	-0.0365767	0.114412	0.142532	0.205823	0.0118027	0.11324	0.108074		-0.0315488	0.423587	-0.425728	0.139344	0.182971	0.31054	0.319959	0.0580012	-0.0688218	0.216877	-0.278202	0.118447	-0.171133	-0.239038	-0.252866	-0.293298	-0.256258
289	-0.133227	0.12218	0.294249	0.137843	0.0660541	0.0494724	-0.0206574	0.0511492	-0.0180977	0.0614155	-0.0959617	-0.0629173	-0.0425662	-0.0603685	-0.104017	-0.00154363	-0.0947598		0.332143	0.644157	0.400794	0.160203	0.158269	0.0628353	0.0394039	0.140149	0.0501227	0.324898	-0.248243	-0.259252	-0.385659	-0.382647	-0.338003	-0.450637	-0.339581
290	-0.200036	0.104862	0.401859	0.159122	0.166532	0.116886	-0.0231087	0.118562	-0.0368258	-0.0159056	-0.211734	-0.0987385	-0.00439268	-0.0941982	-0.0757295	-0.0384315	-0.183326		0.483771	0.377431	0.474232	0.0436424	0.179701	0.0744459	0.14781	0.19895	-0.0360914	0.16932	-0.428069	-0.182482	-0.359464	-0.310035	-0.266976	-0.376067	-0.290527
291	-0.255266	-0.00370606	0.285843	0.125991	0.137763	0.0807169	-0.012758	0.0966947	-0.0726834	0.0549684	-0.0153248	-0.0595452	0.004972	-0.0506923	-0.102104	0.00585772	-0.0661921		0.536232	0.376082	0.499051	0.120022	0.171682	0.0517626	0.0253233	0.151266	-0.0304834	0.316783	-0.475512	-0.271022	-0.353685	-0.243944	-0.398349	-0.273983	-0.300188
292	-0.436511	-0.00404757	-0.0331395	0.0948806	0.102636	0.0720725	0.0843697	0.0218064	0.103266	0.10458	-0.211856	-0.112815	-0.0446092	0.0805441	0.0664499	0.0676001	0.0906583		-0.0462792	0.875184	0.214696	-0.0989205	0.0475128	0.0342735	0.215174	0.0979207	-0.0174979	0.6366	-0.336458	-0.264046	-0.304577	-0.186529	-0.466941	-0.425393	-0.260559
293	-0.000254703	0.0681098	0.0130411	-0.0154779	-0.0546623	0.0557167	-0.115172	0.0137711	-0.127384	-0.000758847	0.188613	0.0374173	0.0509106	0.0577388	-0.043591	0.10979	-0.057333		-0.468227	0.526874	-0.323736	-0.0594411	0.113195	0.152442	0.284266	-0.251304	0.1106	1.05455	-0.414673	-0.136469	-0.0693726	0.237492	-0.269823	0.0987279	-0.245554
294	-0.167453	0.0608953	0.00101926	0.0549722	0.12267	0.152029	0.1593	0.0728288	0.0148982	-0.0566601	-0.556314	0.0981998	0.0212088	0.0632299	0.0429295	0.0883727	-0.0225936		-0.2462	0.477951	-0.254341	-0.37588	0.30948	0.0273141	0.598969	0.000482336	0.0100139	0.235461	-0.322106	-0.294493	-0.0473423	0.311392	-0.0708055	-0.0591072	0.119322
295	0.0379933	-0.123513	-0.112018	0.0290182	0.108734	0.0189059	-0.00271256	-0.10792	-0.05175	-0.106164	-0.178185	-0.0758234	0.0444366	0.181863	0.097367	0.134974	0.0904037		-0.121885	-0.631049	-0.442729	-0.198739	-0.340893	0.138274	0.285876	-0.118236	0.16928	0.127466	0.374436	0.179973	0.180097	0.424534	0.14447	0.219818	0.0563065
296	-0.127422	0.0800495	0.170247	0.0572756	0.0416919	0.123722	-0.0874118	0.0509188	-0.0518955	0.047632	-0.203222	-0.0105472	0.0210613	0.0106655	-0.00444576	0.0206782	-0.0230388		-0.300978	-0.0985795	-0.00544702	-0.240645	-0.310273	-0.169704	-0.0943084	0.0991353	0.125757	0.253674	0.359566	0.225681	0.0780815	0.100274	0.134634	0.0567982	0.276321
297	-0.0647138	0.0163115	0.0889907	-0.00843329	-0.00708127	0.0510183	-0.0627596	0.0591509	-0.0692257	0.0995572	0.00609754	0.0261761	0.0249474	0.00116972	-0.0181599	0.129843	-0.0388944		-0.324709	0.00691431	0.0746466	-0.129894	-0.235358	-0.069769	0.327331	0.0517798	0.0907655	0.118707	0.18152	0.0494965	0.0379726	-0.0130528	-0.0244554	0.0661988	0.029987
298	-0.0322666	-0.120059	0.000636976	-0.0254206	0.146365	0.00862731	0.0980111	-0.0272889	0.0242247	-0.0408086	-0.150218	-0.0260796	0.0759053	0.086534	0.0597855	0.0974125	0.0988768		-0.121715	0.433412	-0.286813	-0.182825	0.156362	-0.051359	0.13844	0.0728819	-0.053209	0.841951	-0.143017	-0.037511	0.069853	-0.251733	-0.160329	-0.156331	-0.186018
299	-0.00881357	-0.301767	-0.363662	0.003238	0.0792393	-0.103362	0.0499419	-0.0372601	-0.0472212	-0.00631282	0.0565423	-0.00664739	0.0229887	0.164511	0.15319	0.110559	0.220032		-0.322589	0.117863	-0.512799	-0.00289358	0.0700557	0.10893	0.34095	0.0285337	-0.0839127	0.684616	-0.363366	0.231485	-0.00656089	0.261253	-0.16761	-0.115806	-0.0731231
300	-0.124926	-0.157801	-0.0392361	-0.0437405	0.163929	0.0373607	0.0941476	0.0521795	-0.0397955	-0.0770971	-0.213809	0.00548015	0.0665507	0.0448363	0.0885433	0.100612	0.100207		-0.508399	-0.0645962	-0.422814	-0.0438849	0.0537305	0.249475	0.59656	-0.11161	0.0471656	0.695371	-0.42443	-0.160674	0.0431105	0.46316	-0.084854	0.100542	-0.141814
301	-0.0167046	-0.34678	-0.320929	-0.0342813	0.12064	0.284354	0.19902	-0.0251729	0.118643	-0.0968721	-0.293321	-0.00600014	0.0635981	0.20992	0.059475	0.107205	0.0984805		0.21632	0.638509	-0.581087	-0.0456847	0.10197	-0.0866635	0.0378855	-0.0512562	-0.0431951	0.744596	-0.461142	-0.0801415	-0.0284388	-0.384668	-0.187275	0.00413354	-0.109727
302	0.10889	0.0561453	-0.112546	-0.0314777	-0.0629482	0.187231	-0.0783064	0.0804328	0.0137989	-0.0107178	0.221278	-0.0647342	-0.153154	-0.0912117	0.0835572	0.0254924	-0.0660192		0.536324	0.647128	0.206998	-0.0492515	-0.216935	-0.0487304	0.0841224	-0.112539	-0.279574	0.128343	-0.151279	-0.33024	-0.0525194	-0.124129	-0.0844644	-0.105426	0.0243892
303	0.0464769	0.0681305	0.0285159	-0.130221	-0.0589249	0.032416	0.0291747	0.0537394	-0.109138	-0.0652882	0.0225558	-0.036805	0.00267148	0.0546053	0.0540858	0.0509505	0.0171391		0.591769	0.496104	0.297745	0.0880497	-0.125696	-0.123143	-0.340536	-0.0620807	-0.210438	-0.219542	-0.127097	-0.318461	-0.119837	-0.108187	0.0769338	0.0900516	0.17088
304	-0.103803	0.153225	0.169294	0.0203718	0.00935786	0.0438292	-0.0430232	0.0655182	-0.101177	0.00626972	-0.171502	0.0172291	0.046919	0.0361318	0.0499946	0.0177601	-0.0504312		0.272683	0.598887	0.357216	-0.0264043	-0.234737	-0.168162	-0.265283	0.12372	-0.235486	-0.145096	-0.106685	-0.203733	-0.0979057	-0.0609311	0.0836779	0.0412065	0.131835
305	-0.0940307	-0.0414561	0.013779	-0.0821539	-0.0551384	0.0454379	-0.0807827	0.0109103	-0.135583	0.0295806	0.0746632	0.107532	0.0557464	0.0815699	0.0407366	0.145106	0.0763907		0.115006	0.383767	0.140806	-0.12315	-0.327868	-0.187714	-0.130122	0.0739828	-0.199136	-0.0263015	0.032068	-0.144539	-0.0548531	0.0164586	0.166949	0.144322	0.147405
306	-0.294925	-0.211444	-0.23462	0.0540409	0.199353	0.0558827	0.161346	0.0165332	0.0523021	-0.0591874	0.097222	-0.0582981	-0.0547507	0.010251	0.082423	-0.00909558	0.106742		-0.372138	0.209821	-0.0714024	0.0063022	0.0783103	0.0484813	0.0338848	-0.0963452	-0.0252592	-0.14154	0.0322432	-0.0671476	-0.16177	-0.0393502	0.0671199	0.135737	0.184123
307	-0.140066	-0.208879	0.26067	0.264812	0.43331	0.0585635	-0.0375617	-0.185529	0.0415029	-0.197717	0.128538	-0.200067	-0.172318	-0.176485	-0.0540896	-0.0160649	0.0314449		-0.230409	0.448289	-0.0503219	0.260122	0.304767	-0.0135409	-0.16045	0.0355203	-0.0655327	0.334248	-0.202662	-0.257051	-0.340071	-0.432937	-0.0577339	-0.151662	0.135084
308	-0.255033	-0.495022	0.0337862	0.323817	0.480384	0.0128106	0.0710071	-0.266105	0.175748	-0.203672	0.132564	-0.207768	0.00153069	-0.0641448	-0.104166	0.0383441	0.0979914		-0.256722	0.551102	-0.495086	-0.239086	0.447366	-0.0653479	0.268992	0.320925	-0.136135	0.412264	-0.476272	-0.124278	-0.23782	-0.191087	0.121627	0.0550385	0.124489
309	0.0787299	-0.038291	-0.0735855	0.0107462	-0.0718809	-0.0724918	-0.0405232	-0.0687304	-0.0618461	-0.00204622	0.112499	-0.066872	0.0864694	0.0850617	-0.0472451	0.0971709	0.0782237		-0.0515663	0.337887	-0.071448	-0.0786446	0.0961836	0.0939278	0.0943303	0.00108502	0.0026062	0.345502	-0.363189	-0.15709	-0.269578	-0.0998436	-0.121643	0.014527	0.0849914
310	0.0197727	0.185034	0.0476394	-0.071512	-0.147181	0.0966623	0.0454115	0.117102	-0.0300468	0.107804	-0.106298	0.148267	0.0187819	-0.0569779	-0.028556	0.0349633	-0.0773079		-0.0112283	0.368628	0.0243946	0.0675583	0.137563	0.180982	0.20836	0.0122737	-0.155893	0.0196969	-0.101224	-0.295418	-0.237627	-0.162208	-0.0437852	0.0333375	-0.119966
311	-0.0978121	-0.0394198	-0.171438	-0.239034	-0.0386064	-0.132241	0.0460713	0.0809175	-0.00512938	0.0218997	0.0811521	-0.0768875	0.231046	0.0387669	0.0220826	0.184999	0.149413		0.368449	0.294389	0.0324189	0.31725	0.418261	0.0718666	0.0696665	-0.00945308	-0.109395	-0.356758	-0.300558	-0.502999	-0.367811	-0.156119	0.0365232	0.0158403	0.396915
312	0.0619586	0.019667	0.103629	0.075111	0.158999	-0.0249052	-0.0723789	0.00711974	-0.0755833	0.013931	-0.145576	-0.10174	-0.0360786	0.00627	0.00957085	0.044858	0.0210851		0.333712	-0.0189971	0.358273	0.441816	0.450381	0.0547057	-0.142571	0.121156	-0.141861	-0.340401	-0.275317	-0.509802	-0.383217	-0.150419	0.216498	0.0801924	0.396402
313	-0.103668	0.0171858	0.16132	-0.0357866	-0.0719934	0.0488013	-0.0623578	0.108608	-0.0859067	0.0801786	0.119656	-0.0888787	0.0912387	-0.00100271	-0.0350769	0.0699265	-0.0746741		0.0613736	-0.0266363	0.469954	0.356146	0.379516	0.127033	-0.124307	0.136794	-0.202469	-0.307936	-0.318837	-0.447343	-0.253948	-0.0743413	0.225289	0.137344	0.35554
314	-0.0950693	-0.0978273	0.146365	0.0377521	0.102765	0.0549975	-0.0157079	0.0508736	-0.0803153	-0.0446778	-0.0725617	-0.0700386	0.123702	0.00744596	-0.0027994	0.0654169	-0.000840405		0.0422686	-0.207836	0.275241	0.431108	0.353443	0.234289	0.0577956	0.0869384	-0.174739	-0.268897	-0.33884	-0.284322	-0.205712	-0.0248941	0.107326	-0.0056037	0.161481
315	-0.0745012	-0.120113	0.0304642	-0.0330287	-0.00138891	-0.0377254	-0.0276414	0.00627896	-0.0969634	-0.0625965	0.15775	-0.0557764	0.151061	0.0872826	0.00199741	0.0631312	0.0640271		-0.0900478	-0.443889	0.0560096	0.243236	0.280737	0.325164	0.24429	-0.0421148	-0.00733001	-0.3577	-0.35481	-0.192879	-0.0467998	0.13966	0.133372	0.117945	-0.0142139
316	-0.0379756	-0.0581849	-0.037036	-0.0521715	-0.0146278	-0.00921384	-0.0405673	0.0812676	-0.107662	0.0284809	-7.61e-05	0.0310441	0.111741	0.0503985	0.00394576	0.0919553	0.0309649		-0.112764	-0.0459064	0.041652	0.310359	0.184235	0.300054	0.314981	-0.00787712	-0.0904188	-0.174565	-0.434819	-0.224434	-0.110654	0.024442	0.0817114	-0.00630568	-0.0142014
317	-0.0073946	-0.146746	0.00801249	-0.0120089	0.00720937	-0.00953964	-0.0509306	0.0765146	-0.0452352	0.0144339	0.0271357	-0.0928828	0.0483555	0.0365918	0.00133973	0.0832988	0.096838		-0.088505	0.0363409	-0.272595	0.196619	0.217244	0.224456	0.263268	0.107402	-0.0674246	-0.170777	-0.345835	-0.187587	-0.137476	0.128588	-0.0140141	0.0149196	0.0120175
318	0.0639853	0.024785	0.134004	-0.00237308	0.0705112	-0.0254753	-0.115752	0.00367616	-0.102205	-0.0682139	-0.18765	-0.103108	0.0979361	-0.0192348	0.0422314	0.0230532	0.132612		-0.334142	0.125178	-0.19485	0.172274	0.256555	0.184811	0.276034	0.0633923	-0.0398673	0.219234	-0.340003	-0.0818866	-0.136997	0.0547357	-0.180101	-0.0526574	-0.0318331
319	0.0927957	0.0244737	0.0425132	-0.0108525	-0.01259	-0.0606156	-0.10579	0.0564554	-0.0782343	-0.0777298	0.13341	-0.183607	0.118919	0.00735193	-0.11937	0.0935585	0.0938625		-0.267513	0.380739	-0.0268289	-0.0285837	-0.000175753	0.274531	0.183525	0.158061	-0.0691831	0.400571	-0.342539	-0.317166	-0.0986612	0.0176773	-0.176377	-0.0773571	-0.0831864
320	-0.0443187	-0.139179	-0.0662101	-0.080336	0.0230127	-0.180279	-0.0222821	0.013301	-0.110377	0.0197247	0.152453	-0.0540289	0.0961261	0.136495	-0.0460953	0.146926	0.175047		-0.310563	0.752955	-0.00360951	0.0255207	0.0343726	0.135392	0.356475	-0.190188	-0.104161	0.655689	-0.379394	-0.230751	-0.0617389	-0.0566928	-0.0936173	-0.106663	-0.210681
321	0.0135662	-0.152413	-0.00663823	-0.142345	0.0125575	-0.0883452	0.00475574	0.0393624	-0.0769425	-0.0605591	0.135684	-0.0836959	0.113841	0.0374445	0.0958954	0.0945655	0.125234		-0.0701817	-0.0608563	-0.209582	-0.0604075	0.0558918	0.168673	0.16704	-0.00351069	0.124453	0.297088	-0.259685	-0.261216	0.0256509	0.0851222	-0.0443861	-0.0169273	-0.0413404
322	0.00128404	-0.00359812	0.183214	-0.0337218	0.0385031	0.0318655	-0.0595362	-0.0370295	-0.123211	-0.0232156	0.0977571	-0.088717	0.0870353	-0.0327712	-0.000777585	0.00529413	0.0232595		-0.287979	0.754927	0.103422	0.129596	0.0507724	0.0817501	0.0904261	0.0221334	-0.0368314	0.655243	-0.295898	-0.0212537	-0.16483	-0.0483143	-0.294203	-0.278843	-0.173876
323	0.0838044	-0.129904	-0.0210048	-0.0568057	0.0244224	-0.0112894	-0.0657091	0.0386184	-0.0944457	-0.0703693	0.0534032	-0.0475687	0.11355	0.0688178	0.0774715	0.00781119	0.135315		-0.187654	0.0272934	-0.303887	0.146196	0.136623	0.153073	0.444925	-0.128483	0.121683	0.148822	-0.328958	-0.00415926	0.0290095	-0.0305716	-0.32366	0.0358252	-0.090767
324	0.129641	-0.0933468	-0.26028	-0.0657303	-0.029849	-0.185022	-0.0450723	0.0395357	-0.0371128	0.117024	0.0602561	-0.0222066	0.0763709	0.13693	-0.00692747	0.068532	0.161831		-0.447863	0.687799	-0.165477	0.231703	-0.0707988	0.18304	0.364798	-0.294899	-0.0818727	0.772283	-0.418096	-0.0730993	-0.0484119	-0.0423732	-0.096312	-0.174321	-0.110484
325	0.0722298	-0.270898	-0.441975	0.00688242	-0.0141612	-0.161011	0.12101	-0.208263	0.107039	-0.0260787	0.167152	-0.1557	0.125215	0.253768	0.0595727	0.0863171	0.338204		-0.571694	0.209288	-0.61581	0.101017	-0.0413469	0.192224	0.311581	0.14411	-0.0779681	0.981564	-0.479713	0.532121	-0.0723114	-0.10413	-0.0205629	-0.0809888	-0.165948
326	-0.0880095	0.0290674	0.140347	-0.0796052	0.0575314	-0.0853722	-0.0422832	0.0504441	-0.0885572	0.161422	-0.17734	0.00121774	0.0901332	0.0355493	0.00320956	0.119104	0.0738719		0.572343	0.747654	0.434085	0.182762	0.154263	0.0268775	0.0813372	0.0629542	-0.188721	0.199172	-0.247525	-0.243734	-0.41399	-0.383206	-0.472081	-0.401601	-0.228904
327	-0.286264	-0.00547277	0.0570242	-0.0292087	0.0350528	0.01038	0.0433214	0.0592849	0.0029903	0.102557	-0.0879638	0.146148	0.0512111	0.00697708	0.026115	0.0466028	0.0110954		0.620246	0.574413	0.316873	0.068167	0.238957	-0.114643	0.161662	-0.0685297	-0.146534	0.136899	-0.273532	-0.0116502	-0.274961	-0.280516	-0.428089	-0.299482	-0.359925
328	-0.0734039	0.051067	-0.030598	-0.0628655	-0.0713517	-0.0572196	-0.0695334	-0.00612722	-0.0677841	0.115811	0.178286	0.0865907	-0.0289926	0.0334404	0.0430281	0.0201579	0.0604227		0.14716	0.46639	0.166735	-0.0857617	-0.0689376	-0.133934	0.163303	0.00626598	-0.125582	0.215794	-0.086757	-0.126125	-0.0756365	-0.0426619	-0.136201	-0.0943	-0.0705043
329	-0.045738	-0.0489351	-0.108683	-0.179134	0.0166525	-0.0521774	-0.0965293	-0.0243906	-0.0327284	0.0585721	0.27216	0.0121768	-0.00783294	0.123446	-0.0241016	0.0948812	0.0869736		-0.0290691	0.507761	-0.130886	-0.034212	-0.0573413	0.106357	0.384928	-0.0514635	-0.320646	0.558899	0.00205973	-0.0405541	-0.0459563	-0.317902	-0.13324	-0.0754552	-0.186318
330	0.133289	0.44922	-0.043798	0.147131	-0.30549	0.186332	0.3621	0.0563042	0.122205	0.121593	0.014386	-0.125446	-0.32922	-0.0931062	-0.0154993	-0.139359	0.112566		-0.102389	0.860728	-0.28392	0.0583618	-0.305541	-0.448361	-0.308738	0.292717	-0.179102	1.1726	0.21587	-0.0500732	-0.368218	-0.0103996	-0.42517	-0.0479798	-0.14308
331	0.163778	0.242292	-0.277793	0.0521814	0.433714	0.130189	-0.215567	-0.146476	0.152986	-0.0985463	0.17758	0.0735703	-0.232765	0.0221943	-0.203068	-0.0799699	-0.0782749		0.0243851	0.561578	-0.5722	0.499593	1.279	0.304031	-0.405085	-0.303772	-0.133528	0.629167	-0.33182	-0.388324	-0.674447	-0.395215	0.0443057	-0.0431837	-0.0791321
332	0.0106082	-0.297019	-0.300519	-0.207643	-0.0479105	-0.0569837	0.110289	-0.0945704	-0.00217113	-0.045229	0.294315	0.0342156	0.114216	0.0185093	0.234732	0.0666178	0.199865		-0.491187	0.425077	-0.522563	0.0285857	-0.104259	0.246564	0.178788	-0.0910272	0.018376	0.558704	-0.241879	0.202286	-0.131147	-0.198623	0.0265092	0.132752	0.0131849
333	0.0340799	0.0215307	-0.0382699	-0.115925	-0.0542162	-0.0768816	-0.0537423	-0.0165258	-0.0527777	0.051474	0.0322359	0.00902174	0.0440149	0.0639881	0.0472359	0.0609035	0.0497232		-0.22348	0.0216661	-0.292781	-0.115142	-0.00141571	0.150992	0.116327	-0.0963944	-0.0463701	0.140798	-0.17125	0.223838	0.138359	-0.0431652	0.0565802	0.0190632	0.0662851
334	-0.0255746	0.111897	0.0541133	-0.040603	-0.00710359	-0.00476318	-0.0265289	0.0487521	-0.0301908	0.0833215	-0.0382853	0.0502907	-0.00608785	-0.00766541	0.0229704	-0.0161601	-0.0196472		-0.0416846	0.33118	-0.0193607	-0.0487053	-0.20039	-0.0278504	0.129111	-0.12673	-0.0886815	0.129463	-0.0677675	0.0837569	0.117679	-0.0117646	-0.0415335	-0.00236414	-0.119866
335	0.0908091	0.0111204	0.0280891	-0.122319	-0.00549248	-0.0794381	-0.013117	0.00652827	-0.128998	0.0673707	-0.0987797	-0.0430534	0.0772775	0.115705	-0.0649036	0.0774383	0.108181		0.050138	-0.0235274	-0.254411	-0.0713381	-0.0552496	0.0326749	0.1038	-0.114345	-0.134778	-0.00440587	0.024661	0.0967613	0.140788	0.101884	0.0516419	-0.000470048	0.0168074
336	-0.0542148	0.0194257	-0.013871	-0.0785051	-0.0126637	-0.00298699	-0.0436077	0.0507411	0.00414056	0.157305	0.0431826	0.0700229	0.0188452	-0.0297722	0.0658931	-0.0129139	-0.0356379		-0.0109743	0.0882971	-0.030223	0.0601409	-0.055334	-0.18768	-0.101541	0.0746916	-0.0370171	0.139552	0.0963869	-0.0392667	-0.00496791	-0.00427436	0.0929946	-0.0808965	0.0685321
337	-0.201412	0.0643978	0.162765	-0.0286042	0.0734197	-0.00126546	-0.0202476	0.132616	0.00275943	0.0727881	-0.0409478	-0.00566598	0.0283148	0.0279341	-0.0404539	0.0334188	-0.0592417		-0.161584	0.0522772	0.243148	0.0859243	0.0359152	-0.167057	-0.18838	0.183455	0.00591896	0.192268	0.184063	-0.0954495	-0.0104391	-0.106686	0.0540066	-0.0340127	0.0304304
338	-0.129191	0.174058	0.277461	0.0344922	0.00155553	0.138193	-0.0874635	0.107361	-0.0359206	0.025471	-0.264465	-0.0310725	0.0182063	-0.0511739	-0.104148	2.42e-05	-0.135642		-0.00642835	0.0812987	0.277639	0.0852063	0.000789399	-0.189963	-0.242493	0.251369	0.00103373	0.126528	0.176411	-0.0582529	-0.00213805	-0.135734	0.0070563	-0.0830826	0.155203
339	-0.0633012	0.131641	0.248986	-0.0250254	-0.0218043	0.0303641	-0.0753654	0.0479324	-0.0242505	0.0550523	-0.358775	0.068362	0.110172	-0.0214757	-0.0557511	0.0877896	-0.0834171		0.0906322	-0.083488	0.23953	-0.0309291	0.0167263	-0.272991	-0.249779	0.174005	0.0536769	0.189823	0.252367	-0.0919887	-0.0216091	-0.0553415	0.17741	-0.00732075	0.0954498
340	-0.051423	-0.0375716	-0.169229	-0.155327	0.0155238	0.00659306	-0.0575327	-0.000882399	-0.0710097	0.0387953	-0.0788203	0.00912944	0.101029	0.132541	0.106007	0.123534	0.1361		0.00493201	-0.32176	-0.322956	-0.139892	-0.0596241	-0.149449	-0.0586908	-0.00166413	-0.000128277	0.128195	0.346926	0.0792147	0.142923	0.155512	0.211861	0.0734468	0.202425
341	-0.101372	0.069107	0.0850242	-0.0814778	-0.0481153	0.071174	-0.0298256	0.0265134	0.039527	0.0120212	-0.104043	0.0709479	0.0504396	0.0349361	-0.0295263	0.068553	-0.0377628		-0.243893	-0.143661	-0.267361	-0.234409	0.085132	0.247493	0.105872	0.0225453	0.0475774	0.01275	-0.196553	0.192715	0.0684537	-0.142691	0.0840578	0.208243	0.051132
342	-0.0617612	0.0486246	0.0337327	-0.0839418	-0.0056927	0.104155	-0.0439729	-0.028972	-0.0319303	0.0507037	-0.25204	0.086682	0.0479879	0.0862163	0.0294195	0.0793526	0.0596617		-0.00698416	-0.243048	-0.451546	-0.0750627	0.0895238	0.187456	0.247882	0.00610457	-0.019848	-0.184881	-0.231422	0.207477	0.154132	-0.0455942	0.112504	0.0894376	-0.011007
343	-0.115646	-0.0175579	-0.0106681	-0.0828603	0.025668	-0.00915858	0.0141814	0.0143845	0.0108173	-0.0348638	-0.0594352	-0.031755	0.0597081	0.0464689	0.109361	0.0989621	0.0381625		-0.025899	-0.413618	-0.347133	-0.166011	-0.0380629	0.156137	0.20999	-0.0138119	0.000618745	-0.192301	-0.142943	0.247245	0.171352	0.0547844	0.201877	0.0838355	0.0359039
344	-0.0828817	0.138938	0.168355	-0.0252384	-0.00698909	0.0351188	-0.0874676	0.0506914	0.0200813	0.0973169	-0.138249	0.0178095	0.000189969	-0.0590125	-0.0562436	0.0634738	-0.00397176		0.169824	0.0377629	0.100911	0.0195447	-0.144578	-0.0411552	-0.112607	0.0840165	-0.0465855	0.0258936	-0.0291424	0.0185232	0.00462769	-0.0546762	0.121051	-0.0749253	-0.0619332
345	0.0286478	0.120642	0.166647	-0.0604533	-0.0700805	0.0782114	-0.0731532	0.0470649	-0.0284179	0.0278228	-0.105021	-0.0142676	-0.0109192	-0.0329839	-0.0500877	0.0101259	-0.0352867		0.218734	0.110938	0.124299	-0.00766146	-0.25682	-0.0168332	-0.0835648	-0.0358954	-0.135596	0.000268349	0.186127	0.00811138	0.0835304	0.0504953	0.109054	-0.0601211	-0.103656
346	-0.0770607	0.192142	0.237249	0.0854965	0.0222491	0.0307824	-0.0204047	0.0242235	-0.0491905	0.0249276	-0.446935	-0.00450153	0.0543448	0.0376448	0.0445752	0.0182936	-0.0763029		0.127954	0.227761	0.207949	0.0562402	-0.0620631	-0.197014	-0.106868	0.0370324	-0.117547	0.127664	0.156071	-0.057164	0.0422697	-0.0786384	0.0249698	-0.140523	0.0437433
347	-0.0112592	0.24071	0.263014	0.0362477	-0.016322	0.0964263	-0.00746876	0.113212	-0.0125956	-0.0278841	-0.290714	-0.0210867	-0.0351928	-0.0804709	-0.0308986	-0.0283281	-0.165202		0.153268	-0.0589731	0.177496	0.130407	0.153543	-0.138975	-0.131503	0.0944168	0.00504624	0.173716	0.186981	-0.0536248	-0.10951	-0.0617949	0.0363471	-0.165338	0.0238415
348	-0.0419979	0.0047361	0.0747215	-0.0660261	-0.0865094	-0.00457003	-0.0126217	-0.00895768	0.000457378	0.0962262	-0.00318745	0.020727	0.0309012	0.0615942	0.0161407	0.0611063	0.0695662		-0.14717	-0.138015	0.0414318	-0.00384696	-0.0277255	-0.0475822	-0.1177	0.181167	0.0152256	0.199338	0.287689	0.0165655	0.0819679	-0.0507218	0.249034	0.0841071	0.0791374
349	-0.0741656	-0.087302	-0.137657	-0.12502	0.0957186	0.0822278	0.0905037	-0.0507553	0.0588236	-0.101459	-0.179022	0.0245933	0.0688088	0.0768241	0.0671384	0.0576158	0.172075		-0.21804	-0.305476	-0.28573	-0.0076701	0.340427	-0.062226	0.0381565	0.0332033	-0.00688965	0.102842	0.116363	0.0516207	0.0676874	-0.0654232	0.205875	0.0444839	0.219442
350	0.0788031	0.16441	0.0624326	-0.00947894	-0.00997759	-0.00672179	-0.180541	-0.0539678	-0.1141	0.0868333	0.106239	-0.020373	-0.0513113	0.00625611	-0.0156583	-0.0452119	0.0547818		0.180533	0.217005	0.241754	-0.251813	-0.295297	-0.327301	-0.350974	0.0777982	-0.120459	0.235618	0.338936	0.0123439	0.0664178	-0.0214286	0.246335	0.0326651	0.0488284
351	0.0631687	0.0531187	-0.124203	-0.119099	-0.0944331	-0.023647	-0.0210576	-0.0249706	-0.0590418	0.12307	0.0778511	0.0259277	0.0896625	0.0589754	-0.030182	0.0690027	0.0476349		0.215232	0.10455	-0.0999369	-0.37056	-0.458209	-0.316189	-0.163962	-0.0041564	-0.102539	0.350615	0.507579	0.0259176	0.241395	0.138478	0.177767	0.109096	-0.0197081
352	-0.0642134	-0.00704203	0.00230821	-0.0877472	-0.089144	-0.0607654	-0.0426701	0.0172857	-0.0796697	0.0462193	0.0638343	0.0136341	0.0846309	0.0773376	0.0088941	0.0898236	0.08712		-0.00646446	-0.187964	-0.161521	-0.293435	-0.320367	-0.455758	-0.241423	0.0513035	0.0613909	0.393557	0.505131	0.188666	0.148457	0.15959	0.22567	0.0609964	0.303992
353	-0.0633779	0.0344267	-0.0222169	-0.115972	-0.146205	-0.108029	-0.0353337	0.0427621	-0.0478433	0.208184	0.245881	0.0294458	0.0195643	0.0240135	0.0406935	-0.0377318	0.0886737		-0.0758966	-0.180202	-0.260151	-0.402993	-0.621363	-0.295863	-0.23121	-0.0289714	0.0501444	0.349263	0.5179	0.288532	0.315749	0.218093	0.327991	0.145521	0.210935
354	-0.146905	-0.079776	0.0232745	-0.057024	-0.0713208	-0.0153095	0.00322447	0.0620722	-0.0469509	0.0887419	-0.0547425	0.0244383	0.0670295	0.0316542	0.0469292	0.0896442	0.0821008		-0.142543	-0.253663	-0.362637	-0.346723	-0.55764	-0.247962	-0.13473	0.0835061	0.0922382	0.408879	0.385582	0.345581	0.314511	0.171879	0.195648	0.136389	0.0778456
355	-0.0838889	-0.178769	-0.12255	-0.129765	-0.0558229	-0.153788	0.0282425	-0.00607724	-0.0120173	0.050678	0.104408	0.0257482	0.0658463	0.11146	0.0738607	0.0922755	0.268921		-0.194908	-0.282534	-0.418853	-0.268868	-0.408784	-0.121671	-0.0470677	-0.102768	0.0697064	0.198015	0.329804	0.356382	0.312028	0.224423	0.199892	0.106135	0.151299
356	-0.0603356	0.0410161	0.0447946	-0.0971832	-0.114597	-0.0542594	-0.0982131	0.0657555	-0.0558314	0.0878027	0.00224906	0.0379243	0.104381	0.0649832	-0.0262235	0.0729674	0.0830415		-0.141099	-0.319629	-0.373766	-0.248999	-0.332372	-0.0730241	0.0148276	-0.149601	0.110413	0.0483732	0.132205	0.456998	0.335088	0.22087	0.175551	0.0818758	0.00080401
357	-0.0861646	-0.0241218	-0.122934	-0.0567041	-0.137604	-0.10071	-0.0477842	0.0348999	0.0143301	0.0968919	0.146461	0.0634831	0.0657269	0.0739807	0.0572883	0.068282	0.0491369		-0.314201	-0.0691183	-0.34496	-0.197535	-0.324622	-0.0825226	0.159764	-0.0955427	0.149873	0.195669	0.233738	0.260391	0.197118	0.185048	-0.011416	-0.00839106	-0.124977
358	-0.592926	-0.182755	-0.226611	-0.110687	-0.0786686	-0.149935	-0.0294926	-0.0608976	-0.0112215	0.044276	0.139659	0.14477	0.203128	0.190829	0.141957	0.142819	0.314878		-0.234021	-0.451426	-0.565103	-0.246172	-0.164548	0.143576	0.323335	-0.126634	0.124722	0.0142678	-0.00155528	0.401629	0.227852	0.257355	0.0113918	-0.0392915	0.0990809
359	-0.00186356	-0.0470142	0.0113811	-0.113154	-0.0343255	-0.0167279	0.0840986	0.0579754	0.0639867	0.0468918	-0.0723788	-0.0323066	0.060716	0.0103457	-0.0285441	0.106888	0.00852911		-0.232313	-0.0319842	-0.170678	-0.0980626	-0.131083	-0.0183348	0.221948	0.131764	0.0584198	0.261351	-0.0915191	0.231567	0.126564	0.0744201	-0.0716898	-0.0989717	-0.197402
360	-0.136852	-0.112206	-0.037271	-0.0482411	-0.020873	0.0372737	-0.00553877	0.0815275	0.0367236	0.137732	-0.0585113	0.0811915	0.0255003	0.0803452	-0.0120833	0.030127	0.0645314		-0.566676	-0.620053	-0.504878	-0.0036087	0.19958	0.104743	0.377501	-0.0321567	0.0549621	0.405454	-0.119017	0.367023	0.161052	0.192826	-0.0319844	-0.0344929	-0.0165157
361	-0.133876	-0.0502485	-0.0757043	-0.0922282	-0.0243707	-0.108424	-0.111208	0.00392439	-0.0154724	0.168204	0.120197	0.0738294	0.0843548	0.0975113	0.0898278	0.08663	0.108468		-0.608857	-0.107228	-0.382214	-0.0672042	-0.0979198	0.0768258	0.352745	-0.0216612	-0.00333578	0.0348327	-0.0222814	0.327895	0.2226	0.155102	-0.0179574	0.197222	-0.115958
362	-0.226217	-0.191355	-0.221928	-0.118833	-0.0659557	-0.0427403	-0.0561493	0.0119689	0.0634919	0.179008	0.119395	0.0610267	0.107189	0.164844	0.0738412	0.147041	0.0863943		-0.435387	0.29375	-0.501727	-0.0885398	-0.0959816	0.0259536	0.327767	-0.16955	0.127001	0.172029	-0.0612675	0.291164	0.171631	-0.0589064	0.00797563	-0.0173738	-0.027367
363	-0.072647	-0.0965122	-0.084314	-0.133278	0.0170798	-0.0745126	-0.082069	0.034839	0.0236546	0.0907293	0.144195	0.0351226	0.0380295	0.0741368	0.0272166	0.0768829	0.0709099		-0.509196	-0.488785	-0.478112	0.0190068	-0.13353	0.124072	0.443307	0.0115384	0.0991369	0.247185	-0.178587	0.39412	0.265987	0.179474	-0.0257224	0.081512	-0.0969735
364	-0.0243163	-0.0380481	0.0637294	-0.0769978	0.00296133	-0.0434706	-0.0333888	-0.0171305	-0.0597111	-0.000823121	-0.252452	-0.0132214	0.0909027	0.0529449	0.131341	0.074452	0.0679493		-0.366387	0.228052	-0.2331	0.0674651	-0.108923	0.0511731	0.187053	-0.108291	-0.00733895	0.32061	-0.0395931	0.177707	0.130571	-0.0178709	-0.1666	-0.0340673	-0.0100893
365	-0.0574145	0.0217502	0.0692382	0.00641241	-0.0289336	0.0190171	-0.0810406	0.0687572	-0.0663309	0.0774607	0.124941	-0.0283455	0.0320543	-0.0228254	-0.00951087	0.0220087	-0.0810699		-0.4083	-0.0712898	-0.305655	0.069885	0.110329	0.0366438	0.188085	-0.0146828	-0.0270246	0.12497	-0.17551	0.406529	0.0891671	0.123342	-0.0840216	0.0458424	-0.143991
366	-0.039187	0.0250047	0.0556269	-0.00768634	-0.0164814	-0.0221896	-0.108397	0.00263516	-0.0968545	0.0653699	0.0324404	-0.0422497	0.0239402	0.0131454	0.0318508	0.063233	-0.00140201		-0.379927	0.133213	-0.205802	-0.0232871	0.0303039	0.0551229	0.305586	-0.0262625	-0.0662185	0.32337	-0.196006	0.166507	0.0488586	0.152613	-0.098269	-0.0790811	-0.158035
367	0.000516606	-0.110253	-0.0646023	-0.0800359	0.0916428	-0.0724211	-0.0298815	-0.0195444	-0.0141813	-0.0255329	0.0354312	-0.163957	0.0758553	0.0678873	0.0463104	0.0615092	0.129261		-0.361301	0.00143087	-0.368117	0.0227416	0.0741723	0.00298073	0.241597	-0.137529	0.053283	0.515594	-0.284027	0.0436672	0.0571084	0.0204763	-0.0175716	-0.255062	0.238986
368	-0.0788919	0.0428116	0.0842838	-0.0206624	0.00752871	0.00162009	-0.108896	-0.0233357	-0.00649932	0.0939801	0.0494692	-0.00287731	0.0557391	-0.0165636	0.0525249	0.00865506	0.00119927		-0.25765	0.31552	-0.17673	0.024663	0.0782084	0.193328	0.208962	-0.0120134	-0.0359111	0.486156	-0.285297	-0.0630403	-0.0551343	-0.204109	-0.180291	-0.0555026	-0.118657
369	-0.0508822	-0.0249614	0.0188914	-0.0789477	-0.0263019	-0.0552356	-0.0610455	-0.0425723	-0.0856908	0.00160157	0.241354	-0.0461256	0.0762255	0.00971979	0.0491012	0.0228273	0.0655612		-0.0913995	0.237349	-0.159688	-0.0252535	0.16474	0.0973658	0.282227	-0.00604492	-0.0488929	0.316501	-0.210473	-0.018192	-0.07089	-0.191433	-0.131768	-0.212535	-0.163173
370	0.0970804	7.62e-05	0.0909059	-0.0285356	-0.0153584	-0.0940488	-0.0946037	-0.00285614	-0.0970071	0.0189918	0.113526	-0.0495995	-0.0176105	0.00304668	-0.0241978	-0.00767999	0.0636222		0.104432	0.268722	-0.0326345	-0.0592553	0.0932623	0.128299	0.23185	-0.0116917	-0.14425	0.266075	-0.420153	0.0366429	-0.000981143	-0.157231	-0.114059	-0.202743	-0.291215
371	-0.0491228	0.143461	0.316929	0.00774985	-0.00740342	0.0398367	-0.112815	0.00874844	-0.118353	0.0057521	-0.137129	0.0209449	0.0601805	-0.0596029	-0.0235533	-0.00683611	-0.070692		0.257006	0.384746	0.442603	0.124251	0.0849039	0.208264	0.160182	-0.188085	-0.216383	0.0603743	-0.357827	-0.249267	-0.156477	-0.16623	-0.347813	-0.0636731	-0.367294
372	0.0143436	0.0604773	0.106978	0.0568094	-0.0478718	0.0699296	-0.0235435	-0.0223646	-0.00545664	-0.0302247	0.160129	0.00789161	-0.0392284	-0.0764103	-0.0202496	-0.046505	-0.137714		0.268198	0.664027	0.279532	0.0700618	0.0800821	-0.0687508	-0.0859713	-0.0621007	-0.0834425	0.141638	-0.208919	-0.234943	-0.195795	-0.242496	-0.20578	-0.232464	-0.12147
373	0.0259045	-0.0194958	-0.0289333	-0.0272304	0.0812003	0.0146655	-0.0558472	-0.0434004	-0.150845	-0.0982063	0.0737748	0.00157239	0.0244676	0.121573	-0.0121884	0.0440195	0.0258453		0.500748	0.459635	0.170461	0.119899	-0.0657503	0.202948	0.0454466	-0.294025	-0.312271	0.0559563	-0.254808	-0.367483	-0.197397	-0.110217	-0.156602	-0.0839023	-0.193346
374	0.067339	-0.0330354	-0.271929	0.020698	-0.0563339	-0.0600172	-0.0373033	-0.0347775	-0.0242401	0.0966839	-0.0078477	0.0345066	-0.0233779	0.094279	0.0740975	0.0608992	0.112457		0.747382	0.63554	0.267718	0.0915899	-0.0350998	-0.102122	-0.0941013	-0.224243	-0.276222	-0.210395	-0.179218	-0.286791	-0.16755	-0.15062	-0.0835141	-0.242033	-0.0451854
375	0.0670787	-0.0209286	-0.0704245	-0.0333915	-0.0348024	0.0083201	-0.0224562	-0.137566	-0.144236	-0.115516	0.0323243	0.0375071	0.0103144	0.0821644	0.220125	0.033943	0.0340174		0.534217	0.74716	0.226398	0.304718	0.132394	-0.123546	-0.0385112	-0.134603	-0.321991	0.175159	-0.340743	-0.432891	-0.176725	-0.177808	-0.100794	-0.237294	-0.319486
376	-0.0219247	-0.0251657	-0.176106	-0.028084	0.0876846	-0.0212136	0.0297887	-0.030331	9.48e-05	0.0661302	0.0130942	-0.0380846	-0.062251	0.128005	0.0539013	0.0431269	0.131381		-0.216453	-0.00109289	-0.634824	0.0480758	0.23944	0.153867	0.464298	-0.199174	0.00503759	-0.126874	-0.300752	0.102463	0.0669825	-0.0655933	0.0185724	0.125383	-0.0393187
377	-0.0408865	0.141412	0.131245	0.104955	0.0182728	0.0484943	-0.126241	0.0822376	-0.0167472	0.0507649	-0.232819	-0.000469811	0.000248009	0.012039	-0.0047345	0.00814161	-0.115418		0.00226527	-0.0812461	-0.190643	0.130438	-0.055837	0.135116	0.142778	0.00959325	-0.085767	0.00564405	-0.0727934	0.0915664	-0.046956	-0.0703602	0.0350918	-0.0919826	-0.0960993
378	-0.118011	0.144188	0.23045	0.0577026	0.0110507	0.064977	-0.115613	0.0636892	-0.0676996	0.0823384	-0.237734	0.0567163	-0.0320794	0.0103616	0.00763526	0.00189048	-0.0649547		0.232051	0.0488548	-0.00308607	0.0726827	0.0141646	0.195583	0.00206494	0.0115247	-0.0992894	-0.0561986	-0.264175	0.137293	-0.0961874	-0.0159674	-0.0978687	-0.235628	-0.156622
379	0.0265481	0.1013	-0.0522765	-0.026238	-0.070857	-0.00854054	-0.069206	-0.0127473	-0.0626314	0.0876247	0.047769	0.0681076	-0.0428351	0.0077353	0.068552	0.000305785	0.00735166		0.216576	0.0920128	-0.0201733	0.0353333	-0.0720023	0.150097	-0.0733806	-0.0149097	-0.128795	-0.103961	-0.10256	0.178237	-0.114852	-0.0690685	-0.145014	-0.105451	-0.13046
380	-0.0306086	-0.00732662	-0.0870195	-0.0283781	-0.0520519	0.0220393	-0.0837789	0.0370021	-0.0617957	0.141306	-0.0588081	0.0902689	0.00052081	0.139739	0.049607	0.00292589	0.0342661		0.180062	0.128217	0.108864	0.119793	-0.152446	-0.012167	-0.120642	0.0395019	-0.0918329	-0.0293319	-0.00503048	0.0640663	-0.0470278	-0.0489146	-0.110844	-0.144041	-0.121228
381	-0.127628	0.0669844	0.137641	0.00624014	-0.0267595	0.076281	-0.0498397	-0.00454842	-0.0322541	0.053308	0.0467903	0.0333733	-0.06129	-0.0245416	0.0213284	-0.0283404	-0.0413171		0.199629	0.244569	0.393533	0.122893	-0.174485	-0.0961278	-0.283884	0.128227	-0.0487085	-0.0145615	0.0659251	-0.0541477	-0.0670605	-0.143102	-0.103345	-0.107728	-0.106364
382	-0.167596	0.1793	0.225554	0.134797	0.0190976	0.128529	-0.0526393	0.0287387	-0.0122159	0.0183965	-0.0879018	-0.0185022	-0.112169	-0.0330666	0.0108609	-0.0278567	-0.14656		-0.027635	0.17925	0.434341	0.14965	0.0291448	-0.0931545	-0.279287	0.1659	-0.0254898	0.147093	0.104146	-0.0950164	-0.144515	-0.153564	-0.0164296	-0.150567	0.0660252
383	-0.178167	0.08548	0.389579	0.00445277	-0.00999496	0.220313	0.0480425	0.09012	0.00768306	-0.0555644	-0.271886	0.0702929	-0.0376832	-0.101831	0.0121164	-0.0331427	-0.197236		-0.141338	-0.165399	0.244959	0.133991	0.047524	-0.0799035	-0.148885	0.0929908	0.0400535	0.0318232	0.116492	-0.000257502	-0.00581185	-0.0588005	0.0757303	0.0690059	0.167245
384	-0.122272	0.160361	0.209024	0.0630617	-0.0271173	0.131423	-0.0183415	0.0804911	0.00689605	0.0383569	-0.18816	0.0434657	-0.0446359	-0.0599825	0.00303946	-0.0366812	-0.0868348		-0.0278822	-0.0295774	0.22311	0.0605901	0.115114	-0.0912785	-0.161432	0.229895	-0.0868446	0.0332898	0.0263038	-0.0393144	0.0208233	-0.0631293	0.0956586	-0.0570041	0.097114
385	-0.0691624	0.0642524	0.237121	0.117592	0.0755405	0.0731633	0.00206875	0.0800345	-0.0791821	0.0184445	-0.249554	-0.0625926	0.00791985	-0.00613455	-0.0882436	0.0590018	-0.0793354		0.0132209	-0.190123	0.233642	0.079159	0.109149	-0.149926	-0.213356	0.134669	-0.0536043	0.0937186	0.100186	-0.028168	-0.0351992	-0.0204048	0.178142	-0.122741	0.162582
386	-0.067081	0.234375	0.242599	0.126068	0.0376476	0.0335631	-0.0385542	0.0531762	-0.0807193	0.0524517	-0.0868982	-0.0337856	-0.106753	-0.0639409	-0.0438302	-0.0606319	-0.120374		-0.0620827	0.106019	0.371817	0.0584725	0.163439	-0.17392	-0.203208	0.395433	0.00751346	0.203861	0.118923	-0.0793378	-0.201415	-0.239246	0.0321725	-0.007821	-0.0306848
387	-0.0237996	0.121438	0.0914238	0.194285	0.0244657	0.0378898	-0.0866363	0.11905	-0.0204926	0.0735886	-0.0963118	-0.0397798	-0.0656305	-0.032355	-0.0887693	-0.080972	-0.00555541		-0.106978	-0.0251171	0.191205	0.112806	0.176995	-0.168783	-0.102446	0.233125	0.0256836	0.224708	0.152888	-0.153517	-0.0538736	-0.0638208	0.0843684	-0.101628	0.0627994
388	-0.0392399	0.0722904	0.114646	-0.0208228	0.0494743	0.0411851	-0.114127	0.0744672	-0.147765	0.0184938	0.0657789	-0.118538	0.0314866	0.0201362	-0.035776	0.0443911	0.0850031		-0.183001	-0.0673304	0.0309915	-0.154662	-0.0782272	-0.0705182	-0.166668	0.27356	0.0801037	0.286095	0.239612	-0.0306955	-0.0804939	-0.0418485	0.165615	0.136295	0.128496
389	0.0594699	0.131652	0.187916	0.11626	-0.0361962	0.10178	-0.038172	0.0302596	-0.0378168	-0.0586334	-0.062838	-0.0460141	-0.0312592	-0.0581891	-0.0314694	-0.122767	-0.0926768		-0.254742	-0.574808	-0.0212351	0.0969837	0.143795	-0.0147886	-0.171511	0.335015	0.158715	0.0102226	0.124609	0.150616	0.00377467	-0.0248877	0.0666541	-0.0883097	0.115575
390	0.0543838	0.155664	0.288132	0.0612047	-0.00633257	0.0230167	-0.0958924	0.0689168	-0.107079	-0.0123777	-0.212416	-0.0269336	0.0205606	-0.00866092	-0.101527	-0.00177556	-0.072055		-0.343581	-0.453121	0.254838	0.00900242	-0.0747127	-0.0479615	-0.24156	0.286828	0.238231	0.14359	0.219015	0.155543	0.068607	-0.00193282	0.110093	-0.0128445	0.15907
391	-0.000531339	0.17683	0.188746	0.102046	-0.0109729	0.0244197	-0.0391953	0.0222894	-0.0441818	0.0665167	-0.0226461	0.0246989	-0.116217	-0.0854548	0.0123042	-0.0937127	-0.0497768		-0.246741	-0.164488	0.273814	0.0581021	-0.0608878	-0.0786663	-0.214432	0.32891	0.117413	0.271075	0.240857	0.0238024	-0.0560979	-0.0570188	0.0131805	-0.0815125	0.0598396
392	-0.0830164	0.185401	0.385395	0.14639	0.0281553	0.0854343	-0.114207	0.0540643	-0.161226	-0.00840169	-0.14301	-0.0365171	0.0115919	-0.0307635	-0.119669	-0.00785791	-0.0956154		-0.06623	-0.298908	0.342214	0.138659	0.0960047	-0.108027	-0.282089	0.309719	0.19448	0.140663	0.137665	0.0142877	-0.106745	-0.159093	0.0315392	-0.0257671	0.182182
393	-0.0223465	0.204918	0.239701	0.0902613	0.0220445	0.0747814	-0.0498623	0.0170217	-0.0845674	0.121802	-0.104614	0.0290641	-0.0269048	-0.125886	-0.0791382	-0.0510222	-0.131215		-0.0165467	-0.168654	0.235819	-0.0203903	0.146071	-0.150757	-0.23293	0.359939	0.162507	0.31399	0.187939	-0.101431	-0.128354	-0.171788	0.026396	-0.0127589	0.15046
394	0.018276	0.157418	0.20126	0.0933102	0.0630502	0.0644924	0.0590001	0.0808451	-0.0396517	-0.078183	-0.36228	0.00694462	-0.0347177	-0.0617259	-0.0291966	0.0168694	-0.110741		-0.0117861	-0.272634	0.0319092	0.0856082	0.335529	-0.207245	-0.231836	0.294661	0.120168	0.22239	0.16254	-0.173915	-0.0227229	-0.12468	0.158396	-0.0154932	0.262301
395	-0.079469	0.0572964	0.236137	0.0256596	0.0984953	0.0486006	-0.0713131	0.0194451	-0.0789428	0.0114117	-0.0501344	-0.031523	0.0651391	-0.0460681	-0.0371961	-0.0203563	-0.0467419		-0.0749107	-0.288005	-0.0823096	-0.102409	-0.0296424	-0.0948259	-0.170491	0.117466	0.00890263	0.157017	0.122319	0.075985	0.0786623	0.064717	0.217324	0.10959	0.321844
396	-0.142799	0.16242	0.334367	0.162296	0.0838976	0.108595	-0.0213224	0.129619	-0.0989253	0.0227261	-0.441996	-0.0555082	-0.000925645	-0.0164225	-0.0442189	0.0235642	-0.106353		-0.0332532	-0.155116	0.0677588	0.0136745	0.0964808	-0.303148	-0.22271	0.138747	-0.0312414	0.16531	0.0609062	-0.0441799	0.0266044	0.00396569	0.173874	0.019196	0.417922
397	-0.0689417	0.123001	0.206333	-0.0160768	-0.0566796	0.0843138	-0.0818972	0.0535125	-0.125533	0.0571293	0.00162988	0.0120649	0.0524499	-0.00740008	-0.0761413	0.069919	-0.0823996		0.0680165	0.144024	0.0561583	0.0517174	-0.218758	-0.194155	-0.313862	0.00325144	-0.198489	0.142588	0.0189911	-0.0135421	0.0119511	0.126714	0.138018	0.0791944	0.294287
398	-0.108277	0.0876146	0.26346	0.0409387	0.0413895	0.0737641	0.0511831	0.0455874	-0.0578663	0.0491875	0.0898874	-0.0113419	0.00630334	-0.144803	-0.0867514	-0.0843239	-0.119701		-0.0547951	0.221785	0.425282	0.148185	-0.0412705	-0.0441293	-0.318251	0.0533928	-0.0002596	0.260946	0.09021	-0.0865834	-0.172737	-0.154928	-0.0749646	-0.00983943	0.0314085
399	-0.0802324	0.0289732	0.124644	0.024154	0.103177	0.058313	0.058255	0.0276994	-0.0836549	-0.0597653	-0.20437	0.0372599	0.013152	0.0713705	0.0606639	0.0474015	-0.0357379		-0.0118759	0.129505	0.383227	0.209472	0.10505	-0.225609	-0.271712	0.0402894	-0.00103062	-0.00648622	0.138822	-0.177021	-0.0806524	-0.126657	0.0345803	-0.0801662	0.151712
400	0.0238948	0.0736948	0.1269	0.0396573	0.141452	0.0168294	0.0161605	0.083106	-0.0679729	0.0345022	-0.2519	-0.0747888	-0.0397457	-0.0169239	-0.0620944	0.0585891	-0.0991965		-0.169904	0.00698301	0.151231	0.0543666	0.0612499	-0.223213	-0.319207	0.056237	-0.0120634	-0.0287074	0.199473	-0.036465	-0.0461346	-0.0768683	0.195392	0.0904044	0.480939
401	-0.212076	0.0119491	0.352809	0.0433016	0.0234964	-0.0187274	-0.111397	-0.0200492	-0.163403	0.0662971	0.00364725	-0.0589197	0.132419	0.00243719	0.0526288	0.11633	0.0379743		-0.252944	0.0505741	0.317809	0.173121	0.0720512	-0.0319533	-0.305233	0.260198	0.0371328	0.0184614	0.113309	-0.297943	-0.0482965	-0.0226638	0.0168308	0.0561436	0.0527354
402	-0.0144436	-0.0850347	-0.172173	-0.0280649	-0.00862593	0.124783	0.0451932	-0.123656	-0.0518759	-0.084308	-0.0376851	0.0982547	0.069683	0.148008	0.0600048	0.0942844	0.0194004		-0.160444	-0.0974889	-0.209413	-0.154277	-0.108931	0.0716433	0.0316767	0.212864	-0.0614058	0.168497	0.0297963	0.119269	0.03536	0.0295845	0.148277	0.0792397	-0.0300807
403	0.0200401	0.0311983	0.065383	0.0112886	0.0691917	0.0776629	0.0228636	-0.00170163	-0.039286	-0.0275418	-0.263356	0.0912386	0.0149901	0.0378786	-0.0191566	0.065809	0.0104457		-0.105489	-0.0145443	-0.06363	-0.145628	-0.108587	-0.185651	-0.111597	0.144932	-4.22e-05	0.332245	0.179856	-0.0740654	0.0333503	0.0193294	0.214912	0.152635	0.206509
404	0.118757	-0.265233	-0.309155	-0.042068	-0.0807876	0.119919	-0.038694	-0.0292282	-0.110591	-0.0595067	0.326781	0.0901436	-0.0891791	0.103622	0.081621	0.138911	-0.0323686		-0.318727	-0.678936	-0.612079	-0.341954	-0.274005	-0.017514	0.0520979	-0.00730336	0.0133099	0.0520115	0.284756	0.328053	0.382771	0.293383	0.453125	0.378176	0.602085
405	-0.0600956	-0.0359202	0.155253	0.0366405	0.132698	0.0432502	-0.025515	0.0433507	-0.108217	-0.060747	-0.1586	-0.0154877	0.00444503	0.07602	-0.00301693	0.101334	-0.018166		-0.180711	-0.398769	-0.277948	-0.0911084	-0.0551778	-0.14437	-0.14305	0.0908453	0.0796726	0.330236	0.265946	0.0830888	0.117311	0.131365	0.310906	0.167101	0.475254
406	-0.134959	-0.00644246	0.122548	-0.0420773	0.00276066	0.000995677	-0.0376158	0.0256977	-0.126509	0.0237813	-0.179755	0.0657053	0.148089	-0.0040196	0.104016	0.145516	0.0287569		-0.0280685	-0.223098	0.0603892	0.0451465	-0.00354935	-0.151825	-0.202083	0.0830899	0.00894581	0.2411	0.177449	-0.0270572	0.0275874	0.0237047	0.109899	0.0482882	0.233748
407	-0.0936216	0.118493	0.242017	0.121866	0.163144	0.0433096	-0.0431482	0.0576175	-0.0725391	-0.027549	-0.33472	-0.0748989	0.0423898	0.0254877	-0.0438229	0.0790766	-0.0610432		0.163101	-0.0735365	0.0450563	0.125477	-0.0903717	-0.125227	-0.20113	0.0778678	-0.114744	0.154617	0.202707	-0.0854282	0.000137998	-0.0432	0.056164	0.0106294	0.219269
408	-0.0263897	0.0410036	0.0266753	0.0783446	0.0691912	0.00448886	-0.0167204	-0.0230504	-0.0706007	0.00340528	-0.0803019	-0.0015535	-0.0064373	0.0844858	0.021247	-0.0263855	-0.0066124		0.144869	0.0012319	0.16896	-0.0320745	-0.0814267	-0.134577	-0.312328	0.044547	-0.107207	0.00347356	0.195531	0.039413	0.0152155	0.00441697	0.081399	0.0123046	0.134285
409	0.0319129	0.0124195	0.0407904	-0.0131959	0.0202634	-0.00429524	-0.119158	-0.040813	-0.118448	-0.0844324	0.0408959	-0.0170566	0.0343561	0.0557986	0.0781619	0.0936786	0.0241308		0.182712	0.0986387	0.136834	-0.132533	-0.261033	-0.226993	-0.20334	0.0112801	-0.0172402	-0.0618966	0.203374	0.107204	0.0150006	-0.00713992	0.114216	0.0468925	0.135338
410	-0.0343441	-0.0189127	0.0559731	0.00656728	-0.0126216	0.00987517	-0.062482	0.0362377	-0.0977348	-0.0623195	-0.0771999	0.0224626	-0.0202572	0.0917936	0.0352203	0.122303	0.062636		0.166032	0.136688	-0.00978831	-0.0170177	-0.18466	-0.136664	-0.172453	0.0224763	-0.0679859	-0.0295581	0.180954	-0.0227859	0.0043414	-0.012036	0.058978	0.00472131	0.136856
411	-0.0328748	-0.286617	-0.390546	0.0169925	0.0870921	0.0609697	0.104013	-0.0942923	0.0913292	-0.0440883	-0.22963	0.134282	-0.00587882	0.294403	0.126296	0.0895714	0.131312		-0.131894	-0.410245	-0.490849	-0.339509	0.140361	0.230495	0.0237937	0.101985	-0.00542393	0.0272992	-0.0825318	0.15982	0.176968	0.0953457	0.26523	0.168597	-0.289986
412	-0.0174963	-0.119753	-0.136753	-0.0374663	0.0684293	-0.0280203	-0.0621571	0.0108329	0.00392962	-0.0529707	-0.0361183	0.0329723	0.04351	-0.00868231	0.101593	0.18684	0.128123		-0.0296257	0.137874	-0.116474	-0.107843	-0.202809	-0.255333	-0.177947	-0.0164978	0.0747341	0.0716296	0.37284	0.00821491	0.0255102	0.0113962	0.138975	0.0938974	0.243766
413	-0.22082	-0.173605	-0.0178381	-0.0242087	0.140109	-0.0183191	0.0158839	-0.0209689	0.0654644	0.00821353	-0.0174295	-0.0671094	0.124983	0.0432032	0.0807024	0.12557	0.0639957		-0.0602239	-0.149141	-0.00571291	0.0168457	-0.00982121	-0.222153	-0.149969	0.0308154	0.107016	0.0690516	0.312258	-0.0671049	0.0140807	0.0278386	0.0969635	0.0599907	0.160965
414	-0.144225	0.0115409	0.126242	-0.0793506	-0.0496124	0.0460774	-0.0418094	0.0227324	-0.101003	-0.00393111	0.0135538	0.0276149	0.150224	-0.0135239	0.0555123	0.128028	-0.000977567		0.149533	0.143947	0.220226	0.0522988	-0.0606803	-0.22638	-0.219545	0.0470248	-0.0643983	-0.0100349	0.151257	-0.0621661	0.00048834	-0.0558271	0.0305402	-0.0486299	0.153308
415	-0.00662676	-0.0136703	-0.00695001	-0.00894148	0.032678	0.0497714	-0.0459561	-0.0428165	-0.0781917	0.0359307	-0.196851	0.0347446	0.11366	0.0102479	0.0523862	0.0971788	0.08068		0.201969	0.213885	0.145389	0.013129	-0.1089	-0.232126	-0.157819	-0.0220078	-0.120992	0.0116977	0.119875	-0.085923	-0.00426184	-0.0522379	0.0700752	-0.0416114	0.131281
416	-0.0806384	-0.129674	-0.106606	-0.0787581	0.0413851	-0.0147775	0.00378494	0.0065423	-0.0537359	-0.099012	-0.0291501	-0.0217485	0.163683	0.155877	-0.0531269	0.178652	0.111838		0.201274	-0.072239	-0.254973	0.0595662	0.0366958	0.102197	-0.0543264	-0.213311	-0.0536774	-0.2733	-0.0971586	0.0328371	0.0930116	0.0582677	0.048739	0.0486572	0.074355
417	-0.0425465	-0.0683952	-0.0229826	-0.0841474	0.0131787	0.0117674	-0.0271612	-0.00764362	-0.0780555	-0.0113704	-0.0587449	-0.0324019	0.164849	0.0699992	0.0534197	0.132823	0.0598675		0.161281	0.0437794	-0.151607	-0.0676028	-0.090211	0.0906203	-0.00961408	-0.156027	-0.0758006	-0.143965	-0.25524	0.102193	0.075954	-0.014043	0.0560688	-0.00477107	0.0843581
418	-0.00563801	-0.00177542	0.0612678	0.0202916	0.0342284	-0.016397	-0.105914	-0.0148945	-0.0745261	0.0108385	-0.0825391	-0.0693317	0.0764945	0.0354083	0.00442274	0.113757	0.0334099		0.0258758	-0.134798	-0.203834	-0.115657	-0.00134203	0.202265	0.228169	-0.199785	0.025119	-0.278636	-0.286912	0.164659	0.172815	0.0510456	0.0186683	-0.0323859	0.0579168
419	0.042038	-0.0820534	-0.216249	-0.00323296	0.0243369	-0.0424413	0.0290511	-0.047615	-0.0575544	-0.063457	-0.120242	0.00376399	0.0924228	0.057028	0.0871061	0.0495069	0.175885		-0.14691	0.00396784	-0.528949	-0.0103223	0.010502	0.398189	0.341237	-0.184951	-0.0473418	-0.0751484	-0.315902	0.189334	0.0924004	-0.0245646	0.0377352	-0.051091	-0.10929
420	-0.0198472	-0.0102874	-0.0816849	-0.00491705	-0.00876352	0.0106952	0.0414694	0.0140497	0.0126405	0.00158194	-0.199528	0.00269262	0.0506344	0.0663509	0.0893915	0.0487703	0.0149256		-0.0551437	-0.328109	-0.241844	0.0177055	0.131701	0.282729	0.33318	-0.117372	-0.0701952	-0.336595	-0.192863	0.144349	0.0745198	0.0703245	-0.018745	-0.014594	-0.0731509
421	-0.110478	-0.12036	-0.0815333	-0.0728577	-0.0486412	-0.0869205	-0.00561491	0.0734304	0.00924002	0.0495073	0.118859	-0.0545575	0.06721	0.145164	0.00535632	0.14142	0.05974		0.0911476	-0.261234	-0.123553	0.0118176	0.0114925	0.194007	0.108265	-0.0729766	-0.0996275	-0.253705	-0.0241193	0.113167	-0.0215738	-0.00127891	0.0329255	-0.031749	0.0480461
422	-0.103785	-0.240028	-0.201045	-0.138754	0.0487492	0.0179639	-0.0126376	-0.0315702	-0.0675619	-0.0505241	0.264992	0.0053353	0.11494	0.106038	0.0559618	0.0973329	0.132605		0.0477924	-0.225615	0.0712184	0.11425	0.0365031	0.112196	0.019048	-0.0206886	0.00583744	-0.14713	-0.000252041	-0.0638108	-0.0431739	-0.0607251	0.0079658	-0.00425831	-0.0237693
423	0.0626359	-0.150881	-0.31269	-0.0593479	0.143235	-0.011031	0.0447212	-0.08745	-0.0319613	-0.171038	-0.0152886	-0.0660148	0.0933157	0.0983048	0.126411	0.0800708	0.219772		0.0398829	-0.124011	-0.0996619	0.204131	0.0744349	0.0302357	0.0523567	0.00261419	0.0292431	-0.0435438	0.123403	-0.129168	-0.0574529	-0.0439739	0.00663868	-0.0518413	0.00636803
424	-0.102571	-0.211745	0.0356157	-0.0957142	0.079711	0.00362347	0.0523933	-0.0118216	-0.0494896	-0.102544	-0.153793	-0.0578412	0.144887	0.166375	-0.00425429	0.170271	0.127225		0.019363	-0.0437618	-0.120208	-0.0184599	0.00768059	0.03047	0.0807086	-0.0576994	-0.0717653	0.407927	0.184706	-0.194557	-0.0105691	-0.0223912	0.0535359	-0.0230792	-0.0223657
425	0.121251	-0.170956	-0.200912	-0.0837127	0.151843	0.0126765	0.113385	-0.0854256	-0.0248385	-0.16793	-0.2997	-0.0135543	0.111332	0.117503	0.0652164	0.0661882	0.168973		0.0301571	-0.0457228	-0.305856	0.0737533	0.139292	0.0107357	0.077052	0.0461172	0.0919756	0.0418151	0.119328	-0.117448	-0.0302764	-0.00883052	0.090274	0.00661441	0.101585
426	-0.113341	-0.117146	-0.0191032	-0.0362355	0.108103	0.0616911	0.0475496	0.0149383	0.0346039	-0.0251052	-0.161823	-0.0320442	0.0816888	0.0910135	0.0138436	0.120353	0.0567289		-0.0732268	0.142851	-0.0130442	0.0400863	-0.0787334	-0.0477552	0.0601844	0.108816	0.025392	0.256152	0.125563	-0.155553	-0.068659	-0.0870356	-0.0211174	0.00146332	0.0257314
427	-0.00301628	-0.0495849	0.00902045	-0.067782	0.0281737	-0.0164006	-0.0122582	-0.0486722	-0.106492	-0.0424182	0.023319	-0.0102731	0.1462	0.0731988	0.0122598	0.10726	0.110171		0.107588	-0.0131291	-0.00275519	0.000641396	-0.0420897	-0.00983631	0.030344	-0.0588255	0.0884628	-0.108716	0.0623069	-0.123726	0.0636343	-0.00175378	0.0883856	0.00505049	0.0596766
428	0.0739313	-0.241816	-0.543858	0.0335414	0.0956085	0.110906	0.340117	-0.174694	0.167203	-0.234729	-0.122176	0.0620725	0.0498277	0.317105	0.0927057	0.0245625	0.223937		-0.107194	-0.118004	-0.713642	0.26223	0.308087	0.31602	0.569964	-0.337652	-0.0873736	-0.308866	-0.267304	0.000955564	0.0849842	-0.00248194	0.0687141	-0.0538541	0.0012386
429	-0.0673289	-0.119971	-0.0478338	0.0219319	0.024225	0.0391807	0.0483802	-0.0814287	-0.00616048	-0.124703	-0.244491	0.0353239	0.140407	0.165938	-0.00109357	0.140028	0.0472039		0.062405	-0.165254	-0.285681	0.0439375	0.262057	0.207093	0.290604	-0.175027	-0.142154	-0.214461	-0.120831	-0.0118304	0.0725892	0.045296	-0.0467456	-0.108033	-0.0385562
430	-0.0389291	-0.07096	-0.0952014	-0.0938335	-0.0297331	-0.00912059	-0.000595427	-0.103117	-0.044867	0.122046	-0.0225857	0.0412394	0.116616	0.142862	0.0305764	0.103976	0.0997282		0.0133933	0.415082	0.0652574	0.0129898	-0.155324	0.16541	0.116206	-0.0901395	-0.0774507	0.0978166	0.097235	-0.143287	-0.0627745	-0.0873569	-0.0254273	-0.164985	-0.312923
431	-0.0096945	-0.256466	-0.35611	-0.0397307	0.0563534	-0.00336596	0.174724	-0.111485	0.143611	-0.206528	-0.129107	-0.0203413	0.0896293	0.210625	0.202395	0.135452	0.175999		0.0285194	-0.22406	-0.293626	-0.0029948	-0.0907509	0.437743	0.507545	-0.0997939	-0.024151	-0.296066	-0.0401717	0.118323	0.0805311	-0.0466089	0.0581662	-0.0690032	-0.373146
432	0.0980923	-0.213111	-0.548472	-0.0138317	0.0265442	0.0317775	0.152568	-0.0860467	0.0917222	-0.141839	-0.0594975	0.0233293	0.103995	0.0545538	0.193828	0.117773	0.0701627		0.18905	-0.193812	-0.238848	0.162222	-0.027713	0.466066	0.521818	-0.13342	-0.0354221	-0.490589	-0.282288	0.0711091	0.00258257	-0.164568	0.000746928	-0.134451	-0.27746
433	-0.14859	-0.388554	-0.320354	0.16362	0.228499	0.157594	0.26781	-0.0729943	0.203838	-0.226815	-0.412531	0.0738801	0.0760168	0.136154	0.213346	0.0627078	-0.0299592		-0.0099354	-0.384611	-0.432595	0.243901	0.273885	0.382759	0.416041	-0.176832	-0.0250581	0.110831	-0.333161	0.0529771	-0.0879427	-0.298096	0.00169114	-0.167666	-0.156478
434	-0.0122918	-0.228355	-0.284461	-0.00270073	-0.0412196	0.0195184	0.0848053	-0.0935466	0.00888578	-0.0864006	0.025411	-0.00128811	0.0923443	0.0840026	0.164367	0.140679	0.0454265		0.242916	-0.166255	-0.305922	0.0801267	-0.00721534	0.530301	0.427812	-0.0865548	-0.00843693	-0.445945	-0.327241	0.0449037	-0.0745189	-0.0734894	0.024222	-0.243643	-0.328597
435	0.0474782	-0.0833799	-0.0495567	-0.0662391	-0.0436066	0.0251246	-0.0115078	-0.0971404	-0.0720704	-0.0183554	-0.0488433	-0.0338537	0.131715	0.0423401	0.0965581	0.127587	0.0234671		0.465023	0.0580319	0.0422549	0.0717404	-0.0347445	0.319258	0.287091	-0.00555811	-0.154164	-0.357402	-0.263009	-0.0260703	-0.113324	-0.0476854	-0.140935	-0.308354	-0.348322
436	0.155444	-0.0217268	-0.172116	-0.0257112	0.170761	-0.00358701	0.137546	-0.0465081	-0.0721361	-0.175425	-0.0799486	-0.0613961	-0.0252741	-0.0329736	0.150344	-0.0134752	0.0259823		0.515742	0.300821	0.197261	0.25096	0.073387	0.120582	0.234685	-0.048795	-0.0820136	-0.306249	-0.243609	-0.274631	-0.196031	-0.199397	-0.120221	-0.339975	-0.232389
437	-0.0338358	-0.0957511	-0.285658	-0.0978478	0.0520293	0.108584	0.245242	-0.0394971	-0.0115821	-0.259072	-0.18198	0.0344273	0.125533	0.122818	0.175366	0.126111	0.000579693		0.521362	0.222696	0.197386	0.189938	0.143759	0.221378	0.344377	0.0152289	-0.0353388	-0.397711	-0.248067	-0.283716	-0.188684	-0.199754	-0.15644	-0.35881	-0.364782
438	0.0699483	0.0306932	-0.219196	-0.013973	0.0839896	0.0403805	0.117696	-0.0826851	-0.0191169	-0.194526	-0.194672	-0.00888718	0.047729	0.0272274	0.167741	0.144563	-0.0247473		0.341446	0.57789	0.417343	0.138325	-0.113857	0.103131	-0.118801	0.13093	-0.158214	0.0958102	-0.0649133	-0.278753	-0.218647	-0.324171	-0.106654	-0.372943	-0.277444
439	-0.0524846	0.000636226	-0.14143	0.112329	0.310939	-0.00141418	0.306664	-0.178344	0.235605	-0.330939	-0.215854	0.00390683	0.0307257	0.124202	-0.244865	0.110146	-0.0815744		0.126928	0.159844	-0.822563	0.184083	0.646849	0.455408	0.307938	0.130238	-0.219962	0.613756	-0.457661	-0.153626	-0.281127	-0.172007	-0.00361802	-0.280233	-0.270533
440	0.0486048	-0.210544	-0.486849	-0.121749	-0.0220409	0.125072	0.241261	-0.168515	0.0191507	-0.133675	-0.00238965	0.0622752	0.160652	0.15236	0.113593	0.180166	0.070508		0.444575	0.400438	0.141186	0.0259875	0.0725734	0.3391	0.290909	0.0784988	-0.157562	-0.0522254	-0.395302	-0.220111	-0.15995	-0.243823	-0.186388	-0.308414	-0.473903
441	0.00641881	-0.0419866	-0.193515	0.00996977	0.0214905	0.0406274	0.0487413	-0.0732648	-0.0305318	-0.0057838	0.0842618	0.107117	-0.00984454	0.0878167	0.116117	0.0416851	0.0334531		0.21445	0.356334	0.322665	0.142044	0.237422	0.281029	0.280882	0.0779986	-0.210726	-0.0996298	-0.276694	-0.212174	-0.170962	-0.23781	-0.298736	-0.297836	-0.43598
442	-0.0446282	-0.336249	-0.469261	-0.0385848	0.0805508	0.0160322	0.137589	-0.106899	0.0457373	-0.0446627	0.05296	0.0997759	0.0381101	0.154375	0.158333	0.0903955	0.158287		-0.0626123	-0.011371	-0.547142	0.152942	0.185748	0.466827	0.544095	-0.003356	-0.183017	0.142634	-0.39818	-0.0240271	-0.0805379	-0.197516	-0.0367315	-0.166646	-0.282434
443	0.0296329	-0.253401	-0.0472908	0.00384301	0.0328467	0.0696049	0.0624877	-0.148987	-0.0105624	-0.1197	-0.0744885	0.0543161	0.0501086	0.161952	0.0127564	0.17289	0.060316		-0.00428235	0.551192	-0.198548	0.257177	0.243381	0.136982	0.352626	-0.0396964	-0.182035	0.162129	-0.420616	-0.141815	-0.11045	-0.265623	-0.1784	-0.222892	-0.416734
444	-0.0653739	-0.125175	-0.139522	-0.096657	0.111098	0.110786	0.16375	-0.0460302	0.0953529	-0.0568418	-0.311205	0.1441	0.0521485	0.0854265	0.101756	0.0502851	0.0873747		0.25626	0.372205	0.139796	0.119338	0.0871294	0.265611	0.399859	-0.292652	-0.155682	-0.199748	-0.386972	-0.130212	-0.0751997	-0.225672	-0.199096	-0.126669	-0.445375
445	0.0308798	-0.0304513	-0.120551	-0.0237807	-0.0714279	0.0519878	0.146176	0.0166278	-0.0675451	-0.0293398	-0.13572	0.0506988	0.0776065	0.145652	0.047704	0.10727	0.0215451		0.513215	0.542509	0.315234	0.281546	0.202515	0.184291	0.2977	-0.0613477	-0.224079	-0.270599	-0.360141	-0.296601	-0.21498	-0.251412	-0.265963	-0.394717	-0.533407
446	-0.065996	-0.000281883	-0.0883006	-0.0630569	0.0291103	0.0785442	0.0743507	-0.0536016	0.0143786	-0.00366313	0.0564837	-0.0150183	-0.0079421	0.0178216	0.0584073	-0.00452577	0.131855		0.502292	0.502236	0.524007	0.284056	0.0633969	0.14073	0.0447587	-0.206712	-0.318406	-0.18287	-0.153348	-0.20572	-0.198495	-0.325382	-0.145803	-0.267969	-0.457217
447	0.0641898	-0.0734059	-0.152489	-0.0451371	0.00818489	0.0365994	0.0796389	-0.108835	-0.0590919	-0.11379	0.0835329	0.0866926	0.05342	0.0705537	0.0309787	0.101743	0.111703		0.432927	0.410799	0.182801	0.144948	0.0492693	0.0920817	0.16643	-0.0891947	-0.121056	-0.186329	-0.302821	-0.195659	-0.184697	-0.234189	-0.120748	-0.121568	-0.284447
448	0.0611531	-0.00294046	-0.0985707	-0.060771	-0.0548236	-0.00761522	0.00134831	-0.0449004	-0.0321285	0.016003	0.111587	0.0391695	-0.00271189	-0.0333974	0.138467	-0.0116927	0.070899		0.491694	0.476206	0.26878	0.0729799	0.00536501	0.08571	0.0387294	-0.141145	-0.154949	-0.274182	-0.111326	-0.192875	-0.120793	-0.180758	-0.0710725	-0.207624	-0.305781
449	-0.127313	-0.201061	-0.00706897	-0.0960395	0.0186348	-0.0218638	0.0701042	-0.0684878	-0.00749626	0.00104685	0.210501	-0.0879513	0.000240424	0.068407	0.0331347	0.243872	0.0473901		-0.0371487	0.280153	-0.148402	0.0928171	0.107263	0.240671	0.38767	-0.115903	-0.0897001	-0.157314	-0.304878	-0.100585	-0.0386773	-0.129459	-0.0483119	-0.0150672	-0.194174
450	-0.0628303	-0.140202	-0.237321	-0.0374581	-0.0168952	0.00978827	0.100006	-0.0176048	0.0267156	-0.0442802	-0.0940923	-0.0651324	0.108793	0.135157	0.0779533	0.115361	0.104021		-0.13985	-0.0509351	-0.439228	-0.117736	0.16589	0.298667	0.464676	-0.0100781	-0.0743883	-0.361228	-0.27265	0.126951	0.146043	-0.0695782	0.0501702	0.0197663	-0.124835
451	-0.0324631	0.0438917	-0.137827	-0.00582865	-0.00519774	0.0214468	0.0760033	0.00418521	-0.0446012	-0.00920274	-0.177168	0.111049	0.0728099	0.0260461	0.0796111	0.00973115	0.0245263		-0.162011	-0.112055	-0.422255	-0.0984095	0.0868157	0.305707	0.35539	-0.125054	-0.0325561	-0.18358	-0.153855	0.121248	0.0828797	-0.00636593	0.0296839	0.0886312	-0.0700592
452	-0.107779	-0.113739	-0.347995	-0.0512555	0.0804998	0.199823	0.100559	-0.0127761	0.143798	-0.0444312	-0.145608	0.0552825	-0.0433861	0.0248407	0.146828	0.0346786	-0.00820952		-0.213386	-0.626464	-0.920519	-0.104246	0.0637462	0.288589	0.381498	-0.104611	0.150062	-0.3352	-0.18052	0.287752	0.287545	0.0712305	0.218565	0.182228	0.0834451
453	-0.051361	0.0432137	-0.0769782	-0.0225384	-0.0951705	0.0405895	-0.028109	0.0472391	-0.00490323	0.13863	-0.0951701	0.125139	0.0481328	0.0106763	0.0364288	0.00429096	-0.0507365		0.0341932	-0.104336	-0.303062	-0.146627	-0.246463	-0.0131655	0.0359339	0.0124403	-0.025109	0.0230323	0.116408	0.111192	0.107817	0.0526052	0.260583	0.0147564	-0.0484092
454	-0.0941024	0.0508312	0.0608957	-0.0217092	0.0119717	0.0251938	-0.00642683	0.0401833	-0.049096	0.0939494	-0.0498148	0.0599634	0.00616016	0.0239609	-0.0197843	0.0279173	-0.0543959		-0.132461	0.0956218	0.0161352	-0.0897211	-0.171348	-0.256824	-0.034049	0.0614941	-0.0272731	0.156014	0.303611	0.0215623	0.106356	0.0117475	0.16954	0.0254521	0.0242697
455	-0.0542657	-0.0271048	-0.132932	-0.0830392	-0.0323487	0.0211475	-0.0226144	-0.0367899	0.0158838	0.0876183	0.05	0.0495387	0.0199255	0.0707751	0.0796115	0.0707716	0.0322696		0.055557	0.0206459	-0.020527	-0.254978	-0.315603	-0.139515	-0.0286785	0.0948262	-0.0568613	0.158151	0.285169	0.0735994	0.157582	0.0739334	0.189144	0.0336623	-0.0948096
456	0.0307099	-0.0231084	0.0753455	-0.112924	0.00893773	-0.142798	-0.15156	-0.105456	-0.16588	0.0460063	0.183269	-0.000278822	0.0617291	0.0973421	0.0712857	0.136273	0.152835		-0.00379805	0.0372261	0.0153048	-0.0190794	-0.219045	-0.125446	-0.125444	0.0722915	0.00946894	0.219106	0.280541	0.0688311	0.0601708	0.0260751	0.152141	-0.024586	0.0258043
457	0.107254	0.0109581	0.14635	-0.0617448	0.116271	-0.0417783	-0.0969964	-0.0874077	-0.121107	0.00833661	0.0146495	-0.0567851	0.0590188	0.0530104	0.0180337	0.107882	0.0132261		0.0257118	0.255687	-0.0648841	0.0444437	-0.0859315	-0.121943	0.0161559	0.0774651	-0.0930727	0.0913129	0.166408	-0.0809506	0.0868119	-0.0168204	0.165661	-0.0116012	-0.0303865
458	0.0646634	0.0380634	-0.0600274	0.0530018	0.0361428	0.0298246	0.0265989	-0.028183	-0.052209	0.0375106	-0.181041	0.0320831	0.106937	0.0171535	-0.0662644	-0.00390408	-0.0642653		-0.018109	-0.00459475	0.00481886	0.0431105	-0.0599506	0.0103623	-0.118316	0.141836	-0.0273099	0.158476	0.0937046	-0.0987482	-0.0251128	0.0318237	0.191767	-0.11587	0.0758018
459	0.0908223	0.139435	-0.149182	-0.0234675	-0.127904	-0.0807979	-0.0451707	0.052713	-0.168831	0.0983861	0.140365	-0.0429364	0.106421	0.0210759	-0.000918908	0.0291863	0.0544136		-0.00682306	0.117694	0.0691211	-0.220159	-0.277435	-0.0835291	-0.138759	0.0432711	-0.000439808	-0.00503711	0.276956	0.0086786	0.130514	0.0846581	0.217232	0.0740938	0.0828418
460	-0.0255175	-0.103483	-0.180797	-0.129662	0.0374085	-0.114926	-0.0668664	-0.0619874	-0.0748591	-0.0403758	0.210431	-0.0575228	0.182468	0.216483	0.0311747	0.124747	0.164438		-0.0868423	-0.137148	-0.123458	-0.116861	-0.174282	-0.141227	-0.146748	0.0329265	0.00140377	0.060829	0.32159	0.0127832	0.0763335	0.189269	0.2636	0.118864	0.0874512
461	-0.0215434	-0.140099	0.0175824	-0.112017	0.0770546	-0.127315	-0.0176519	-0.0644708	-0.10638	-0.0115766	-0.0550881	0.0289083	0.191607	0.117886	2.21e-05	0.138915	0.174849		-0.0741947	-0.128309	-0.36687	-0.0605862	-0.137161	0.0253561	0.120755	-0.120679	-0.0569748	-0.132508	0.083276	0.139862	0.0841223	0.169597	0.218571	0.0788739	0.0307074
462	-0.0797426	-0.350743	-0.291813	-0.208758	0.113591	0.0829467	0.121019	-0.160679	0.0883497	0.0489589	-0.0905345	-0.00695342	0.159417	0.213933	0.0195206	0.103351	0.208609		-0.02834	-0.640902	-0.734176	-0.0374899	0.116418	0.248808	0.424073	-0.0986263	0.00644561	-0.281761	-0.221566	0.23411	0.156138	0.19308	0.173247	0.194752	-0.175416
463	-0.0440398	-0.662196	-0.288478	-0.124423	0.164641	-0.0144555	0.1813	-0.233354	0.191844	-0.300181	-0.019215	-0.139682	0.380104	0.36061	-0.0434756	0.287728	0.353143		0.348371	-0.580122	-1.05395	-0.0334751	0.215059	0.286788	0.416898	-0.0982998	-0.009141	-0.247274	-0.250295	-0.0441588	0.186499	0.110928	0.25128	0.124261	-0.0867837
464	-0.0835736	-0.00644926	0.212348	-0.0338799	0.0548074	0.0381859	-0.00327855	-0.0224019	-0.0643428	0.0416443	0.0547682	-0.0285701	0.059946	0.0534424	-0.0780917	-0.0123229	0.00411475		0.584995	0.332513	0.115949	-0.148081	-0.163579	-0.0458332	-0.100103	0.0108418	-0.09493	0.0257038	-0.0979153	-0.0988838	-0.1053	-0.115234	0.0510783	-0.142275	-0.11547
465	-0.0506556	0.0815856	0.157559	-0.0437083	-0.00566421	-0.0453424	-0.00383762	0.087262	-0.0776282	0.00653526	-0.0245428	-0.000554884	0.0485949	0.00989878	-0.00258408	0.053189	-0.0283889		0.64638	0.641337	0.246928	-0.0517433	-0.281376	-0.220153	-0.255015	-0.0827934	-0.19274	-0.227792	-0.0571964	-0.0278153	0.0257214	-0.142717	0.0892641	-0.0481783	-0.0067133
466	-0.107852	0.136438	0.0113767	-0.0421618	-0.133306	-0.0534169	-0.0687198	0.0973225	-0.00320954	0.0741506	0.14041	-0.0826172	0.0085336	0.0450155	0.0584534	0.0114684	0.00808047		0.515552	0.419932	0.207846	-0.284128	-0.471851	-0.456044	-0.463442	-0.0455553	-0.141567	-0.00311185	0.226815	0.0371289	0.107842	0.0454475	0.211704	0.118056	0.215915
467	0.084921	0.0765304	0.0123909	0.0954308	-0.0961755	0.0497093	0.0408916	0.0920039	-0.00506824	0.00168057	-0.191275	0.0384835	-0.119258	-0.000844306	0.0381807	-0.0971687	-0.00217956		0.445619	0.454574	0.124388	-0.214796	-0.350095	-0.442434	-0.37577	-0.0111734	-0.149128	0.0924153	0.158461	-0.0544269	0.0499227	0.0597138	0.129	0.0215256	0.245237
468	0.0922235	0.0232973	0.0987026	-0.00696546	0.00763608	0.0735993	0.0267321	-0.0479873	-0.00518979	-0.0552769	-0.195485	-0.0120341	0.072807	0.00580403	0.00176843	-0.00265348	-0.0204797		0.270979	0.535163	0.0295854	-0.122246	-0.317263	-0.299432	-0.139814	-0.0106133	-0.0525804	0.166467	0.0642905	-0.140319	0.109813	-0.0108026	0.0304781	0.0486772	-0.0369606
469	0.0929392	0.0236304	-0.172747	-0.0418821	0.128898	-0.0565689	-0.0227727	-0.0985729	-0.0487698	-0.104917	-0.236884	0.0223275	0.0747539	0.151094	0.0813756	0.0436595	0.156609		0.0847314	0.219721	-0.102827	-0.151281	-0.262056	-0.355327	0.00270105	-0.155235	0.0125793	0.454623	0.0730347	-0.127898	0.0654695	0.188235	0.113114	0.079476	0.0538889
470	-0.364988	-0.607358	0.0312419	-0.0704584	0.242295	0.169387	0.407004	-0.0904815	0.0523035	-0.106406	-0.16369	0.0185125	0.23642	0.205734	0.00983096	0.209301	-0.10022		-0.168537	0.195314	-0.439015	-0.219072	0.194722	0.09846	0.543984	-0.248354	-0.0703527	0.564798	-0.457045	0.124992	-0.0572858	-0.0547698	-0.178497	-0.0338275	-0.00749905
471	0.0339205	-0.251694	-0.0254522	-0.127703	0.123987	0.119269	0.0453965	-0.115245	-0.0362417	-0.0289045	-0.0291773	0.0187535	0.123387	0.138746	0.0444357	0.17738	-0.0088731		0.429428	0.280314	-0.243888	-0.079681	0.0568195	0.18768	0.588305	-0.312434	-0.158044	0.105975	-0.597978	0.0121718	-0.126189	-0.0590342	-0.192258	-0.0417728	-0.216709
472	-0.0936245	-0.107423	-0.0420612	-0.0432386	0.0412688	0.0241167	0.0898765	0.00657656	-0.00038668	0.0747607	0.0920749	-0.0868544	0.025237	0.132225	-0.0577399	0.0362943	-0.00651091		0.857745	0.681718	0.0182168	0.00322145	0.138386	0.0225333	0.1194	-0.34497	-0.116761	-0.287879	-0.496497	-0.0802372	-0.280096	-0.212807	-0.147761	-0.259477	-0.0826891
473	-0.159434	-0.0232514	-0.0654324	0.00850776	0.0329296	0.0750124	0.0724918	0.0942408	-0.00665791	0.0930648	-0.134565	0.0706696	0.0777284	0.0156531	0.00310481	-0.0343677	-0.0324969		1.06172	0.874617	0.27374	0.124303	-0.119012	-0.0285637	0.0696476	-0.361641	-0.472307	0.507387	-0.73426	-0.431188	-0.369046	-0.286362	-0.278414	-0.157833	-0.201335
474	-0.183767	-0.0781408	0.0610418	-0.0904839	0.0147961	0.0100631	-0.0148565	0.0366378	-0.0327597	0.0328225	0.0745787	0.0865188	0.0593677	0.0392319	-0.041304	0.273518	-0.0898929		1.09599	0.619253	0.308793	0.11077	0.00546076	-0.00688832	0.00419737	-0.319741	-0.417816	-0.318366	-0.632216	-0.393942	-0.305739	-0.237758	-0.259171	-0.124914	0.227317
475	-0.177849	0.0850335	-0.108316	0.0189146	0.0798065	0.13928	0.0719086	0.0699434	0.0138844	0.0379613	-0.199823	0.101686	0.0633361	-0.00303524	0.00320434	-0.0365509	-0.134916		1.16744	1.00473	0.531738	0.366199	0.0681152	-0.144137	-0.175057	-0.257436	-0.492019	-0.436337	-0.595417	-0.474149	-0.469055	-0.347705	-0.182385	-0.244543	0.0922684
476	-0.758826	-0.30434	-0.212691	0.0122253	0.0916136	0.196929	0.289107	0.039979	0.116727	0.105488	0.0514701	0.094721	0.093062	0.138962	0.0250798	0.0247302	0.00467713		0.116432	0.593396	0.329686	0.295077	0.314889	0.0801614	0.165455	-0.128413	-0.217604	-0.19309	-0.419546	-0.18652	-0.342412	-0.0929542	-0.192781	-0.372377	-0.0922202
477	-1.41765	-0.560085	0.0788313	0.235078	0.255341	0.370492	0.342311	0.307922	0.260827	0.262683	0.282029	0.124746	0.0539575	0.000230069	-0.166302	-0.0377901	-0.16456		-1.33185	-0.144093	0.202537	0.281899	0.305419	0.283089	0.193185	0.486879	0.21905	0.557294	0.150861	0.0353834	-0.162511	-0.340046	-0.110251	-0.248692	-0.284845
478	-0.670958	-0.239179	-0.114209	0.0919695	0.0327767	0.228435	0.220525	0.234558	0.131942	0.220259	0.00484636	0.177676	0.063047	-0.0394594	-0.0116434	-0.054467	-0.0617421		-1.56983	-0.65374	-0.186679	-0.233346	-0.0304172	0.0346988	0.157021	0.583383	0.458474	0.654737	0.660186	0.417249	0.286522	0.216473	0.252421	-0.0216681	-0.056679
479	-0.202795	0.00368241	-0.0365713	0.0301243	-0.000365752	0.0779128	0.0112419	0.0725645	-0.0150195	0.100776	0.139793	0.085725	-0.0332766	0.0285681	0.0352721	-0.0461091	-0.0961307		-0.802324	-0.276879	-0.111343	-0.31107	-0.246711	-0.067778	0.0981512	0.369973	0.184986	0.498722	0.438327	0.222118	0.292891	0.187891	0.278534	0.0795606	0.0672564
480	-0.00136676	-0.23495	-0.063382	-0.107806	0.198121	0.0508885	0.113468	-0.0895903	0.0412371	-0.174593	0.10757	-0.107226	0.0409198	0.0764602	-0.0172899	0.0879197	0.0943907		-0.27852	-0.162771	-0.607654	-0.191824	0.278127	0.180301	0.100087	0.0477558	0.224753	0.00330693	-0.346665	0.140152	-0.129269	-0.0218912	0.280202	0.128205	0.214198
481	-0.298068	-0.247559	-0.077228	-0.141257	0.162979	0.0171272	0.178928	-0.066341	0.101395	-0.244327	0.0226218	0.0885303	0.0281393	0.2339	0.0882034	0.106633	0.0167756		-0.0905348	-0.252777	-0.358688	0.0923254	-0.0148309	0.383911	0.109332	-0.128719	-0.17536	-0.0159157	0.0042621	0.0255374	0.0827316	0.19675	0.145389	0.0455896	-0.0257745
482	-0.107723	-0.24125	-0.131353	-0.127612	0.015164	0.0559222	0.0586757	-0.0846577	-0.0065141	-0.0660206	0.221697	0.0812042	0.0998688	0.123892	0.086223	0.0914554	0.112613		#N/A	#N/A	#N/A	#N/A	#N/A	#N/A	#N/A	#N/A	#N/A	#N/A	#N/A	#N/A	#N/A	#N/A	#N/A	#N/A	#N/A
483	0.0042372	-0.179871	-0.273101	-0.0423738	0.0743333	0.135023	0.113343	-0.0771701	0.0802828	-0.0635505	-0.160671	0.0867098	-0.047178	0.074042	0.11851	0.0351794	0.0687035		0.149583	-0.0141575	-0.222026	0.085064	0.0181071	0.161373	0.247668	-0.14719	-0.0609422	-0.0554707	-0.0445143	0.0350771	-0.0275016	0.0632864	-0.0169294	-0.113431	-0.205776
484	0.0656255	0.0286427	-0.115444	-0.0689054	0.0406674	0.0553797	0.0575469	-0.0299048	-0.110826	0.0502615	-0.0400342	0.132115	-0.038769	0.0397788	0.107982	-0.00297344	-0.0797776		0.277351	-0.138212	0.0271886	0.0163278	-0.0855271	0.159849	0.0788803	0.0120923	-0.132214	0.0772529	0.0777932	-0.0180369	0.0307401	0.0568608	0.0752972	-0.138844	-0.194863
485	0.00489563	0.0331401	0.0900966	-0.0777922	0.242202	0.0500681	-0.0634627	-0.0239977	-0.0608657	-0.00103467	0.0636389	0.0394059	-0.0543948	-0.0719454	-0.0285952	0.0581237	-0.0723384		0.0547595	-0.283986	-0.109988	-0.00831879	-0.166958	0.232037	0.0361015	0.0204308	-0.146865	0.1817	0.212192	0.148229	0.119303	0.11067	0.0595494	-0.0337354	-0.130719
486	-0.0122924	-0.27494	-0.287047	-0.0354997	0.28822	0.197715	0.133341	-0.117372	0.0913362	-0.105869	-0.18622	0.0431767	0.0698758	0.0672801	0.0671381	0.058272	0.0497045		-0.285595	0.188092	-0.485429	-0.00446251	0.351449	0.14645	0.344352	-0.196985	-0.156539	0.30334	-0.348734	-0.128898	0.121057	0.0430369	0.142863	0.0182388	-0.083538
487	-0.110111	-0.035127	-0.304583	-0.119407	0.154755	0.0786955	0.21607	-0.0722592	0.123301	-0.101652	-0.278468	0.0266185	-0.0277471	0.0964513	0.137944	0.0556506	0.0751327		0.124787	0.50567	0.105291	0.057917	0.0743193	0.16685	0.222866	-0.211488	-0.227806	-0.474056	-0.417108	-0.151449	-0.0193775	-0.109139	0.0236678	-0.0308311	-0.192568
488	-0.0811945	-0.274396	-0.358096	-0.147774	0.0116247	0.0650597	0.0835176	-0.0555351	0.0613045	-0.00996561	-0.0171332	0.115319	0.0635207	0.190473	0.125913	0.150072	0.13072		0.423493	0.309767	-0.116274	0.112653	-0.0396389	0.308759	0.258048	-0.297753	-0.285231	-0.280447	-0.318597	-0.143434	-0.0842056	0.0366071	-0.0517045	-0.126984	-0.275186
489	-0.0655555	0.0317696	-0.060652	-0.0587294	0.0117006	0.0335483	-0.0383602	-0.00543868	-0.030131	0.132054	-0.08566	0.0950306	0.00370403	0.0834975	0.0562054	0.00591125	0.0680695		0.635297	0.831552	0.442904	0.193245	-0.059054	0.113098	-0.0821687	-0.115204	-0.301731	-0.220628	-0.239806	-0.280352	-0.260925	-0.262463	-0.249561	-0.298342	-0.336854
490	-0.0648064	-0.0710064	-0.137207	-0.124276	-0.0387438	0.0539422	0.00439909	-0.0200903	-0.0721947	0.0761215	0.0238576	0.112131	0.0255333	0.123177	0.0586921	0.0681949	0.0876872		0.404503	0.535402	0.214558	0.100845	-0.107744	0.102505	-0.0281945	-0.145922	-0.341135	-0.0961279	-0.209344	-0.159609	-0.167795	-0.10833	-0.0707003	-0.14279	-0.123002
491	0.0787463	-0.271993	-0.538696	-0.0851625	0.0770147	0.0341474	0.146011	-0.0920642	0.0961476	-0.0914946	-0.175049	-0.0130804	0.0522838	0.114126	0.224385	0.0418992	0.21572		0.232239	-0.218984	-0.407425	0.151601	0.112562	0.284735	0.137223	-0.346106	0.018173	-0.412277	-0.199347	-0.102087	0.0216418	0.132741	0.0565765	-0.0381768	0.0531049
492	0.129969	-0.170659	-0.259823	-0.113892	-0.013061	-0.0163796	-0.0143038	-0.0304455	-0.0120101	0.0745412	0.00484653	0.0682612	0.0273785	0.152264	0.0248973	0.107207	0.0981995		0.282579	0.0583419	-0.0575628	-0.00491538	-0.141288	0.120269	0.0460349	-0.143979	-0.211821	-0.114763	-0.00672663	-0.0738848	0.0446114	0.0901149	0.0534605	-0.0577557	-0.12755
493	-0.0886676	-0.00033583	-0.168558	-0.12047	-0.040692	0.0415516	0.0495136	-0.000915933	-0.0320654	0.08118	0.00093697	0.0931576	0.0439149	0.100945	0.0912425	0.0897442	0.028844		0.0135844	0.447577	0.138298	0.0653061	0.262962	-0.116361	-0.101267	0.0597455	-0.103923	0.10144	0.0608748	-0.130366	-0.12946	-0.138742	-0.00786632	-0.130006	-0.1592
494	0.0034598	-0.0137912	-0.104976	-0.0543777	-0.017069	-0.0368192	-0.0641362	-0.0661893	-0.0250594	0.0789738	0.0211159	0.103927	0.0314781	0.109883	0.0752039	0.0237749	0.0571765		0.26089	0.0787035	0.0814891	-0.0702123	-0.0336314	-0.0788775	-0.0140121	0.0682065	-0.129349	-0.00360191	0.0570581	-0.0461234	0.0769232	0.0093715	0.126343	-0.0554782	-0.158707
495	-0.119856	-0.081244	-0.054359	-0.160828	0.0104761	0.00674528	-0.0691585	-0.00835588	-0.0598845	0.0686364	0.327923	-0.00958533	0.0575365	0.0957809	0.0635575	0.057866	0.0606599		0.119475	-0.213523	0.151926	-0.112666	-0.105548	0.0206738	-0.0921611	0.0947945	-0.073915	0.215442	0.0952314	-0.0308372	-0.00830274	0.0472178	0.233986	-0.0405894	0.00694803
496	-0.0181727	0.100526	0.0611294	0.0929893	0.0921858	0.0618834	0.000716036	-0.0617237	-0.0810695	-0.019413	-0.419693	0.0986668	-0.00533353	0.0643514	0.0742733	0.0181026	-0.0561642		0.20965	0.0250287	0.099409	0.0412103	0.111965	-0.102723	0.0146805	0.0279303	-0.238408	0.0831528	0.0453638	-0.164383	0.00945531	0.00360032	0.0805747	-0.105681	-0.0371737
497	-0.149778	-0.108694	-0.0945793	-0.0411216	0.126702	0.00175828	0.182621	-0.091791	-0.0479591	0.113468	-0.0185379	0.0799671	-0.0307706	0.1268	-0.0676232	-0.0100061	-0.0185983		-0.0713448	0.0898529	-0.262045	0.153802	0.45217	0.146076	0.186817	-0.130693	-0.163959	0.587593	-0.429699	-0.0712423	-0.173637	-0.0332203	-0.0431983	-0.10027	-0.127917
498	-0.144554	-0.446373	-0.0779053	0.0124869	0.417399	0.0477738	0.169346	-0.0955703	0.209171	-0.0430659	0.167933	-0.104181	0.264518	-0.0101854	0.137592	0.0560639	0.254418		#N/A	#N/A	#N/A	#N/A	#N/A	#N/A	#N/A	#N/A	#N/A	#N/A	#N/A	#N/A	#N/A	#N/A	#N/A	#N/A	#N/A
499	-0.298504	-0.715096	-0.772963	-0.090389	0.201423	0.254314	0.471649	-0.225492	0.281547	-0.301453	-0.103127	0.136426	0.204305	0.222653	0.256632	0.236936	0.288664		-0.340572	-0.732283	-0.847865	0.178269	0.339126	0.23359	0.330195	0.0277659	0.122105	0.148691	-0.0662589	0.0574585	0.0658824	0.0583521	-0.0400352	0.14676	0.0176298
500	-0.123251	0.00940335	-0.104021	-0.0223352	0.0965601	0.118627	0.0602912	0.00908534	0.0753509	0.0181802	-0.16493	0.106859	-0.0333421	0.0949113	0.0374996	-0.00822889	-0.0302442		-0.136593	-0.0722462	-0.0222028	0.133703	-0.0328183	-0.100267	-0.051265	0.10274	0.0773238	0.237199	0.100686	-0.0649913	-0.0752186	-0.084499	0.0452277	-0.0280428	0.0265061
501	-0.112879	-0.223831	-0.316764	-0.224282	0.0668776	0.0102038	0.073926	-0.0992834	-0.00636562	-0.0272238	-0.00222371	0.116291	0.144246	0.240284	0.119919	0.177899	0.214702		0.0959861	-0.130919	-0.2927	-0.00896895	-0.128652	-0.0814898	-0.118094	-0.0284009	0.0340536	0.0521155	0.129947	-0.015912	0.0264872	0.0847697	0.113289	0.0889431	0.0718619
502	-0.121525	0.0653839	-0.0272738	-0.00733415	0.0641905	0.00715434	-0.0906403	-0.000751217	-0.06294	0.115343	0.138332	0.0562458	-0.0451443	0.0371293	0.0367288	-0.0527147	-0.000729298		0.203104	0.17259	0.328021	0.0137043	-0.224384	-0.203081	-0.368493	0.0366916	-0.0511197	0.0816678	0.147062	-0.0713673	-0.0372331	-0.0601774	0.0286617	-0.0160576	0.0424205
503	-0.0211086	0.0396447	-0.00989811	-0.0589929	-0.019453	-0.03204	-0.0943222	-0.0110961	-0.042286	0.0352025	0.0804943	0.0216205	0.0249938	0.065061	0.0213356	0.0458917	0.0149228		0.297775	0.156411	0.00599189	0.0352097	-0.0549353	-0.0368708	-0.0870442	-0.126051	-0.121066	-0.091663	-0.133094	0.0266451	0.025243	0.0707887	-0.0778332	-0.102948	-0.0669868
504	-0.0164188	0.0382375	-0.0593415	-0.032766	0.0491494	0.0266129	-0.0554018	-0.0305164	0.0218955	-0.00259014	-0.346519	0.00134841	0.110779	0.0765002	0.0659024	-0.00770804	0.0530675		-0.0712044	-0.0770281	-0.39166	0.119314	0.159545	0.00199066	0.174947	-0.169449	-0.0431183	0.0841896	-0.394528	0.126499	0.0481944	0.17594	-0.129847	-0.169996	0.0706324
505	0.00160225	0.11692	0.0615818	-0.0109188	-0.05608	-0.0183611	-0.114227	0.0219629	-0.0825706	0.116729	-0.115324	0.0360736	0.0645575	0.060545	0.00855606	0.0199898	-0.0251049		-0.0514887	0.0915381	-0.204624	0.142168	-0.0836368	0.22914	0.065309	-0.248099	0.00290736	-0.0817839	-0.210478	0.138819	0.0136432	0.058553	-0.128066	-0.0651149	-0.14373
506	-0.0975441	-0.0162974	0.0379906	-0.0146791	0.0308931	0.065615	-0.0421274	0.0326802	0.0209148	0.0637566	-0.171194	-0.0215978	0.0353199	0.0989832	0.0173675	-0.000469239	-0.00515191		-0.116908	0.207896	-0.0956481	0.133937	0.0196474	0.204746	0.12535	-0.179123	-0.0964611	-0.0548414	-0.224025	0.0832213	-0.0561243	-0.0591601	-0.0659549	-0.091824	-0.0698867
507	0.00732401	-0.0986241	0.0264335	-0.0280494	-0.017762	-0.0702373	-0.0457464	-0.0638593	-0.111054	-0.0630138	0.217219	-0.0503774	0.0526138	0.0292091	0.099814	0.030417	0.0630148		-0.153369	0.0773373	-0.218135	0.138094	0.117583	0.260975	0.101672	-0.195905	3.34e-06	0.250649	-0.202666	-0.0537678	-0.057246	-0.0585269	-0.188312	-0.143689	-0.0528034
508	-0.102153	0.0611345	0.0941854	-0.0434808	0.0444299	0.080617	0.00130246	0.0466868	-0.210179	0.0326505	-0.0964709	0.0615269	-0.0102575	0.115654	-0.0113732	0.0274069	0.0237456		-0.0664121	0.442872	-0.256975	0.0830952	0.0290713	0.141078	0.181854	-0.131488	-0.159791	-0.125677	-0.31487	0.282723	-0.0210767	-0.0320465	-0.11473	-0.111794	-0.154272
509	-0.0489464	-0.286206	-0.394788	0.00966323	0.028262	0.0482371	0.0576978	-0.111379	-0.0290184	0.0211478	0.154892	0.11881	-0.00745597	0.206324	0.0802751	0.0209044	0.0666908		-0.0240152	-0.393264	-0.822491	-0.00313275	0.088211	0.388329	0.478948	-0.099386	-0.0178039	-0.256116	-0.427703	0.109217	0.0776526	0.0970913	0.108625	0.0614457	-0.00933974
510	-0.0542855	-0.355733	-0.162248	-0.078432	0.0150764	0.0145152	-0.0193196	-0.149046	-0.141267	-0.131632	0.241059	0.0518383	0.125712	0.187804	0.114146	0.216754	0.163615		0.194062	-0.0882063	-0.517764	-0.188768	0.0334246	0.168878	0.367326	-0.259278	-0.00296268	-0.354611	-0.199086	0.157983	0.0766992	0.06785	0.0580795	-0.0345469	0.0324142
511	-0.0158785	-0.024258	0.114202	0.017269	0.0765379	0.0414698	0.0549253	0.00141039	-0.0886903	-0.0503832	-0.3898	0.112217	0.0857084	0.0976125	-0.00728785	0.0522054	-0.0627862		0.423934	0.0715374	-0.144749	0.18409	-0.071196	0.0319411	-0.0565287	-0.0629798	-0.135943	-0.168409	-0.0986734	-0.01973	-0.0158408	0.0195541	0.019408	-0.00547263	-0.0418635
512	-0.140416	0.0177758	0.119337	-0.0318651	0.0584075	-0.00819499	0.023395	0.0383975	-0.110628	0.0758648	-0.417856	0.0594082	0.108808	0.100187	0.0493861	0.0918518	0.142018		0.384503	0.069785	0.0795703	-0.0247841	-0.0997957	-0.246979	-0.171112	-0.0318779	-0.125217	0.153992	0.0826515	-0.126502	0.0472929	0.126594	0.0756262	-0.0357478	-0.0216439
513	-0.0696499	0.00491059	-0.0391218	-0.0270554	0.0376121	-0.0559708	-0.0493463	-0.0155311	-0.150191	0.0357131	0.199643	0.0350673	0.0686012	0.0345055	0.0601318	0.0855406	0.0707559		-0.0258603	-0.0398523	0.0059368	-0.158255	-0.334224	-0.087633	-0.239613	0.063635	-0.215492	0.336422	0.48537	0.0264867	0.0906009	0.175812	0.188778	0.0758455	-0.00769564
514	-0.0298688	-0.0274215	0.101943	-0.0202474	0.0286211	0.0674819	0.0108017	-0.0390398	-0.101924	-0.0203536	-0.198847	0.0445096	0.111343	0.0795882	0.00439648	0.0627266	0.0426685		0.0981714	0.0880611	0.0188724	-0.131978	-0.124424	-0.125472	-0.162013	0.184487	-0.0073456	0.271951	0.239558	-0.15674	-0.0168565	0.0404568	0.102356	0.00762177	0.0257205
515	0.0124804	0.0597844	-0.0189694	-0.0426712	0.135881	0.0464636	0.0567817	-0.00478704	-0.0930478	-0.0422726	-0.436968	0.0359629	0.0272967	0.154131	0.0503051	0.0355557	0.0708416		0.036785	0.117401	0.018088	-0.129288	-0.136661	-0.0801055	-0.024729	0.0645214	-0.032787	0.166626	0.157935	-0.0889502	0.0315778	0.0465947	0.100269	0.0157299	-0.0677867
516	-0.0970674	-0.0821565	-0.110551	-0.0300492	0.119406	0.0819795	-0.0299405	-0.0720906	-0.0802866	-0.0657475	0.0860402	0.0186497	0.0212499	0.088264	-0.0260466	0.100567	0.114876		0.222144	0.456429	-0.0996109	-0.0999009	-0.114743	0.0798303	0.0791936	-0.0871093	-0.183749	-0.244653	-0.0687688	-0.0587834	-0.00320758	-0.147991	0.258237	-0.00964678	-0.0288481
517	-0.0274804	-0.404838	-0.509707	-0.0796274	0.208319	0.0956274	0.215686	-0.241529	0.142694	-0.238558	-0.138395	0.0959052	0.117887	0.271269	0.165689	0.122275	0.221277		-0.129706	-0.317138	-0.6402	-0.119567	0.214347	0.271681	0.282605	0.00546801	-0.0985487	-0.00343402	-0.248044	-0.175552	0.194225	0.0864725	0.314011	0.140388	-0.02768
518	-0.160248	-0.42937	-0.355996	0.0187428	0.259468	0.209535	0.230408	-0.22733	0.124945	-0.286036	0.0139774	0.0511689	0.0192319	0.211262	0.025465	0.17434	0.146483		-0.260384	0.0184977	-0.764322	-0.242315	-0.0229415	0.205577	0.28039	0.0412517	-0.0419031	0.0215138	-0.153471	0.0736272	-0.0262656	-0.00393702	0.28606	0.194144	0.336569
519	-0.0133817	-0.0643776	-0.0715022	-0.149931	0.122851	0.00606154	0.00618993	-0.0512114	0.0137206	-0.0594717	-0.0257123	-0.00628651	0.0244626	0.0890803	0.10746	0.0527863	0.0964299		-0.102072	-0.0444676	-0.210011	-0.18752	-0.236733	-0.119092	-0.180969	-0.0941913	-0.0466484	-0.0565598	0.234868	0.10944	0.192753	0.162612	0.36068	0.209304	0.43308
520	0.0220796	0.0710074	0.0352754	-0.0342204	0.0556061	-0.0049662	-0.0648122	-0.117534	-0.125741	-0.103772	-0.0355189	-0.00779779	0.0937374	0.0759622	0.0648314	0.0782335	0.0319328		0.0400357	-0.102421	-0.217366	-0.316072	-0.393773	-0.20084	-0.199181	-0.155453	-0.0823831	-0.106616	0.244812	0.157803	0.275275	0.28207	0.462908	0.245242	0.33211
521	-0.0350762	-0.111386	0.0981399	-0.143273	0.00792151	-0.00387872	-0.0437739	-0.0240409	-0.0973446	-0.103539	0.132292	0.00211156	0.106526	-0.0179889	0.0301009	0.14163	0.0777836		0.071301	-0.0539678	-0.101344	-0.366117	-0.359067	-0.279033	-0.289527	-0.185337	-0.0402664	-0.12273	0.195715	0.193713	0.306697	0.270413	0.385136	0.235657	0.406755
522	-0.12593	-0.0407587	0.0504276	-0.106825	0.0732801	0.108571	-0.00118377	0.0794537	0.0553125	0.0273736	-0.230257	0.0126835	0.141381	-0.0232203	0.0158281	0.187421	-0.00854784		-0.0424692	-0.00296349	-0.0548965	-0.057957	-0.215915	-0.132422	0.0305808	-0.0725406	-0.151035	-0.0493838	-0.0845729	0.167626	0.15366	0.10945	0.191947	0.0558275	0.220635
523	-0.141929	-0.06673	-0.0340325	-0.0643131	-0.0265407	0.019435	-0.072502	0.0509588	-0.0569477	0.077392	0.098197	0.0662078	0.124803	0.0619806	-0.0651397	0.117457	0.0211483		-0.135916	-0.0786796	-0.325057	-0.107421	-0.327006	0.0915195	0.215284	0.10084	-0.143639	-0.162698	-0.251902	0.292976	0.227927	0.0768916	0.220312	0.0990477	0.16555
524	-0.321679	0.0330436	0.335231	-0.0285827	0.0585187	0.0455666	-0.0614515	0.0140457	-0.0884227	0.0119407	0.202853	-0.0391983	0.101189	-0.0613363	-0.0909669	0.0255784	-0.0764375		-0.259064	0.210018	0.0869285	-0.160168	0.0248092	-0.0328791	0.0196457	-0.059355	0.00720887	0.0918742	-0.112569	0.135635	0.0422088	-0.0363473	0.00814331	-0.013718	0.0649456
525	0.011014	-0.0304127	-0.119259	-0.0373805	-0.0021772	-0.0487948	0.079633	-0.0188382	-0.101379	-0.048283	0.218023	-0.0860275	0.0884931	-0.00540952	-0.011444	0.0798384	0.0675504		-0.21653	0.261627	-0.257841	0.12974	0.13393	0.0996735	0.439244	-0.0832148	-0.0446749	0.0700128	-0.384427	0.0413286	0.0334754	-0.0906481	-0.116542	-0.183989	0.0848465
526	0.00526934	0.0318305	0.145923	-0.0452501	0.000340855	0.0275052	-0.0469557	-0.0149885	-0.121158	-0.0248627	0.0139782	-0.0503945	0.140504	0.0364181	-0.0650407	0.0972779	-0.00422923		-0.0744565	0.304126	-0.041277	-0.065126	0.0712432	0.0733029	0.393666	-0.221592	0.0486056	0.0291782	-0.306862	-0.016686	-0.0467243	-0.107619	-0.165977	-0.106216	0.00412511
527	0.073909	0.00248207	-0.0073752	-0.011162	0.0495634	0.0410458	-0.0261757	0.00375266	-0.0321398	-0.0648854	-0.147716	-0.0412533	0.0556816	0.0336146	-0.0201322	0.0206594	0.00745462		-0.118423	0.197397	-0.125166	0.08083	0.0703907	0.13078	0.339399	-0.155012	-0.00693444	-0.0117565	-0.38565	0.0042032	0.0144113	0.0233044	-0.167201	-0.127151	-0.0163611
528	-0.0384093	0.0825399	0.150191	0.0374382	-0.0134047	-0.00130751	-0.0658691	0.0724738	-0.0484067	0.0179133	-0.0609688	-0.0353174	0.0364663	-0.0094308	-0.0857996	0.0134345	-0.0027067		0.0595808	0.284074	0.0710261	0.0259484	-0.010244	0.0853923	0.178557	-0.109869	-0.122073	0.00865466	-0.346502	0.124185	-0.00129429	-0.131091	-0.102576	-0.170072	-0.138787
529	-0.00248794	0.00917433	0.0188369	-0.0553035	-0.0451244	-0.0930028	-0.153851	0.0215864	-0.101627	0.052386	0.239938	-0.0621837	0.0727542	0.0362722	-0.0414601	0.0984789	0.0697479		0.315597	0.0438924	-0.14688	-0.065074	-0.126548	0.0475026	0.119044	-0.14961	-0.0929907	-0.197721	-0.280788	0.21138	0.0446681	-0.0206796	0.00632906	-0.028935	-0.0688723
530	-0.0519159	0.0158407	0.0808307	-0.0756386	-0.0990461	-0.0248355	-0.0937897	0.0759427	-0.0990505	0.0243435	0.201533	-0.0601199	0.134315	-0.00306513	-0.0158146	0.0986891	0.0264173		0.582571	0.249706	-0.0685901	0.0160367	-0.170792	-0.0728516	-0.0699597	-0.195423	-0.0868377	-0.275339	-0.235337	0.0594051	0.00814597	-0.0416201	-0.00722143	-0.0901737	0.0118434
531	0.0853612	0.0951797	-0.134516	-0.0627443	-0.194224	-0.0175269	-0.0489035	0.0717376	0.0139037	0.0366541	0.207818	0.0402772	-0.00635098	-0.0314676	0.0597352	0.0067178	-0.0822705		0.68203	0.422071	0.08035	0.0776339	-0.406011	-0.196594	-0.22511	-0.217401	-0.263222	-0.187954	-0.0617194	-0.0374723	0.0440465	0.0315829	0.101305	-0.027684	0.0109751
532	0.113463	-0.075151	-0.127735	0.0247689	-0.0227504	0.000986698	-0.109694	0.0150161	-0.0778332	0.00949759	0.065236	-0.00486841	0.0267016	0.157387	-0.0365309	0.0450186	0.0632662		0.629803	0.284956	0.0091617	-0.0684985	-0.365803	-0.183583	-0.213766	-0.173126	-0.248323	-0.241368	-0.00545764	0.0378367	0.0681749	0.0826136	0.133017	0.0264081	0.000924053
533	0.0648109	0.118067	0.0141889	-0.00105604	0.0107333	0.0280934	-0.0939972	0.0332047	-0.0625512	0.083376	-0.109871	-0.0537627	-0.0398658	0.0340515	-0.024354	0.0541882	-0.00860394		0.402812	0.31845	0.215542	-0.0705964	-0.422036	-0.257722	-0.382698	-0.0795317	-0.17827	0.0268755	0.0441126	-0.0794703	0.0560972	0.0322693	0.211828	0.0691972	0.135299
534	0.043835	0.138304	-0.00405622	-0.0177055	0.0312527	-0.0775427	0.0113429	0.0379222	-0.0672073	0.011026	-0.0228048	-0.0552382	0.00588257	0.0591079	-0.0449455	0.0474944	-0.00903089		0.222001	0.282362	0.129783	-0.0247014	-0.293752	-0.21911	-0.278116	0.00128428	-0.0732734	0.0238135	0.186566	-0.0869564	-0.0215835	0.0158932	0.151837	0.0336341	0.0708662
535	-0.128115	0.0772993	-0.0658353	-0.032182	0.124522	0.0100326	0.205559	0.0351364	0.00285529	-0.0232622	-0.184573	-0.0666703	-0.0801052	0.0322946	0.0544292	-0.0305395	0.048321		-0.11872	0.375329	-0.00759455	0.0129566	0.0898567	-0.0938329	0.104097	0.0279011	-0.102892	-0.0977916	0.120543	-0.242879	-0.111623	-0.050269	0.0316397	0.0319193	0.0353996
536	-0.30729	-0.635768	-0.100271	0.222693	0.583395	0.111817	0.246679	-0.288844	0.258148	-0.259924	0.0533265	-0.291929	-0.0181648	-0.118822	-0.108077	0.065757	0.164846		-0.36209	0.216938	-1.05645	-0.362959	0.521427	0.203917	0.201872	0.202069	0.183	-0.127629	-0.25995	-0.104693	0.230121	-0.240809	0.0188066	0.0287901	0.00287264
537	-0.452106	0.759473	0.612186	0.492587	0.459466	0.0580924	-0.00117747	-0.305503	-0.112742	-0.399391	-0.308839	-0.472392	-0.299916	-0.327204	-0.213284	-0.229983	-0.0459236		-0.303383	0.946806	0.0405782	0.325318	0.186239	0.0683515	-0.143206	0.013413	-0.561573	0.172163	-0.0947982	-0.231984	-0.459193	-0.454108	0.194779	-0.329969	-0.00885856
538	0.0443562	0.0158461	0.0209744	-0.0274074	0.0156645	0.115677	0.0951043	0.0624036	0.0260908	-0.0219575	-0.333525	0.0422222	0.0306381	-0.0360061	0.000659457	0.053174	-0.0559086		0.490173	-0.207608	-0.34732	-0.369105	-0.309111	-0.325067	-0.174399	0.15931	0.11745	0.142028	0.259685	0.180669	0.188087	0.140113	0.238403	0.0294583	0.370883
539	0.0294786	0.276796	0.400753	0.129433	0.143895	0.119253	0.0277929	0.120586	-0.0312708	-0.0550759	-0.522516	-0.146392	-0.0368115	-0.135748	-0.138268	-0.0584153	-0.186954		0.932801	0.438864	0.264716	0.0834645	-0.125641	-0.226578	-0.165403	0.0466237	-0.079362	-0.0956083	-0.160632	-0.178127	-0.169809	-0.175732	-0.122939	-0.313077	0.0832615
540	-0.0683696	-0.126476	-0.0439222	-0.0594099	0.263503	0.0913829	0.17827	0.0331158	0.181497	-0.140588	-0.363252	-0.0116268	0.0282464	0.050091	-0.00304471	0.0382037	0.0481828		0.409023	0.35182	-0.0912963	-0.00164058	0.253465	-0.167332	0.205604	-0.0138342	-0.208916	0.371693	-0.380878	-0.19566	-0.107193	-0.299871	-0.184119	-0.239789	-0.130443
541	-0.0691467	0.103555	0.0782431	-0.0162354	-0.0209389	0.0253762	0.0264927	-0.00445658	-0.0718274	0.0416892	-0.283872	0.0461245	0.0988739	0.0765955	0.0521521	0.0119001	0.0844127		0.184351	0.213674	0.219944	-0.00351746	0.114039	0.101778	0.402726	-0.0181785	-0.231834	0.0929851	-0.188321	-0.0744292	-0.152438	-0.11978	-0.165262	-0.110109	-0.285269
542	0.097276	-0.103248	-0.187006	-0.107486	0.105846	0.0931238	0.118153	-0.0060852	0.0671885	-0.0248994	-0.277619	0.0489794	0.0324994	0.0529669	0.0100495	0.0678931	0.0883045		0.105026	0.416748	-0.132338	0.0649678	0.0526136	0.0825647	0.310851	-0.105596	0.024405	0.474155	-0.296991	-0.0741427	-0.0896838	-0.268771	-0.251356	-0.204983	-0.237784
543	0.137079	0.0570221	0.0249371	-0.0279494	0.0286283	0.0127352	0.0299916	0.0312028	-0.112615	-0.0727215	-0.32236	0.00506346	0.0509946	0.0780248	0.0490691	0.0713885	0.0395825		0.158494	0.28081	-0.0696532	0.0546154	0.22243	0.048833	0.36115	0.0221762	0.0390851	0.126363	-0.35765	-0.109938	-0.164133	-0.125654	-0.244537	-0.28616	-0.151838
544	0.0695424	0.069361	0.0426931	-0.0666922	-0.0286096	-0.0477335	-0.0987484	-0.0475092	-0.0706238	0.00264734	0.160113	0.0364593	-0.0213648	-0.00302669	0.000259253	-0.0022891	0.082875		0.215921	0.160017	0.0868566	-0.0236814	0.122104	0.0824059	0.335028	-0.178526	0.0291657	0.000659598	-0.215947	-0.11103	-0.0585669	-0.108967	-0.147472	-0.124631	-0.351363
545	0.125131	0.0894502	0.0301912	-0.060666	-0.0336801	0.016245	-0.0339748	0.0523527	-0.0522468	0.0443116	-0.0328352	-0.0203918	-0.0417071	-0.0052888	0.0204837	0.00231964	-0.0423287		0.243787	0.336457	0.0647935	-0.00137496	0.0992989	0.025883	0.230374	-0.0912116	-0.0457724	0.0927008	-0.346101	-0.123668	-0.0807023	-0.0311182	-0.217793	-0.142996	-0.355498
546	0.0819424	0.103433	0.0839826	-0.0518257	-0.00909165	-0.00728337	-0.0684334	0.0244873	-0.0670859	0.0502056	-0.120708	0.0047169	-0.0288423	0.0611369	-0.00446698	-0.0121798	0.0114956		0.459369	0.365244	0.214395	0.199969	0.160619	-0.043135	0.0643831	0.0342974	0.00666443	-0.190348	-0.222801	-0.228072	-0.222617	-0.29783	-0.105089	-0.265187	-0.342519
547	-0.0293871	0.0470206	0.063056	-0.0416201	0.0166015	0.0419901	-0.00887082	0.056257	-0.0610477	0.0136897	-0.160186	0.0409364	0.0707426	0.0829448	-0.0331986	0.044595	-0.00302229		0.644763	0.352398	0.0135242	0.168644	0.293663	0.0589913	0.170514	-0.0707865	-0.0650427	-0.114228	-0.404579	-0.224853	-0.2069	-0.17857	-0.272393	-0.188757	-0.336042
548	-0.0458218	0.0553372	-0.0623034	-0.102386	-0.100449	-0.0121998	-0.0401212	0.071231	-0.102626	0.100994	0.105055	0.010144	0.0698488	0.088548	-0.0310022	0.0441878	0.0534994		0.664883	0.731166	0.218779	0.272886	0.0955806	-0.0124461	0.194569	-0.0851869	-0.213668	-0.159211	-0.37598	-0.32618	-0.165656	-0.365745	-0.244376	-0.299315	-0.315769
549	-0.0694023	-0.0385811	-0.0386266	-0.084037	-0.0984002	-0.0162851	-0.0338416	0.036459	-0.00470788	0.0687547	0.110527	-0.0185581	0.0173427	0.101967	0.0523147	0.0294973	0.0687787		0.617083	0.686546	0.138789	0.0817048	0.136669	0.0614751	0.0323768	0.0171662	-0.106269	0.0718801	-0.473962	-0.191028	-0.233111	-0.423621	-0.207319	-0.272017	-0.267995
550	-0.0844346	-0.1579	-0.278017	-0.165778	-0.0480805	-0.0495088	0.00449845	-0.05038	0.0187778	0.0587443	0.234387	0.0458552	0.137071	0.182913	0.07388	0.0821936	0.100771		0.134738	0.501274	-0.231549	0.0340731	0.153186	0.25914	0.168273	-0.122669	-0.201807	0.147628	-0.411646	-0.12504	-0.0448239	-0.26215	-0.0635854	-0.0877714	-0.320857
551	-0.0189166	0.00842177	0.0284214	-0.00670144	0.102495	-0.00508334	0.0280056	-0.00444163	-0.0234179	0.00742613	-0.172776	-0.0126074	-0.00263743	0.0762491	-0.0366691	0.0417357	-0.0255784		0.231424	0.226786	-0.00994567	0.0267715	0.101504	0.155245	0.0424897	-0.0531056	-0.103921	-0.00593473	-0.23504	-0.0405719	-0.0841092	-0.229413	-0.00169635	-0.0667633	-0.107771
552	0.0542129	0.0211722	-0.115935	-0.134706	-0.169148	-0.0354252	0.0463583	0.036185	-0.0312276	0.0580012	-0.0895267	0.0316303	0.0396579	0.0971117	0.0384893	0.0986719	0.117903		0.295941	0.073443	-0.179457	-0.101974	-0.0660869	0.0772289	0.182576	-0.128636	-0.13836	-0.158931	-0.0760952	-0.0193632	0.0942645	0.0306222	0.0728159	-0.0284452	-0.0860993
553	0.0916032	-0.0306425	-0.269252	-0.18091	-0.0373356	0.0290067	0.0645631	0.00928454	0.0332386	0.0117098	-0.136095	0.10258	0.0744166	0.1135	-0.00129235	0.0479288	0.0997536		0.331654	-0.096772	-0.435682	-0.0179522	-0.0475826	-0.0419087	0.18003	-0.123498	-0.142945	-0.0253861	0.0481655	0.00361935	0.10145	0.0385809	0.128576	0.0265951	-0.013333
554	0.0110024	-0.110349	-0.160934	-0.0449106	-0.0706505	-0.0373749	-0.0117039	-0.0365596	0.0264208	0.0111437	0.144439	0.0536707	-0.0121063	0.105526	0.0287009	0.0636964	0.0465867		0.323361	0.259227	-0.070226	-0.132669	-0.283284	0.0939978	-0.0312481	-0.109807	-0.155446	-0.0383511	0.0465468	0.0865335	0.0341703	0.00582996	0.131349	0.025377	-0.173708
555	0.0409251	-0.0334077	-0.0759416	-0.0838528	0.0435945	-0.0681714	-0.0295334	-0.000120547	-0.00948388	0.0135186	-0.0324936	0.0169147	-0.00874526	0.0925231	0.00765484	0.0122496	0.109155		0.0606836	-0.101853	-0.169289	0.0487467	0.00765082	-0.108773	0.00644757	0.0301904	-0.101464	0.0412091	0.180494	-0.110925	0.0534183	0.0989007	0.187495	-0.0141613	0.0844689
556	0.0150851	0.0195411	0.0494709	-0.0535968	0.0391555	-0.050259	0.00769048	0.0310968	-0.0505511	-0.00974647	-0.425706	0.0330688	0.103286	0.14595	0.0555409	0.0742554	0.0784077		0.0444127	-0.0504684	0.0875962	0.0401007	-0.0654624	-0.130259	0.00898198	0.0542546	-0.140185	0.1272	0.192652	-0.00553216	0.112929	0.0419069	0.129733	-0.0570172	-0.0101038
557	0.0101356	-0.242343	-0.181575	-0.149271	-0.141905	-0.0640032	0.0178931	0.0287183	0.0037054	0.0323624	0.124639	0.0615608	0.0769983	0.1059	0.0610621	0.132889	0.140192		-0.380667	-0.390752	-0.245099	-0.0930815	-0.00342413	0.167454	0.17466	0.0635292	-0.0363162	0.218755	0.20638	0.144534	0.238237	0.123796	0.282286	0.135539	-0.0444712
558	0.0759602	-0.0720686	-0.222547	-0.101452	-0.00272265	-0.00758557	-0.0493622	0.0209852	0.00311469	-0.0145484	0.112163	0.0397139	0.0240559	0.0483789	0.0405996	0.0439071	0.114629		-0.372903	0.497973	-0.341273	0.12496	0.263493	0.301924	0.0670476	-0.24203	-0.0674606	0.487738	-0.270783	-0.023123	-0.138992	-0.177917	0.040439	-0.120662	-0.147649
559	0.00505137	-0.294368	-0.304378	-0.116777	-0.0739365	-0.101034	-0.0490846	0.00678785	-0.0736198	0.040588	0.173256	0.118001	0.0958606	0.120611	0.0826575	0.0761496	0.262998		-0.46656	-0.619159	-0.378052	0.0213009	0.44498	0.435383	0.426865	-0.113036	0.0999164	-0.173287	-0.15966	0.0695829	0.0537225	-0.0245689	0.0015141	0.0474908	-0.0174447
560	0.047866	-0.101949	-0.0593008	-0.0923411	-0.0401175	-0.125066	-0.12008	-0.0138662	-0.131361	0.0460371	0.129521	0.0685481	0.144133	0.118367	0.0801901	0.0710334	0.126643		-0.238016	-0.396507	0.146423	0.080262	-0.0598218	-0.131531	-0.226201	0.127724	0.0608821	0.279266	0.425485	-0.025234	0.0765168	0.110759	0.246677	0.0577395	0.038481
561	0.0966254	-0.0850388	-0.0511186	-0.107286	-0.100119	-0.026886	0.0195752	-0.0114752	-0.0211615	-0.0659428	0.176629	0.0769447	-0.00428401	-0.0157088	0.0510219	0.0030859	0.0295008		-0.0986076	-0.0796859	0.207169	0.173782	0.106399	-0.0470828	0.039606	0.171225	0.155468	0.16376	0.149694	-0.212085	-0.0695981	-0.134647	-0.0426951	-0.0411187	-0.127239
562	0.0722691	0.0646215	0.0584906	-0.0282413	-0.0960616	-0.0812035	-0.0961805	-0.0176398	-0.0609954	-0.00276982	0.0994492	0.0206021	0.0288616	-0.0249292	-0.00172422	0.0231057	0.0391286		-0.192403	0.00610675	0.365741	0.224645	0.0715557	0.046572	0.0278076	0.11349	0.0404575	0.061957	0.11776	-0.133875	-0.127885	-0.133067	-0.139127	-0.179285	-0.234725
563	0.109459	0.0695568	0.128899	-0.0803688	0.0095055	-0.0405624	0.0491599	-0.0599174	-0.146836	-0.197814	0.00602181	-0.0207224	0.0689725	-0.149752	0.133753	-0.064435	0.0670807		-0.186973	-0.132247	0.102202	0.410324	0.283221	0.241798	0.111926	0.163022	0.14867	-0.11789	-0.0863437	-0.0860596	-0.156075	-0.194778	-0.306795	-0.177885	-0.186305
564	-0.0384281	-0.0657315	-0.136271	-0.0579124	-0.0477943	-0.0831199	0.0297499	0.00733285	-0.0222078	0.0155651	-0.0237026	0.0625583	0.0852465	0.0790795	0.0894386	0.0890824	0.0520382		-0.188252	-0.164394	-0.0632318	0.286437	0.260223	0.13159	0.364283	0.078306	-0.0420118	0.041034	-0.202144	0.0667444	-0.0432465	-0.0714199	-0.225849	-0.253282	-0.265787
565	0.227095	-0.216526	-0.354557	0.00787698	-0.0842039	-0.112881	0.0453449	0.0340984	-0.0327945	0.0329471	0.172155	0.0641378	-0.0616743	0.10089	0.0698001	-0.0963584	0.0857179		-0.213815	-0.483264	-0.537684	0.332714	0.174909	0.377627	0.401272	0.0517251	0.0104264	0.244512	-0.391936	0.199989	-0.0285532	-0.0252988	-0.14717	-0.225397	-0.212925
566	0.123301	0.122006	0.138368	-0.0170536	-0.0365499	0.042723	-0.0283523	0.0563417	-0.0663787	-0.0226909	-0.160086	-0.041534	0.042325	-0.0151244	-0.0608558	0.0109404	-0.091413		-0.0304235	-0.10623	-0.143546	0.100314	0.203367	0.291378	0.317946	-0.0217103	0.0251979	0.106602	-0.29748	0.115327	-0.0455469	-0.131337	-0.184565	-0.172688	-0.245731
567	0.0486087	0.15105	0.12093	-0.0150432	-0.0491583	0.0196524	-0.039843	0.04056	-0.0323226	0.0230107	-0.0230206	-0.0236327	0.00951205	0.00835	-0.0478735	-0.0532848	-0.0805218		-0.149795	0.114778	-0.0978664	0.160212	0.348984	0.213266	0.201651	0.0857263	-0.0331271	0.0993158	-0.322002	0.0503396	-0.0864759	-0.167616	-0.165224	-0.188106	-0.187094
568	0.0645091	0.127885	0.0248606	-0.0187932	-0.0781138	0.0140492	-0.0501939	0.0227045	-0.0623401	0.00907003	0.081803	0.0181899	-0.0165955	0.00697656	-0.029376	-0.0145052	-0.0816841		-0.281708	-0.0972298	-0.284792	0.0173682	0.147722	0.309178	0.250277	-0.0809637	-0.0365492	0.401273	-0.569089	0.226515	0.112386	0.0586889	-0.113176	0.0815236	-0.295769
569	-0.0329269	-0.0368013	0.0322516	-0.103635	-0.0689162	-0.0633147	-0.000889376	0.00686443	0.0357236	0.00198062	0.0550569	-0.0318098	0.0649723	-0.0197762	0.0986525	0.0144106	0.0280041		-0.374974	0.102539	-0.226626	-0.0836791	0.134458	0.102188	0.241616	-0.0987249	0.0749951	0.326243	-0.260426	0.157992	0.0147712	-0.0730663	0.0353482	-0.0966697	-0.147632
570	-0.0423033	-0.0313558	-0.043759	-0.101735	-0.0424164	-0.0633121	-0.074358	-0.0180156	-0.0251354	0.0284785	0.243786	-0.0412976	0.0641651	0.050478	0.0319017	0.0672974	0.0255774		-0.148806	-0.333598	-0.194593	-0.0552036	0.101674	0.179096	0.196945	-0.0839414	0.0253552	0.0221228	-0.316745	0.261908	0.081713	0.0793216	0.00889876	-0.0286539	-0.08467
571	0.0270983	0.00244671	-0.00516089	-0.158584	-0.174925	-0.0491892	-0.057208	0.0114358	-0.150596	0.0381929	0.0601939	0.0471348	0.1185	0.0891334	0.100779	0.111161	0.0588973		0.224029	-0.174031	-0.0849813	0.0963239	-0.0943629	0.145366	0.172416	-0.0339914	-0.0734741	0.0340768	-0.462389	0.206659	0.0314562	0.0401772	-0.176098	-0.0757632	-0.232815
572	0.0517057	-0.0943909	-0.030071	-0.11411	-0.00880061	-0.111515	0.0370437	0.076219	-0.0525128	-0.0679262	0.0215386	-0.0578524	0.0541955	0.0289667	0.0310969	0.0719978	0.111527		0.223037	0.0223141	-0.0416516	0.121322	0.148068	0.0437381	0.0792523	-0.105771	0.0208027	-0.163136	-0.176216	0.101839	-0.0537576	-0.0395431	-0.149	-0.192233	-0.168114
573	-0.210419	-0.186568	-0.148303	-0.171223	-0.0658293	-0.116183	-0.0346217	0.0225494	0.0428357	0.0683667	0.116193	0.0994758	0.149713	0.169117	0.118881	0.167536	0.160807		0.316062	0.0704815	-0.0746189	-0.191205	-0.150891	-0.0315837	0.0854815	-0.0908156	-0.0895363	0.0396607	0.0327779	0.0376645	0.0513482	-0.0587949	-0.0280251	-0.0524308	-0.139925
574	-0.0411881	-0.135054	-0.159628	-0.200791	-0.0898109	-0.0690972	-0.0628504	0.0118358	0.065052	0.024748	0.130308	0.0515568	0.10132	0.0826931	0.0998146	0.113102	0.136515		0.361629	0.113602	-0.00646445	-0.163784	-0.0721204	-0.0282099	0.0258173	-0.233131	-0.0855908	-0.162763	0.0222738	-0.0304507	0.0298829	0.0133422	0.162585	-0.00642046	0.0319585
575	0.065379	0.00256184	-0.0786646	-0.205756	-0.0217738	-0.14402	0.00908569	-0.0114763	-0.0976387	-0.0353316	0.11224	-0.0271697	0.0777741	0.156219	0.0415707	0.0113036	0.226925		0.174453	0.114671	0.00332989	-0.0813751	-0.0944678	-0.233274	-0.16177	-0.0379635	-0.0680349	0.00809875	0.113328	-0.0281866	0.0740828	0.0971926	0.223649	0.0571003	0.083324
576	0.021394	-0.0230762	-0.0409146	-0.0941129	0.0538399	0.0212366	-0.00107142	-0.00425382	-0.0071821	-0.0475977	0.0231117	0.00787093	-0.00214867	0.040897	-0.0154066	0.0728708	-0.011141		0.152568	0.0449806	-0.0230283	0.00625237	0.0478652	-0.110681	-0.115934	-0.0690645	-0.0383816	-0.0260563	0.199866	-0.0400199	0.00987771	-0.0541462	0.0471777	-0.0278008	0.209434
577	-0.028898	-0.0487195	0.0113777	-0.163152	-0.0851584	-0.0812958	-0.0292009	0.015385	-0.0424832	-0.015608	0.22777	0.0369848	0.0702488	0.0906198	0.0362338	0.0489915	0.10069		-0.0596192	0.0591002	0.0599034	-0.143691	-0.116981	-0.202596	-0.167581	0.0634637	0.00444875	0.276426	0.21724	-0.0370637	0.0563565	0.0291924	0.153343	0.108867	0.0691823
578	0.0680461	-0.416722	-0.430927	-0.141474	-0.0209967	0.0203626	0.194421	-0.0656702	0.0469596	-0.197188	-0.136737	0.165226	0.030392	0.216772	0.205965	0.201814	0.137067		-0.166345	-0.843122	-0.790295	-0.203854	-0.114051	0.120171	0.221289	-0.1385	0.0857487	-0.0865603	0.277057	0.404144	0.339131	0.285873	0.275614	0.268619	0.334441
579	-0.0859155	-0.256045	-0.195561	-0.0592168	-0.000383265	0.0915786	0.120167	-0.0219564	0.0519286	-0.0825349	-0.0792	0.110195	0.0747677	0.0862975	0.0540941	0.0876239	0.0823396		-0.439987	-0.493939	-0.359363	0.0123874	0.0730499	0.131306	0.108283	0.13326	0.020332	0.142095	0.152076	0.131116	0.140952	0.190277	0.13017	0.0707046	0.140842
580	0.0929112	-0.204083	-0.335935	-0.103639	0.00143702	-0.0335438	0.123895	-0.101563	-0.0628386	0.0238301	-0.160958	0.136531	0.0157889	0.237659	0.0780653	0.0959724	0.0663746		-0.117303	-0.346682	-0.327617	-0.174034	-0.0340251	0.202568	0.3223	-0.0944606	-0.0178626	0.0230804	0.024812	0.0531136	0.12195	0.219168	0.245653	0.0739292	-0.115949
581	0.075768	-0.221014	-0.39324	-0.118245	-0.118879	-0.0802276	-0.00353607	-0.166955	0.0271454	-0.0717378	0.188874	0.144658	0.0364694	0.158495	0.202367	0.118314	0.137658		-0.213561	-0.627144	-0.411985	-0.275087	-0.251027	0.15981	0.27726	-0.0221954	0.203606	-0.00058429	0.074342	0.142392	0.164576	0.197283	0.152329	0.13948	0.0601432
582	0.143399	-0.0744204	-0.213397	-0.0192538	-0.0623254	-0.0989241	-0.0200028	-0.0878711	-0.0377813	0.0547513	-0.0203171	0.0827385	-0.0127729	0.177784	0.0647014	0.0179254	0.0721648		-0.0137278	-0.194813	-0.101106	0.0256098	-0.0825372	0.150327	0.146862	-0.0950198	-0.0205821	0.0162658	0.0956889	0.0343029	0.0464476	0.111142	0.0288993	-0.0333019	-0.108872
583	0.0489737	-0.146893	-0.291679	-0.122427	-0.0929763	-0.125899	0.0355718	-0.108197	-0.0596611	0.0168198	0.201611	0.12529	0.0981809	0.183963	0.0404647	0.0589181	0.125292		0.0562472	-0.254801	-0.183683	-0.0418489	-0.0544109	0.0614215	0.070316	-0.113489	0.0280919	-0.203161	0.0668784	0.137418	0.0976498	0.156167	0.0954791	0.0596199	-0.0156273
584	0.111085	0.0140392	-0.0477805	-0.0827661	-0.0639912	-0.0714642	-0.0668554	-0.0719704	-0.0972281	0.0410119	0.167784	0.068985	0.0261477	0.0641499	0.0373222	0.018763	-0.00905553		0.203241	0.0624292	0.0553059	0.0881254	-0.00989004	-0.0606212	-0.0687274	-0.140251	-0.0362921	-0.0584259	0.0239436	-0.0544119	-0.0235394	0.0125696	0.0474808	-0.0131994	0.05745
585	5.55e-05	0.0677335	0.186868	-0.0536214	-0.0769814	-0.0211832	-0.0801241	-0.021385	-0.0996607	0.0279407	0.0259845	-0.0529484	0.0637945	0.0212015	0.00199012	0.0585763	-0.0458656		0.242901	-0.0291472	-0.0397343	-0.0329698	0.0214307	0.115292	0.0989981	-0.151509	-0.0890532	-0.0762476	-0.16804	0.0330316	0.0350745	0.0413411	-0.0131157	-0.0427379	-0.0368329
586	-0.0163744	-0.00178106	0.0271912	-0.0554158	-0.0263278	0.0186245	-0.00146185	-0.0286036	-0.0719034	-0.0014127	-0.0260761	0.0229784	0.0591044	0.0392672	0.0337002	0.0607535	0.00399224		0.406747	0.181702	0.110676	0.0753597	0.0416181	0.181625	0.15023	-0.118434	-0.0638286	-0.282381	-0.175922	-0.0663007	-0.0522235	-0.144573	-0.0801164	-0.1664	-0.163181
587	-0.0889869	-0.164355	-0.0905098	-0.140462	-0.0594349	0.0275687	-0.00822064	-0.0759572	-0.0569524	0.0469637	0.162253	0.0624849	0.134898	0.0865041	0.0533194	0.13039	0.131127		0.338612	0.0135289	-0.225904	0.0388639	0.0610878	0.0129878	0.18913	-0.10427	-0.0901179	-0.176305	-0.0176642	-0.000163898	-0.0100908	-0.0114126	-0.0385463	-0.0478372	-0.0383294
588	0.109899	0.0388955	0.0460434	-0.0706986	-0.125918	0.0969644	0.0259961	0.00262691	-0.0946429	-0.0516581	-0.0785578	0.025161	-0.000318586	0.0625193	0.00916465	0.0835338	-0.0812366		0.30862	0.0395648	0.251506	0.0653638	0.0267284	-0.0424764	-0.0760921	-0.0708404	-0.118411	-0.110338	0.150312	-0.132302	-0.034482	-0.0865513	0.124192	0.0381207	-0.0145401
589	-0.0358595	0.0810056	0.00567983	-0.0942376	-0.0128378	0.0313272	0.0112311	-0.00537613	-0.00323584	0.00653674	-0.385155	0.118916	0.038464	0.159627	0.0743521	0.051216	-0.00252939		0.0569341	-0.196146	0.0722414	0.0394125	0.0126974	-0.089478	-0.0603164	-0.039093	-0.069936	0.0761526	0.170979	-0.0310744	0.00474704	5.99e-05	0.1334	0.0729343	0.164126
590	0.138521	-0.137915	-0.143124	-0.105886	-0.0222421	0.0655431	0.114671	-0.0677621	-0.0356856	-0.202227	-0.191058	0.0631311	-0.0191728	0.0744917	0.0472779	0.122822	0.0432719		0.141372	-0.399961	-0.113498	0.00475663	-0.0714975	-0.124114	0.0650761	-0.246473	-0.0047362	-0.102497	0.229821	0.0675445	0.101244	0.14947	0.156227	0.109188	0.218391
591	0.076678	-0.0536973	-0.114272	-0.104659	-0.097939	-0.0869979	-0.0297244	-0.0549313	-0.031164	-0.0628501	-0.0904725	0.0979469	0.0764749	0.07981	0.148457	0.052564	0.128681		0.191689	-0.196932	-0.250421	-0.0243828	-0.174748	-0.268275	0.000852961	-0.160829	-0.0158699	0.024764	0.308011	0.0941286	0.0667807	0.192744	0.172955	0.0844556	0.207071
592	-0.0118946	-0.142689	-0.0968638	-0.0384065	-0.0526589	0.000469171	-0.0094786	-0.0519361	-0.0437756	-0.0856023	-0.0358229	0.139562	0.0570821	0.0615608	0.153384	0.0717465	0.0449227		0.449602	-0.179897	-0.232621	-0.0637318	0.101557	-0.534938	-0.286553	0.219816	0.104098	-0.405574	0.514831	0.0797231	0.107167	0.33819	0.020333	0.199167	-0.339099
593	-0.0533017	-0.0998101	-0.14466	-0.0258084	-0.0469996	-0.00108146	-0.0426552	0.0285916	-0.0282333	0.0153025	0.101295	0.0554315	0.0346959	0.0891638	0.0221166	0.0892876	0.0313451		-0.0887707	-0.496836	-0.342037	0.0572611	-0.0653741	0.0756549	0.0252314	-0.229432	-0.0809657	0.1466	0.140261	0.0906739	0.179382	0.29095	0.0424339	0.181204	0.0397391
594	0.018406	-0.409673	-0.507734	0.156377	0.213385	0.0480306	0.264231	-0.129942	0.180305	-0.110025	-0.235516	0.054949	0.0501667	0.171822	-0.0340564	0.0664679	0.0959376		-0.0158955	-0.616264	-0.968263	0.285825	0.363519	0.25645	0.379964	-0.13461	-0.18878	-0.0855305	-0.293657	0.0738691	0.234041	0.0451742	0.170264	0.07009	0.0406372
595	-0.107541	0.0477423	0.178611	-0.0033563	0.0127383	0.0648701	-0.00881169	0.0798752	-0.0331758	0.0174122	-0.318506	0.0529244	0.11136	-0.00870007	-0.00351347	0.0170699	-0.0397474		0.278859	-0.0566018	-0.0745876	0.218375	0.252689	0.0138144	0.00545244	-0.168982	-0.0959706	-0.322686	-0.0657777	0.0413925	-0.103428	-0.138272	-0.0155201	-0.0071936	0.100911
596	-0.0120275	0.0207564	0.159073	-0.0192362	0.00505144	0.0442934	-0.0319844	0.0351094	-0.0988826	-0.0818985	-0.0851736	-0.013832	0.00410613	0.0450364	-0.0626719	0.0939161	-0.0373483		0.315561	0.0553945	0.0072801	0.189604	0.149748	-0.140004	-0.162419	-0.218322	-0.173574	-0.401233	-0.00230295	-0.0620712	0.0609876	-0.0322202	0.165572	0.0434144	0.238041
597	0.0919381	0.174134	0.00911506	0.0132468	-0.00448346	-0.110739	-0.0857118	-0.020892	-0.101495	-0.0470698	-0.00676247	0.000700543	-0.0547919	0.104789	-0.0395103	-0.0289789	0.0445667		0.432759	0.202878	0.10054	0.272175	0.0571221	-0.218672	-0.370706	-0.273103	-0.352589	-0.425163	-0.0272406	0.0186565	0.00807634	0.0426903	0.177624	0.120883	0.261793
598	0.0102227	-0.000141452	0.0981152	-0.0587282	0.0444778	0.0209815	-0.0983827	-0.015233	-0.193913	-0.110522	0.151065	-0.0750421	0.00621248	0.0507931	0.0245807	0.10377	0.0288261		0.57993	0.27011	0.204269	0.0918994	0.0480623	-0.2546	-0.160166	-0.360752	-0.17451	-0.476127	-0.100604	-0.0214551	-0.0103923	-0.0353855	0.104239	0.103219	0.142081
599	0.00952744	0.131883	0.195407	0.0428203	-0.0575258	-0.0161147	-0.0935635	-0.0397529	-0.225679	-0.0651329	-0.0249674	0.0207902	0.0562574	0.0492038	-0.0201733	0.0287523	-0.00191999		0.621908	0.308718	0.134711	0.104104	-0.0828425	-0.129725	-0.154211	-0.260633	-0.166896	-0.3724	-0.172146	-0.00813902	-0.00453746	-0.0732036	0.0746928	-0.0323913	0.0438342
600	0.0038801	-0.088837	-0.0111749	-0.0398792	0.0121782	0.0653716	0.0523669	-0.0516481	-0.0291367	-0.0953796	-0.0394845	0.0412907	0.0173849	0.114897	0.00171744	0.0792684	0.0100991		0.253994	0.0754041	-0.25501	0.050277	0.111108	0.0448054	0.151061	-0.0911354	-0.1992	0.0795697	-0.289791	0.052853	-0.0586912	-0.0959261	0.0541508	-0.0658383	0.0720089
601	-0.290234	0.0146684	0.26142	-0.0897337	-0.0581974	-0.0708397	-0.0338262	0.0202416	-0.137138	-0.0620148	0.223829	-0.0510503	0.180647	-0.0384941	-0.00981391	0.150565	0.0382294		-0.317952	0.0906928	0.0979465	-0.079332	-0.054644	-0.0170782	-0.14017	-0.0410054	0.143096	0.020779	0.142835	-0.0927087	0.00413622	0.0421457	0.0840704	0.186471	0.236874
602	-0.5693	0.282698	0.286562	0.128453	0.0814354	0.0082652	-0.0764114	-0.0256666	-0.107946	-0.0779557	-0.0372198	-0.113865	0.0819933	-0.0522673	-0.137018	0.0718437	0.0839059		-0.271548	0.432026	0.226355	0.0476096	0.0242648	0.0109779	-0.0188437	-0.0751469	-0.16045	-0.166151	-0.17593	-0.116045	0.0252557	0.0496496	0.0783453	0.0574053	0.109885
603	-0.0982578	0.219913	0.255569	0.0554855	0.0130876	-0.0603401	-0.1006	-0.0437248	-0.144016	-0.0963431	-0.050465	-0.129897	0.0889286	0.00299207	-0.113218	0.0971562	0.042246		0.188886	0.125352	0.289726	0.122838	-0.0201732	-0.0472992	-0.0637311	0.00207904	-0.0284193	-0.0566042	-0.0176078	-0.233364	-0.0511016	0.00224028	-0.0113998	0.0258834	0.0215582
604	-0.103023	-0.0557506	-0.0188293	-0.00296949	-0.00544042	0.0239283	-0.0327631	-0.0696172	-0.104386	0.0387655	0.0424539	0.0259829	0.0940175	0.0876993	0.0284204	0.105988	0.0556728		0.181688	-0.0795456	0.209495	-0.0585407	-0.158	0.0840126	0.192988	0.0058999	-0.0844583	-0.0185634	-0.187295	-0.0394301	0.105616	0.095447	-0.022744	-0.0181093	-0.0669015
605	-0.0603861	-0.0773196	-0.0424607	-0.10831	0.00632845	0.0506103	0.054696	0.0315923	0.0284955	-0.0180074	-0.0951439	-0.0256992	0.122807	0.0459971	-0.0119665	0.0927254	0.0897075		0.0901997	0.0829399	0.215649	0.107782	0.0512579	0.213421	0.310552	-0.118427	-0.0942954	-0.263859	-0.363408	-0.101373	0.0074716	-0.00476231	-0.0723467	-0.0708534	-0.219087
606	-0.0349231	-0.115616	-0.070246	-0.15966	-0.0215852	-0.043379	0.047867	-0.0450145	-0.00783246	-0.0741251	0.109216	-0.0444627	0.122402	0.0327101	0.0432536	0.0790687	0.131825		0.207707	0.271481	0.344893	0.0954257	0.089805	0.224874	0.0718935	-0.276254	-0.0452839	-0.357231	-0.373553	-0.0990775	-0.0844099	-0.119016	-0.0280627	-0.0927381	-0.131419
607	-0.00547727	-0.0685853	-0.108609	-0.0520141	-0.0846281	-0.0460273	0.0276378	-0.0282456	-0.0290658	-0.0300021	-0.0711025	0.0523929	0.107968	0.0923453	0.091334	0.075916	0.116811		0.197593	0.0294737	0.0564393	-0.0940204	0.00611463	0.142075	0.212449	-0.24801	-0.100636	-0.505225	-0.219044	-0.0307395	0.069004	0.126887	0.154646	-0.0400567	-0.0242767
608	-0.00729729	-0.00625648	-0.116552	-0.0933053	-0.135973	-0.0114751	-0.0910601	0.0328354	0.054348	0.0991645	0.205822	0.0128797	0.0261745	0.0408623	-0.0141274	0.0628354	0.0549187		0.208876	-0.315791	0.00495815	-0.0462333	0.00933143	0.104436	0.300235	-0.165966	-0.0227185	-0.407229	-0.226925	0.117514	0.0945644	0.0780441	0.16839	-0.071665	-0.0343869
609	-0.0876495	0.0232252	-0.0474365	-0.0429174	-0.0272426	0.0455423	-0.017851	0.0143621	0.00911278	0.0830992	-0.0496653	0.104951	0.0238205	0.0287018	-0.00122733	0.0515748	-0.0212714		-0.00291851	-0.311101	-0.257487	-0.131041	-0.143136	0.0892467	0.0972228	-0.0547386	0.0409087	-0.0913805	-0.0795217	0.244486	0.11817	0.154638	0.0604886	0.064715	0.00454219
610	-0.0600025	-0.016489	0.0329194	-0.128213	-0.0629787	-0.0252501	0.0138864	0.119005	-0.0305061	-0.0183557	0.0663312	-0.0269263	0.100764	0.0150527	-0.0670907	0.0755202	0.0671436		0.113265	-0.293897	-0.16456	-0.0842753	-0.177597	0.0573051	-0.0739303	-0.0703947	0.0610959	-0.117583	0.0971272	0.13099	0.11534	0.0930696	0.171546	0.0326174	0.0412939
611	0.00753677	-0.0613721	-0.0478259	-0.166434	-0.194908	-0.0858765	-0.0178482	0.00406924	-0.032571	0.0662487	0.265012	-0.0283379	0.137774	0.121986	0.015615	0.0933796	0.0937331		0.0598725	-0.206117	0.0125293	-0.153579	-0.28273	-0.127741	-0.216547	0.06452	0.0630492	0.0981721	0.241777	0.0776788	0.0498282	0.121387	0.169236	0.0842536	0.0278458
612	-0.00613021	0.030923	0.0498088	-0.0195082	-0.0631233	-0.0620989	-0.0136792	-0.0215818	-0.0457857	0.0566863	-0.0620371	-0.0184532	0.0741482	0.0564493	0.0144855	0.0826581	0.0678905		-0.0329924	-0.142486	0.109448	0.125092	-0.149373	-0.22959	-0.269837	0.0380034	0.0751174	0.109558	0.263528	0.0292111	0.022426	0.0213651	0.1336	0.0412012	0.26462
613	-0.00131803	-0.0438591	0.0259502	-0.0983849	-0.0447783	-0.053746	0.0129014	0.0087879	-0.101225	0.0165368	0.0965884	-0.059117	0.129892	0.0114571	-0.000223733	0.0930602	0.11878		-0.0286695	-0.00139713	0.0444836	0.00931535	-0.104478	-0.153517	-0.0843468	0.0870801	0.00857796	0.128065	0.315075	-0.063986	0.0435944	0.0228719	0.0723223	0.03196	0.0506186
614	0.0524323	-0.0884338	-0.231657	-0.124612	-0.0928191	-0.0690116	0.0422866	-0.0529921	-0.00470576	-0.118305	0.301565	0.0472183	0.103282	0.0727991	0.0294746	0.0491497	0.163822		0.3107	-0.25049	-0.348141	-0.0446294	0.0635285	0.0750688	0.0582644	-0.0275266	0.0100623	-0.0615806	-0.0255576	0.11612	-0.0214574	-0.00118845	0.0290754	-0.045779	-0.035608
615	0.0796771	0.0812095	0.0567569	-0.0821399	-0.113163	-0.0676042	-0.099476	-0.0253896	-0.149578	0.0235253	0.0994442	0.0491874	0.125684	0.0883967	-0.0170911	0.0889355	-0.0181122		0.248406	0.118837	0.20575	-0.0127444	-0.106568	0.0468607	-0.0518022	0.150866	-0.036744	0.000791439	0.0316622	-0.0750767	-0.0794324	-0.137087	-0.0426949	-0.105162	-0.188306
616	0.200211	0.215584	0.0244785	0.0676178	-0.132656	-0.0296595	-0.0138935	0.0114198	-0.0540906	0.0792534	-0.177663	0.0279185	-0.0344575	0.0153835	-0.0996307	-0.0280049	-0.0392345		0.311516	0.150088	0.0928136	-0.00265225	-0.0747545	0.124111	0.0993794	0.097203	-0.00863609	-0.109958	-0.11287	-0.00114003	-0.054941	-0.0897512	-0.104092	-0.213115	-0.294955
617	0.0508351	-0.02504	-0.168493	-0.0474243	0.0901077	0.0757878	-0.0141469	-0.00891528	0.0533906	-0.0213627	-0.204977	-0.0146645	0.0653681	0.0571219	0.055046	0.00611652	-0.0798574		0.40519	0.0240853	-0.0966912	0.125669	0.033286	0.104746	0.164778	-0.115709	-0.0806423	-0.374762	-0.309171	0.0440585	-0.00595664	-0.0769356	-0.177532	-0.179708	-0.195526
618	-0.0659141	0.0627466	0.110382	0.00329755	0.0199267	0.0521772	0.0381762	0.045526	-0.0106632	0.038254	-0.281101	-0.00343697	-0.0108732	-0.0114658	0.0141616	-0.0144779	-0.0177233		0.667208	0.657526	0.515297	0.083221	-0.192609	-0.088393	-0.117581	-0.110515	-0.167598	-0.505354	-0.226722	-0.118847	-0.115689	-0.208186	-0.178432	-0.18171	-0.137781
619	-0.0713264	0.0152887	0.112103	0.00677881	0.0532522	0.0505365	0.0819051	0.0832435	0.0273444	-0.0275219	-0.214416	-0.0203957	0.0884327	-0.0099373	-0.035722	0.030423	-0.143238		0.404926	0.465722	0.440256	0.15826	-0.0811205	-0.161586	-0.224482	-0.0848002	-0.151161	-0.118297	0.102219	-0.191325	-0.120579	-0.169536	-0.151839	-0.198039	-0.0971417
620	-0.020257	-0.020195	-0.039508	-0.0647852	-0.0870749	0.00942218	0.0741063	-0.0103361	-0.097949	0.0584594	0.15739	-0.0135647	0.0714953	0.0255328	0.0385947	0.0164855	-0.013097		0.254288	0.379313	0.29995	-0.228621	-0.428139	-0.116516	-0.214421	-0.0105927	-0.120849	0.0508785	0.172814	-0.0644733	0.0492349	-0.0206579	0.0608261	-0.0252229	-0.221571
621	0.00179084	0.0553932	-0.0104995	-0.00361792	0.0377627	0.00839882	0.106285	-0.0239773	-0.0499492	0.0390705	-0.470762	0.0553785	-0.00817072	0.136698	0.00684507	0.0291221	0.113954		0.036129	0.128433	0.227365	-0.0282167	-0.093205	-0.337437	-0.02076	-0.00968221	-0.0578094	-0.0441373	0.100742	-0.0628318	0.00520036	0.0789541	-0.0125742	-0.00117523	0.130344
622	0.0601518	0.0153424	-0.0333715	0.000487881	0.11487	0.138847	0.122035	0.00450061	-0.0245411	-0.122453	-0.408042	-0.0460167	0.10003	0.0201053	0.0595779	0.0849509	-0.0476909		0.00478943	0.140182	0.0254925	0.0724794	0.0905831	-0.107943	-0.0337772	-0.111885	-0.147194	-0.0474881	0.0895689	-0.0210314	0.00113761	0.0353263	0.018858	-0.0396538	0.148664
623	0.112992	-0.383971	-0.353394	-0.0349983	0.238404	0.152944	0.316551	-0.15615	0.106618	-0.25954	-0.121305	-0.0616822	-0.0285242	0.0896612	0.0866199	0.114342	0.0467491		-0.130666	-0.258047	-0.76845	-0.107282	0.19746	0.164587	0.364478	-0.192278	0.0164156	-0.0341245	-0.139372	0.0520977	-0.0997192	0.158874	0.0987825	0.24246	0.180894
624	0.214139	-0.150704	-0.373186	0.00815627	0.082438	0.170516	0.187612	-0.0294913	0.0550444	-0.256526	-0.0950577	-0.0642958	-0.135931	0.0680171	-0.00814324	0.00809158	0.0854001		0.234774	-0.282378	-0.472269	-0.154207	-0.123238	0.0914968	0.0935552	-0.23483	-0.0389182	-0.247285	-0.00697732	0.0523985	0.0788505	0.189871	0.202348	0.204998	0.243245
625	0.166721	-0.072067	-0.288511	-0.189127	-0.0509191	-0.0592282	0.164033	-0.0903976	-0.0879217	-0.177856	0.163387	-0.0496385	0.0761617	-0.00689971	0.197248	0.0589436	0.110818		0.0800019	0.0234059	-0.271	-0.346092	-0.375318	-0.203613	-0.133827	0.0676996	0.106812	0.0280426	0.328455	0.000498066	0.15994	0.130462	0.248701	0.200899	0.209278
626	-0.0887178	-0.0174016	-0.146462	-0.122381	0.0284599	-0.0437198	0.0194588	-0.0345338	0.00693445	-0.0257038	0.16597	0.102395	0.00412474	0.0108032	0.158584	-0.063676	0.0855957		-0.0551164	-0.0501585	-0.217122	-0.10508	-0.467847	-0.247115	-0.0613189	0.0503403	0.123876	0.305333	0.34959	0.0966121	0.0434485	0.12887	0.232503	0.0422617	0.279366
627	0.000540424	-0.0877122	-0.195981	-0.0831435	-0.000779294	0.00552758	0.0257926	0.0116983	-0.0310068	-0.128064	-0.0498011	0.0475444	0.0758962	0.0371579	0.0826184	0.0866909	0.133991		-0.139152	-0.0694604	-0.36495	-0.307357	-0.475033	-0.230306	0.001287	0.131496	0.139151	0.278087	0.396774	0.11919	0.137304	0.193697	0.164743	0.096697	0.147368
628	-0.225622	-0.737649	-0.397244	0.0899385	0.561711	0.115762	0.21279	-0.168552	0.362513	-0.152673	0.0993019	-0.0546669	0.0180039	0.0323051	0.000259169	0.00565198	0.113216		-0.383113	0.718419	-0.913346	-0.308143	0.263536	-0.268432	0.00348842	0.159894	-0.196697	1.26078	0.143239	-0.229151	-0.297552	-0.541808	0.152356	-0.156165	0.294907
629	-0.307794	-0.607538	-0.200931	0.208214	0.539406	0.187223	0.20835	-0.163607	0.229735	-0.358918	-0.0204612	-0.050907	0.0341594	-0.0870021	-0.032846	0.0382101	-0.0161356		-0.343344	0.980812	-0.864998	0.155083	0.34518	0.3392	0.0479436	0.423605	-0.166278	1.0295	-0.160012	-0.536959	-0.228617	-0.588298	-0.197002	-0.173556	-0.281893
630	-0.440629	-0.306477	-0.113339	0.151791	0.274834	0.208614	0.211814	-0.0165647	0.0751414	-0.085939	-0.249733	0.0245477	0.0414696	0.0911208	0.0470484	0.0147387	0.00708365		-0.691157	0.0362864	-0.193301	0.131639	0.330451	0.336799	0.421574	-0.0838518	-0.0257158	0.352918	-0.611382	0.125244	0.0439675	0.0326187	-0.0825845	0.103385	-0.182536
631	-0.0199073	0.084514	0.184061	0.0545295	0.0736852	0.105505	0.0507825	0.0536753	-0.0570002	-0.0601741	-0.103988	-0.0343715	0.0188	-0.109878	-0.0100663	-0.0262544	-0.158471		-0.091948	0.385644	0.285315	-0.000884972	-0.0596578	-0.0542063	0.00219901	0.0439309	0.0236084	0.327293	-0.255586	0.043471	-0.106435	-0.150675	-0.158036	-0.0687218	-0.110755
632	0.0330472	0.0903547	0.0998224	0.0663168	0.0583681	-0.0363464	-0.0720949	0.00240327	-0.0173879	0.0293428	-0.000207743	-0.0239812	-0.0419227	-0.0197587	-0.0427143	-0.0144542	-0.0342863		-0.0836213	0.00743643	0.142817	-0.0628109	0.00823369	0.140457	0.154986	-0.189353	-0.0379718	-0.010635	-0.242614	0.157169	0.0898388	0.00241974	-0.06927	-0.112676	-0.195898
633	0.0304127	0.0995409	0.100304	-0.0237323	-0.0743375	0.018303	-0.092953	0.0636602	-0.0925646	0.0423376	0.107333	-0.00157809	0.00834132	0.0110648	-0.0438317	0.0571468	-0.107792		-0.181243	-0.0443364	0.0834197	-0.0240493	-0.0200645	0.153423	0.162703	0.0753805	0.0496677	-0.0856419	-0.129773	0.160803	-0.0270376	-0.0741612	-0.124076	-0.0901402	-0.213189
634	0.0282713	0.0402807	-0.0772086	0.00992494	-0.0236034	-0.0317457	-0.0719808	0.0243055	-0.0447352	0.0932185	0.0111774	0.054284	-0.0107852	0.058002	0.083309	-0.0424682	0.00412422		-0.275921	-0.275361	-0.22811	0.109263	-0.0997578	0.322599	0.36359	-0.172397	-0.00218127	-0.08249	-0.267907	0.159054	0.0639932	0.117363	-0.0265876	0.0429539	-0.188285
635	-0.028569	0.0451526	0.0448196	0.0225668	0.0408972	0.0447598	0.0241016	0.0741314	-0.0193702	0.0165775	-0.396237	0.0516715	0.0325261	0.0434106	0.00652916	0.0645257	-0.0375451		-0.169369	0.0380786	-0.0925556	0.127697	0.12067	0.150309	0.304001	-0.0958797	-0.0207851	-0.170415	-0.283816	0.0860697	0.0455723	-0.0350506	-0.0960581	-0.148736	-0.146937
636	-0.114642	-0.0286118	-0.0296936	-0.0391421	-0.00448536	0.0404838	-0.010882	0.0905402	0.0291742	0.104143	-0.297818	0.00212351	0.0539698	0.124396	0.059151	0.107447	0.0217392		-0.0472848	0.234801	0.147857	0.149777	0.0434703	0.0795043	0.0503065	-0.0391252	-0.0794867	-0.179004	-0.195153	0.141609	-0.0644769	-0.0868174	-0.111785	-0.175176	-0.0864293
637	-0.191477	-0.0366627	-0.0630804	0.000815774	-0.0305996	0.0219769	-0.0353149	0.00675439	0.000666772	0.0533613	-0.137293	0.0813104	0.115322	0.0653078	0.0463781	0.0676859	0.0416723		0.0944389	0.390773	0.136297	0.157308	0.0500928	-0.0489852	0.033131	-0.121668	0.0568373	-0.168226	-0.0805177	-0.0697005	-0.107739	-0.118902	-0.137453	-0.161552	-0.0536611
638	-0.0886584	0.0417248	0.128288	0.0341874	0.154561	0.0569134	-0.01538	0.0975204	-0.022228	-0.0316897	-0.111096	-0.0253629	-0.0146233	-0.0375591	-0.0526677	-0.0871129	-0.0518317		0.0805158	0.299804	0.368515	0.192929	0.128834	-0.185263	-0.0701288	-0.0518931	-0.0259934	-0.0823754	-0.0270035	-6.91e-05	-0.163213	-0.131065	-0.0980509	-0.170351	-0.0444688
639	-0.144482	-0.0346685	-0.171563	-0.0283514	-0.0355921	-0.00208618	-0.0345339	-0.02114	0.0576608	0.029805	-0.125479	0.0223815	0.0670036	0.122206	0.160034	0.0856297	0.0660419		0.0475339	0.0811523	0.120015	0.0286915	-0.0810333	-0.158977	-0.181718	0.050145	-0.0115389	0.0133497	0.116054	-0.0530313	-0.0379006	0.0172759	0.084119	-0.0192145	0.0417215
640	-0.210097	0.000693161	0.0520251	-0.0230694	0.0579552	0.0530927	-0.0329074	0.0897005	-0.00855469	-0.0185958	0.0669149	0.0275921	0.0189489	0.0635892	0.0448843	0.0752243	0.0110434		-0.30174	0.113867	0.181476	-0.0237187	-0.0592582	-0.0985451	0.00760668	0.157178	0.0616354	0.224661	0.195004	-0.110028	0.0432262	-0.0541872	0.0533222	0.0223201	-0.0537575
641	-0.24592	-0.158841	-0.237247	-0.0411463	-0.0276704	0.0498479	0.0626775	-0.0142799	0.0450355	0.11718	-0.00390147	0.0957318	0.0646568	0.122922	0.0898409	0.167908	0.0783888		-0.50218	-0.249828	0.0368015	-0.190313	-0.0542548	-0.0999829	0.0364288	0.131747	0.0363581	0.296307	0.258067	0.085561	0.128501	0.198563	0.15306	0.130081	-0.10154
642	-0.205417	-0.263675	-0.381263	-0.143351	-0.0310086	0.0831333	0.153804	-0.053681	0.0295352	0.110053	-0.0953216	0.150385	0.14697	0.218361	0.188526	0.083806	0.167142		-0.762752	-0.301117	-0.405737	-0.462666	0.133053	0.234658	0.586131	-0.260242	0.097916	-0.0465892	-0.0858356	0.16623	0.395764	0.243845	0.310413	0.332349	-0.159004
643	0.137391	0.0616623	0.0299835	0.130977	0.129313	0.0484367	-0.0418028	-0.0569119	-0.0778659	-0.0938272	-0.276106	-0.0344455	-0.0454426	0.0576766	0.0125982	-0.026292	-0.101128		-0.253889	-0.539515	-0.377893	-0.236108	0.160174	0.319325	0.459066	-0.217859	-0.0804237	0.0214166	-0.383129	0.320737	0.316986	0.206651	0.23777	0.160081	-0.132646
644	0.179351	0.0187869	-0.0823976	0.0225218	0.0238695	-0.0169675	-0.040443	-0.101785	-0.13272	-0.103312	-0.00444598	-0.0159662	0.0197601	0.0826107	-0.0301987	0.158773	-0.041079		0.218699	-0.936702	-0.634748	-0.357245	0.0165623	0.326088	-0.0528122	0.0238149	-0.0794462	-0.106648	-0.454342	0.382359	0.234402	0.235868	0.252893	0.483399	-0.00968097
645	-0.0954986	-0.275884	-0.29162	-0.0860858	0.0427312	-0.0303532	-0.00491587	0.000563281	0.0461942	-0.0161444	0.0516271	-0.0357181	0.152572	0.154243	0.06519	0.156078	0.15974		-0.175567	-0.795555	-0.885696	-0.217761	0.0246493	0.408051	0.354322	-0.120594	0.1116	-0.480609	-0.19595	0.354877	0.289449	0.307221	0.256428	0.27577	-0.0121904
646	-0.0552489	-0.277106	-0.466949	-0.0545138	-0.141774	-0.0240672	0.0700516	0.0258269	0.00512087	0.175023	0.214863	0.112285	-0.0644626	0.124089	0.157946	0.0163867	0.130716		-0.223475	-0.366854	-0.557499	-0.298855	-0.305601	0.236366	0.310232	-0.233415	-0.0140837	-0.227553	0.00813736	0.289348	0.225413	0.397032	0.320982	0.225782	-0.122992
647	-0.0621682	0.0136481	0.0636854	0.0252036	0.00460819	-0.0404549	-0.177557	-0.000317873	-0.0574403	0.104776	0.00678932	0.0219346	0.0299862	0.0949375	-0.0599699	0.0753615	0.103067		0.0138828	-0.0616013	0.0170939	-0.139836	-0.264984	-0.0103534	-0.0978164	0.0442339	-0.0934985	-0.089238	0.0425499	0.0900639	0.130346	0.128423	0.210986	0.0929483	-0.00273787
648	-0.0302536	0.0811642	-0.00165532	0.00242415	-0.0246759	0.0300661	-0.0793843	0.0592185	-0.0281943	0.0346317	-0.0401936	0.00262624	0.0544438	0.0341974	-0.0264979	0.0241768	0.0174743		0.00878508	-0.00268042	0.115753	-0.0114718	-0.115824	-0.115368	-0.0999625	0.0606947	-0.0916435	-0.0680715	0.128222	-0.0420903	0.131809	0.00217009	0.14287	0.0993243	0.0703222
649	0.0199101	-0.150916	-0.268808	-0.0423668	-0.0277064	-0.032158	0.0383365	-0.0647435	-0.0559823	0.0444224	0.0114158	0.0786408	0.0374581	0.139006	0.144733	0.0977356	0.113511		-0.00472241	-0.276893	-0.0506261	-0.0797002	-0.198776	-0.185335	-0.0772976	0.0974459	-0.0533976	0.030485	0.203461	0.0421937	0.104657	0.216093	0.247401	0.127328	0.0256349
650	-0.0768835	-0.0467281	-0.0780704	-0.082557	-0.0569601	-0.00976143	-0.000714104	-0.0210522	-0.105498	0.036933	0.0864745	0.0274609	0.14198	0.0852593	0.0581331	0.102234	0.113467		-0.0353395	-0.216467	0.0449004	-0.0792639	-0.152067	-0.119217	-0.0894449	0.196587	-0.00955298	0.133162	0.175548	0.0673195	0.0308092	0.0910001	0.177846	0.0620295	0.0559125
651	0.0671318	-0.237614	-0.285359	-0.071477	-0.0381702	-0.0681614	0.0297866	-0.0614909	0.0451499	0.0103784	0.0495538	0.0249259	0.091348	0.101825	0.171833	0.0690069	0.0895365		0.0281972	-0.386357	-0.282839	-0.128072	-0.128296	0.0110251	0.0980989	-0.0289234	0.159248	-0.156143	0.219436	0.0781148	0.108004	0.159459	0.143511	0.148442	0.10148
652	-0.193488	-0.575367	-0.559935	-0.068397	0.169985	0.224683	0.40411	-0.07842	0.172491	-0.244	-0.136265	0.180674	0.0539703	0.178236	-0.0553317	0.148724	0.0527399		-0.317077	0	0	0	0.807187	0.381855	0.230617	0.280319	-0.144459	0.872363	-0.35638	-0.108809	-0.332172	-0.0720685	-0.0595402	0.0607799	-1.114
653			0.010623		0.123135								-0.227611	0.189713		-0.186268	0.0904084		#N/A	#N/A	#N/A	#N/A	#N/A	#N/A	#N/A	#N/A	#N/A	#N/A	#N/A	#N/A	#N/A	#N/A	#N/A	#N/A	#N/A
654	0.00826766	0.110291	0.228646	0.051182	0.0525062	-0.00299735	-0.0808185	0.0149113	-0.0507148	0.0503543	-0.0935736	-0.0524437	-0.0117023	-0.0416431	-0.0443315	-0.0410318	-0.0590726		-0.0919277	0.515441	0.188689	0.0724018	0.186737	-0.0701668	0.189268	0.00225662	0.0267405	0.243905	-0.257311	-0.0590345	-0.156136	0.0365054	-0.261025	-0.0884318	-0.31136
655	0.0253303	0.0974684	0.175143	0.0341686	-0.0538977	-0.0457434	0.00120096	0.00647306	-0.128499	-0.012598	-0.301055	0.0327131	0.0662286	0.0582379	-0.0129167	0.0475644	-0.107714		-0.631442	0.972364	0.0447874	0.0466915	-0.0461716	-0.0555066	0.0955072	-0.00614213	0.111363	1.10518	-0.246601	-0.218163	-0.227954	0.466922	-0.321468	-0.0777666	-0.387766
656	0.029833	0.0611838	0.216285	0.0057002	0.0157063	0.0307473	-0.0604439	0.0316935	0.0267971	-0.0659601	-0.452961	0.0448702	0.0952844	0.079533	-0.0352263	0.0351917	-0.0393656		-0.525184	0.00518081	-0.277724	0.0539444	0.116117	0.0276815	0.300061	-0.0854873	-0.198488	0.358954	-0.131044	0.193889	0.0677997	0.387259	-0.0588411	0.0870581	-0.224225
657	0.206898	0.0125448	-0.149085	-0.0425487	-0.102664	-0.0571993	0.0272633	0.0374774	-0.0265665	0.0152807	-0.0516682	0.0921863	-0.0241477	-0.0288221	0.0364089	0.0227898	-0.0941881		-0.372447	-0.290047	-0.394155	-0.290762	-0.0187827	0.354602	0.410565	-0.0854988	-0.029188	0.533919	-0.179664	0.204231	0.0648196	0.14137	-0.0882201	0.210157	-0.225003
658	0.0120421	0.0190701	0.157373	-0.089297	-0.0179212	0.0500974	-0.0936323	0.00422568	-0.0238175	0.0707108	0.17955	0.0727929	-0.0414992	-0.011421	-0.0988578	0.0740925	-0.114089		-0.192538	0.511492	-0.0717922	0.402103	-0.0542615	0.037524	0.0761171	-0.104311	-0.22211	0.14795	-0.341223	0.0640911	0.076823	0.00202464	-0.148546	0.0356686	-0.162027
659	-0.0371909	0.0368423	0.122592	-0.00522853	-0.131469	-0.0607099	-0.037313	0.032426	-0.0559006	0.121294	0.295972	-0.0172144	-0.0732721	-0.115144	0.0099888	-0.0802853	0.00514258		-0.263025	-0.281108	-0.0755411	-0.0838402	0.0763701	0.206492	0.121783	-0.0203976	0.0804571	-0.0639462	-0.100608	0.33798	0.0148134	0.0686699	0.0134174	0.050433	-0.0550825
660	-0.0232851	0.141806	0.153626	0.000266044	-0.159311	-0.0364831	-0.173815	-0.000818148	-0.0841734	0.0416346	0.345431	0.0409833	-0.0415436	-0.0688528	0.0362536	-0.0293446	-0.098974		-0.422729	-0.337428	-0.126242	-0.0666066	-0.165303	0.230995	0.283298	-0.0320036	0.12003	0.0206444	-0.356279	0.339576	0.203628	0.214584	-0.0831821	0.405366	-0.219886
661	-0.0317268	0.00577627	0.0949281	-0.0648458	-0.119548	-0.00449904	0.0552636	0.128603	-0.0432681	0.0827164	-0.0498929	0.0535443	0.00559071	0.0147585	0.0227613	0.0590346	-0.0751125		-0.150434	-0.129319	0.0209136	-0.0177128	0.0689298	0.0304284	0.00743092	0.0124774	0.0721038	-0.0510244	-0.0288812	0.0807856	0.0891815	0.0460655	0.0610442	0.00863593	0.00110435
662	0.00928078	-0.06096	0.0499997	-0.0878701	-0.0531527	0.0421275	-0.0569717	0.00410294	-0.059371	-0.0268182	0.150881	-0.0347038	0.0282003	0.000543076	0.0642207	0.0130058	0.0344778		-0.136173	-0.0315294	-0.0347264	-0.000559811	-0.0340636	0.070702	-0.113931	-0.0969499	-0.0685467	0.504614	-0.003153	0.00630996	0.0140188	0.0435979	0.0278059	-0.0220185	0.0740305
663	0.0422257	-0.0130672	0.00402738	-0.0532671	-0.0984776	-0.0161175	-0.0845874	0.00575651	-0.0766453	0.0710275	-0.0269377	0.0532227	-0.00436244	0.0618439	0.0302454	0.0767039	0.0313583		-0.0392094	-0.259573	0.0142437	0.0197018	-0.00211525	-0.0960841	-0.136451	-0.0856275	-0.0510454	-0.0170928	0.22097	0.00403583	0.0827246	0.162614	0.179574	0.0444862	0.122931
664	0.195971	-0.0250869	-0.175527	-0.0752251	-0.147956	-0.0867719	0.0167199	-0.00978022	-0.0622649	0.0250995	-0.0239189	0.0502862	-0.049889	0.0413168	0.138748	0.00641783	0.0519385		0.0248375	-0.144546	-0.0508548	-0.00179017	-0.0675034	-0.069785	-0.150644	-0.0451148	-0.0308661	0.0374504	0.256904	-0.0666783	0.0999921	0.113512	0.174838	0.0265558	0.169089
665	0.18978	-0.0116155	-0.139522	-0.115624	-0.0962455	-0.10039	-0.144386	-0.0731164	-0.069955	0.0166516	0.219363	0.016153	0.0104579	0.0884523	0.0689111	0.0308014	0.0943841		0.21266	-0.393166	-0.167172	-0.0716242	-0.179576	-0.0553971	-0.194295	-0.0961825	-0.0194249	0.0218549	0.2988	0.0528881	0.158486	0.269916	0.240745	0.103736	0.151221
666	0.0923062	0.0034449	-0.0469048	-0.112366	-0.0515846	-0.029584	-0.0498599	-0.0342163	-0.0462612	-0.0162246	0.199008	0.0279377	0.0577514	0.0411642	0.0212797	0.0469897	0.0190006		0.0740522	-0.00525634	0.106447	-0.0590972	-0.140604	-0.159671	-0.115783	0.0734059	-0.0237207	0.0755395	0.18428	-0.0190633	0.0796681	0.0763494	0.135876	0.0278111	0.00563777
667	0.00936542	-0.455938	-0.416178	-0.0168998	0.203311	-0.0367456	0.1707	-0.131503	0.0630605	-0.102691	-0.096202	-0.0249277	0.0761477	0.260973	0.0204215	0.323802	0.118735		-0.151363	-0.109305	-0.613482	-0.149276	0.0649308	0.376038	0.257242	-0.290688	-0.0400023	0.00986428	-0.0723094	0.11748	0.103078	0.153714	0.262523	0.129825	-0.10432
668	0.011496	-0.133681	-0.171342	-0.100726	-0.0357937	-0.08696	-0.0622501	-0.0278346	0.00300289	-0.02445	0.153955	0.0310936	0.0667002	0.0667182	0.105449	0.0731643	0.140319		-0.122084	-0.169385	-0.0903648	-0.0286569	-0.0867764	0.0972101	0.144219	-0.120887	0.0633689	-0.174819	0.0256601	0.0088534	0.0756529	0.141338	0.142886	0.0537824	-0.0248873
669	0.0585771	0.000250643	-0.117061	-0.0669478	-0.0464315	-0.0689346	0.0168522	-0.0225998	0.024224	0.0262071	-0.152478	0.0461331	-0.0253451	0.0957268	0.094131	-0.0339326	0.0555027		-0.0793143	-0.106378	0.0440109	0.0881541	0.106742	-0.0954049	0.06761	-0.125816	0.0404635	-0.0263586	0.000618026	-0.0816958	-0.0426773	0.12662	0.062256	0.0720159	0.00790837
670	0.0641364	-0.0552177	-0.170919	-0.0655405	-0.160491	-0.0366307	-0.064705	-0.0146808	-0.0343737	0.162932	-0.0710577	0.116273	0.0189077	0.124638	0.13787	0.0828703	0.00661915		-0.143996	-0.139779	0.0769229	-0.150513	-0.246788	-0.151641	-0.121198	0.0327503	-0.0590778	0.26591	0.36035	-0.0137852	0.123087	0.183943	0.13545	-0.0016233	0.0891808
671	0.0523833	0.165894	0.160939	-0.0796042	-0.165604	-0.0577381	-0.118814	-0.0199139	-0.0933029	0.0799148	0.0638588	0.0930307	0.0270493	-0.0389832	-0.0079957	-0.0346578	0.0279257		-0.0537499	0.0436365	0.265504	-0.063864	-0.20514	-0.237717	-0.158713	0.0624697	-0.0237229	0.171844	0.287032	-0.0137182	0.0638699	0.0776614	0.122555	0.0352793	-0.0277948
672	0.064659	-0.281	-0.426294	-0.189176	-0.152329	0.06792	0.112173	-0.159672	0.0333972	-0.0483786	0.444298	0.128239	0.0315572	0.110988	0.0676915	0.138046	0.0102228		-0.432152	-0.117445	-0.686134	-0.180712	0.0912577	0.327787	0.328981	-0.280262	0.0814228	0.161643	-0.416958	0.370981	0.280753	0.176558	-0.0399218	0.293593	-0.0125207
673	-0.0326206	0.232553	0.101593	-0.0239543	-0.185076	0.0094538	-0.116012	0.0421142	0.0148905	0.0870975	0.0317973	0.0214802	-0.0137722	0.00627546	-0.0073096	-0.0281657	-0.0951512		-0.165049	-0.0131721	0.183304	-0.182173	-0.113505	0.0193503	0.0579027	0.131666	0.0961149	0.173834	0.00394237	0.193953	-0.0283356	-0.0825825	-0.00953402	0.0173906	-0.11457
674	0.0841613	0.106594	0.0946378	-0.00884066	-0.116676	0.0446546	-0.0390365	0.0586162	-0.0779841	0.0842046	-0.248368	0.112876	-0.0178978	0.0277806	0.0294718	0.0455991	-0.00645358		-0.109235	0.095353	-0.0957394	-0.160222	0.043284	0.0898115	0.298882	0.0405023	0.0123384	0.058746	-0.251071	0.0449412	0.0603568	0.0328053	-0.0567388	-0.00919943	-0.120577
675	0.0605349	0.0353804	-0.0429745	-0.0537701	-0.0185491	0.0624061	0.0022458	0.0210414	-0.0505408	0.0357148	-0.0724333	0.033581	-0.0173004	0.0213682	-0.00098487	0.0341917	-0.0962249		-0.232723	-0.290066	-0.504896	-0.0606305	0.123116	0.264925	0.335821	-0.280227	-0.0299729	-0.0766088	-0.392035	0.249462	0.230371	0.221144	-0.0882557	0.299419	-0.111699
676	0.0117144	0.181863	0.233601	0.019698	-0.10488	0.021033	-0.0245665	0.0432713	-0.089684	0.043869	-0.0359293	-0.0128255	-0.0169266	-0.0672372	-0.0580926	-0.0375433	-0.139641		-0.0745165	-0.0344849	-0.0489605	-0.0470048	0.0687977	0.146482	0.138069	-0.147924	-0.0312215	0.0790384	-0.496366	0.29686	0.119845	0.0512927	-0.165191	-0.0295533	-0.161309
677	0.0435299	0.180319	0.171727	0.00172897	-0.179837	-0.0401569	-0.0759736	-0.00579345	-0.0525498	0.0698541	0.0735353	0.0744397	0.00494341	-0.0417086	0.0455	-0.00588455	-0.077581		0.00431626	-0.00561902	-0.129278	-0.152846	-0.0240428	0.163902	-0.0835388	-0.0837449	0.106863	-0.0811197	-0.488743	0.189472	0.0782588	0.12198	-0.0956403	0.045098	-0.0824843
678	-0.0230583	0.189543	0.300238	0.0124635	-0.0537493	-0.0286872	-0.101861	0.0355842	-0.0552649	0.0540309	0.206255	0.0211657	0.0150001	-0.09279	-0.0877099	-0.0736289	-0.181153		0.0990133	0.477965	0.258496	0.0113969	-0.228318	0.0714962	-0.0792464	-0.0768964	0.006851	-0.0265769	-0.225784	0.0473789	-0.0451147	-0.0893295	-0.115907	-0.131002	-0.110788
679	-0.0497391	0.139447	0.148313	-0.0427476	-0.159315	-0.0411788	-0.0247687	0.0336574	-0.0770646	0.113571	-0.034434	0.122679	0.0222714	0.000749631	0.0472431	0.0274154	-0.0767072		0.211252	-0.119727	-0.174643	-0.0323677	-0.0627625	0.111878	-0.0597598	-0.151503	-0.0489792	-0.202755	-0.132709	0.0828899	0.129076	0.111664	-0.00795492	-0.000751814	-0.00561202
680	0.0359518	0.0104488	-0.041275	-0.0182125	-0.126313	-0.00817301	-0.0474517	0.053638	-0.0379241	0.104521	0.0230873	0.0519003	0.0614858	0.0769132	0.029914	-0.0241052	-0.0665444		0.590474	-0.0490672	-0.154026	-0.0445063	-0.123658	0.00209033	-0.12234	-0.181359	-0.026166	-0.267087	-0.197824	0.146075	-0.0162005	0.0613128	-0.0750757	-0.052565	-0.0246224
681	0.00265626	0.0993791	0.159486	-0.0130077	-0.0635715	-0.0211283	-0.024935	-0.00960351	-0.0226793	0.119159	-0.120645	0.0422814	0.0075237	0.0072855	-0.0264796	-0.0290989	-0.0832131		0.534301	0.587105	0.241106	0.0406077	-0.262796	-0.0921584	-0.284489	-0.172984	-0.122009	-0.190978	-0.0948394	-0.0512077	-0.0627808	-0.01544	-0.0930645	-0.148113	-0.0703074
682	0.0552524	0.155245	0.175188	0.00550337	-0.0526754	-0.0154743	-0.00908536	0.0135033	-0.0251053	0.0774556	-0.347575	0.0371151	-0.0165714	0.0488923	-0.006405	0.00592862	-0.102497		0.511038	0.49641	0.364769	0.0729624	-0.269149	-0.288875	-0.300013	-0.209096	-0.252144	-0.0718632	0.0951588	-0.220268	8.92e-05	0.0721298	0.00319829	-0.0781467	0.0455076
683	0.00305098	0.111325	0.0838498	-0.0551288	-0.174603	-0.00235877	0.0611649	0.0892097	-0.0988599	0.0652621	-0.233398	0.0934595	-0.063298	0.115204	-0.0418984	-0.00458875	-0.0327129		0.415779	0.332454	0.348847	-0.0606191	-0.334619	-0.296176	-0.301015	-0.0733815	-0.183224	-0.0222599	0.238764	-0.145363	0.0195396	0.0363174	0.090012	0.000877873	-0.0022874
684	-0.0292249	-0.02192	-0.158212	-0.156657	-0.117677	-0.0368751	0.020927	-0.0474713	-0.0818163	0.15029	-0.200494	0.179087	0.0878702	0.187988	0.0740207	0.094767	0.0966113		0.190181	0.368999	-0.0254497	-0.110628	-0.207778	-0.299176	-0.216307	-0.0386681	-0.151419	0.0423949	0.216381	-0.111239	0.125219	0.0888277	0.176832	0.00653815	0.0264008
685	-0.0788018	0.0740803	-0.0545497	-0.105988	-0.0640623	-0.0720278	0.0998935	-0.0857986	-0.0401823	0.0179581	0.0924932	0.0305662	0.011683	0.0761598	0.0561719	0.00786672	0.0677616		-0.00706671	0.384436	0.145773	-0.185832	-0.226052	-0.241168	-0.268902	0.0296317	-0.0759006	0.144396	0.215484	0.0174211	0.0200069	0.105092	0.0774999	0.077023	-0.177566
686	0.125675	0.0920846	-0.123583	-0.139662	-0.234394	-0.0416942	-0.0230657	-0.0337104	-0.0714643	0.0662713	-0.0477608	0.13393	0.0701023	0.106865	0.085825	0.04314	0.0417252		0.236131	0.22672	0.204628	-0.178251	-0.232628	0.217087	-0.0118592	0.0370167	-0.078026	-0.0515823	-0.0146241	-0.0679075	-0.0737504	0.0221468	0.0406968	-0.0774052	-0.151268
687	0.0331705	-0.165866	-0.19164	-0.143753	-0.0915438	0.00936548	-0.0116071	-0.0378805	0.0138785	-0.0445787	0.0887655	0.153187	0.0728769	0.163746	0.0669082	0.14393	-0.00265607		-0.235051	-0.304241	-0.313246	-0.181641	-0.0565423	0.238978	0.213525	-0.0871439	-0.139397	-0.117936	0.122024	0.115718	0.204861	0.291187	0.184455	0.167856	0.0829111
688	0.0260272	-0.219941	-0.29831	-0.0641468	-0.10111	0.051216	0.101132	-0.0592118	0.0532465	-0.0232356	-0.230805	0.210301	0.0704466	0.144887	0.15701	0.12927	0.121171		-0.274631	-0.928853	-0.503553	-0.0514347	-0.0167811	0.232843	0.198397	-0.0271038	0.171625	-0.194971	0.0422141	0.390173	0.170807	0.321362	0.180179	0.154936	-0.020296
689	0.125199	-0.00881565	-0.223456	-0.0619159	-0.138065	-0.0581263	0.0786726	0.0820597	-0.174296	-0.141078	0.0713749	0.145589	0.031691	0.284253	0.0515072	0.0469202	0.0478112		#N/A	#N/A	#N/A	#N/A	#N/A	#N/A	#N/A	#N/A	#N/A	#N/A	#N/A	#N/A	#N/A	#N/A	#N/A	#N/A	#N/A
690	0.0484282	-0.308	-0.307134	-0.0866572	-0.0632468	0.000695599	0.0599346	-0.0639861	-0.00479516	-0.0916583	-0.0610051	0.0866237	0.0370447	0.231925	0.0975079	0.150368	0.107974		-0.366092	-0.89812	-0.437815	0.00830422	-0.137905	0.0558971	0.0774273	0.0999184	0.211469	0.0835447	0.340786	0.165642	0.212628	0.247965	0.237065	0.118202	0.104979
691	0.181019	-0.124962	-0.271763	-0.0878588	-0.13698	-0.0459272	-0.00566762	-0.0994025	0.0228318	-0.0445676	0.0583818	0.172479	-0.0447232	0.104114	0.166016	-0.0110205	0.0489846		-0.252026	-0.84763	-0.46488	-0.0288714	-0.157392	0.131625	0.100493	0.0847015	0.108003	0.0488921	0.267196	0.131578	0.215869	0.328754	0.268531	0.126153	0.155903
692	-0.301287	-0.917949	-0.21749	0.134714	0.442857	0.150315	0.321731	-0.255642	0.298348	-0.349726	0.0236239	-0.104277	0.117665	0.067535	0.0394807	0.0375424	0.074262		-0.563795	0.590634	-1.2958	-0.0404838	0.196755	0.513632	0.289687	0.0226031	-0.274518	0.551942	-0.00559523	-0.0604129	0.0201836	-0.32437	0.288981	0.210974	-0.259569
693	0.273925	-0.28307	-0.62302	-0.0394964	-0.202286	-0.0687962	0.178171	-0.155998	-0.00325475	-0.0674364	0.0165973	0.217831	0.00275659	0.212419	0.197597	0.0916809	0.0102072		-0.740067	-0.617882	-0.559086	-0.404212	0.099184	0.257178	0.300959	-0.0491223	0.000826818	0.0645779	0.0652455	0.178662	0.341227	0.498957	0.44019	0.266498	0.21886
694	-0.0167194	-0.1885	-0.335279	-0.029595	-0.0508873	-0.0215365	0.085751	-0.153861	0.0244499	-0.000411524	-0.0582837	0.121458	-0.0462947	0.156847	0.125876	0.164539	0.101547		-0.743373	-0.832455	-0.642785	-0.0458394	0.0146755	0.0949674	-0.0145677	-0.129268	0.0934625	0.215116	0.151977	0.280459	0.417216	0.491574	0.409486	0.454421	0.262346
695	0.0727682	-0.141889	-0.124606	-0.132713	-0.192716	-0.0340322	-0.0124209	-0.0234769	0.0178057	0.0524414	-0.192877	0.173304	0.141823	0.150727	0.12778	0.129366	0.0492146		0.069613	-0.214289	0.247907	0.144626	-0.0213211	0.10302	-0.0238499	-0.0387833	0.0261007	0.0347688	0.221342	-0.013956	-0.0363442	-0.0346717	-0.0292951	-0.138589	-0.13368
696	-0.00555203	0.0159306	0.0518923	-0.141604	-0.0337805	-0.0315933	-0.065206	-0.0192659	-0.0158963	-0.0997064	-0.0889584	0.0852462	0.100736	0.0819307	0.0598013	0.117813	-0.00598863		0.039366	0.0370008	0.0560927	0.0700528	-0.0667926	-0.147562	-0.0658043	-0.114607	-0.0205001	0.0506727	0.369406	-0.0969344	0.0356863	0.0666038	0.040847	0.069354	0.00612065
697	0.206517	0.00937433	-0.186608	-0.0399279	-0.0841206	-0.153971	0.060812	-0.0160094	-0.0383855	-0.0561613	-0.270886	0.0697085	-1.39e-05	0.198328	0.0855562	-0.0236561	0.0728092		0.181418	-0.22026	-0.172091	0.160692	0.053989	-0.0338348	-0.0794189	-0.305111	0.0525195	-0.25584	0.153585	0.00799019	0.0457617	0.0854014	0.130057	0.00318733	0.290677
698	0.158094	-0.187988	-0.236598	-0.128154	-0.206235	0.0293733	0.0241344	-0.0834969	-0.0059819	-0.0707192	0.202642	0.0181497	-0.00624722	0.14365	0.0399369	0.139579	-0.0196022		0.467693	0.0336507	0.025348	-0.13535	-0.254227	-0.0446549	0.0734054	-0.117693	-0.0647802	-0.229743	0.138935	0.0529598	0.0300214	0.0384828	0.0156258	-0.00265798	-0.244674
699	0.155721	-0.186815	-0.326779	-0.0305653	-0.0959082	0.0690772	0.0621144	-0.0771886	0.0246556	-0.108628	0.00446055	0.0734289	0.040732	0.197785	0.0440121	0.0738813	0.000123147		0.447106	-0.284833	-0.377173	-0.0514634	-0.0941126	0.112208	0.226181	-0.128777	-0.00738625	-0.267443	0.0602949	0.0999976	0.01836	0.0546423	-0.0777801	-0.0112825	-0.138933
700	0.0320872	-0.115154	-0.254055	-0.110502	-0.209411	-0.0049511	0.00459452	0.0254114	0.0799656	0.0564798	-0.04684	0.179719	-0.0146767	0.199935	0.0204519	0.0827557	0.0101047		0.117542	-0.224912	-0.303365	0.0201628	-0.14592	0.238622	0.304665	-0.161337	0.0667193	-0.230266	-0.208138	0.195264	0.0380301	0.107384	-0.0766028	-0.0816908	-0.192267
701	0.0835657	-0.236979	-0.188219	-0.0184979	-0.108196	0.0662425	0.0145733	-0.125486	-0.00108758	-0.102877	0.324937	-0.0168311	-0.0265737	0.0818727	-0.0383111	0.0685271	-0.0375786		0.0695355	-0.623307	-0.559479	-0.144849	-0.166809	0.36715	0.3474	-0.0808233	0.0081801	0.260324	-0.317165	0.179234	0.020174	-0.0217912	-0.0029512	0.169643	-0.17594
702	0.0958663	0.00584089	0.0342276	0.0360166	-0.0977904	0.00012596	-0.039905	0.00971968	-0.0664284	-0.0268463	-0.20241	0.0434459	-0.000548925	0.0796194	-0.0467269	0.0777625	-0.0483635		-0.17495	-0.0395356	-0.372221	0.141102	0.0362211	0.294851	0.407826	-0.0302999	-0.0546501	0.348879	-0.278372	0.114186	-0.0807651	0.00158768	-0.28522	0.0446671	-0.405403
703	-0.008376	-0.206521	-0.0248531	-0.0424207	-0.0878135	0.00768388	-0.0520691	-0.0277131	-0.0611048	0.0614361	0.017208	0.0977949	0.0575806	0.122271	-0.0154436	0.0848907	0.0396531		-0.382621	0.474835	-0.125583	0.159583	0.0239636	0.265862	0.222277	-0.20057	-0.0460426	0.659826	-0.267696	-0.0419707	-0.264774	-0.0371035	-0.262691	-0.102677	-0.265233
704	0.0195579	-0.136384	-0.190082	-0.027668	-0.0808005	-0.0679651	0.00795393	0.0341152	-0.016023	0.0835477	-0.229556	0.0969906	-0.0449964	0.246093	0.039835	0.0227496	0.129867		-0.23781	0.271681	-0.217694	0.148893	0.0215398	0.352334	0.183203	-0.225804	-0.011036	0.59306	-0.196788	-0.0785907	-0.100781	-0.0668273	-0.258718	-0.152734	-0.227519
705	0.0224132	-0.019829	0.0265694	-0.0359488	-0.127931	-0.0361373	-0.0820823	-0.0112168	-0.0575019	0.0713833	-0.0429573	0.0331463	0.00485536	0.125983	-0.0208962	0.0724793	0.0469674		-0.361762	0.234589	0.0376725	0.197537	0.00634104	0.242045	0.432898	-0.108355	-0.0248585	0.489577	-0.281003	0.0309519	-0.0304185	0.0101303	-0.428211	-0.0815188	-0.436917
706	0.0228373	-0.0733792	0.0801963	-0.0997065	-0.194792	-0.0352294	-0.0423423	0.0961557	-0.0455619	0.00189962	0.0184823	0.028921	0.0984898	0.0531352	-0.0985602	0.128736	-0.00528191		-0.214153	0.107489	-0.168161	0.277712	0.116964	0.302064	0.465343	-0.150722	0.0775802	0.10385	-0.265965	0.0411581	-0.0168747	-0.0777164	-0.290002	-0.0603431	-0.387329
707	0.0830656	0.047531	-0.0246092	-0.0632559	-0.169393	-0.109958	-0.0833752	0.0577643	-0.0198187	0.104862	0.128847	0.0247433	0.00729092	-0.00572792	-0.0391776	0.0114714	-0.0184167		-0.183522	0.172426	0.0935313	0.172162	0.091874	0.246814	0.288401	-0.100587	0.0298346	0.495048	-0.241674	0.0741505	-0.0917451	-0.114514	-0.320404	-0.301993	-0.40531
708	0.0855335	-0.0814892	-0.237592	-0.0353439	-0.140734	-0.119429	0.00454528	0.0349852	0.0501336	0.0187377	0.0276074	0.0121604	0.0379816	0.0533671	0.0261178	0.0461723	0.0889517		-0.270364	0.292265	-0.199678	0.0308682	0.00851615	0.270483	0.407609	-0.181834	0.0594747	0.291294	-0.221945	0.0106819	-0.0641037	-0.0491073	-0.300594	-0.181294	-0.11163
709	-0.0187541	0.0561018	0.217016	0.0031343	-0.153182	-0.0960883	-0.0804827	0.0708445	-0.0198767	0.112842	0.130601	-0.113574	0.0746643	-0.0434744	-0.126382	0.00280428	-0.0465393		-0.168612	0.076217	0.188806	0.257064	0.181917	0.255341	0.268011	-0.0666974	-0.00135165	-0.00465816	-0.277515	-0.0333356	-0.134736	-0.112784	-0.265298	-0.148448	-0.240768
710	0.0200347	-0.0352912	-0.163514	0.00910325	-0.13481	-0.0509553	-0.00719636	-0.0681396	-0.0181699	0.0225167	0.263591	-0.00468083	0.0632686	0.0546485	-0.10597	0.0149171	0.0116213		-0.259084	-0.083617	-0.0987044	0.312932	0.189697	0.286343	0.211222	-0.0962656	0.0131881	0.606363	-0.250178	-0.00847837	-0.107725	-0.0577977	-0.240659	-0.301408	-0.388819
711	0.0708276	0.0637202	0.060983	-0.0339249	-0.228552	-0.0633302	-0.0803845	0.0259202	0.0160549	0.0862759	0.118077	0.00962895	0.0348519	-0.0290918	-0.0134168	0.00968778	-0.0432486		-0.173891	0.344075	0.120324	0.164034	0.0608649	0.0976977	0.251411	-0.030845	0.038843	0.0975374	-0.25925	-0.0120846	-0.108658	-0.0874976	-0.301619	-0.20899	-0.266481
712	0.0181259	0.0435415	0.187414	-0.0296023	-0.111304	-0.0361809	-0.0714991	0.019647	-0.0382423	0.0471915	-0.0590207	0.0165421	0.0633477	0.0218342	-0.0757151	0.0807463	-0.036881		-0.0775398	0.51705	0.15602	0.195263	0.075841	0.0467748	0.161681	0.0320388	0.00736134	0.370121	-0.207834	-0.0751912	-0.143231	-0.178891	-0.337939	-0.365073	-0.344631
713	0.113659	0.0893834	0.0831802	-0.0584024	-0.144588	-0.115182	-0.095978	0.0436342	-0.083934	0.0697894	0.0554168	-0.00371287	0.0263447	0.0243072	-0.0605216	0.00500032	0.0468779		0.0172809	0.0972039	0.214439	-0.0720971	0.0376897	0.0202774	0.167448	0.0386742	0.107396	0.130409	-0.066088	0.00992483	-0.0494814	-0.100024	-0.288708	-0.241034	-0.2271
714	0.000260023	-0.0596367	0.0305008	-0.115047	-0.220765	-0.167382	-0.0918361	-0.0141546	-0.0145124	0.137436	0.320961	0.0652534	0.0980911	0.0435685	0.0126383	0.0615854	0.0335069		0.0183703	-0.137289	-0.0052996	0.0957291	0.102898	0.198115	0.226971	-0.0565984	0.165059	-0.0200856	-0.16827	-0.0880414	-0.0452027	-0.175931	-0.160778	-0.207718	-0.147631
715	5.04e-05	0.152559	0.290217	-0.0430839	-0.0867362	-0.0616043	-0.126388	0.034822	-0.0992036	0.0185046	0.148726	-0.0697926	0.0350198	-0.102366	-0.101418	0.0850584	-0.0734618		-0.0212505	0.339296	0.203517	-0.0753818	-0.0614125	0.197095	0.131558	0.0908132	0.0733578	-0.011718	-0.0704356	-0.0505634	-0.127868	-0.220785	-0.226951	-0.242277	-0.172847
716	0.251184	0.13561	-0.112101	0.039076	-0.0363226	-0.0756389	0.0594324	-0.0477861	-0.0299917	0.0260206	-0.854736	0.0649824	0.0348842	0.188682	0.0153525	0.0161194	0.122278		0.0953008	0.0598871	-0.0266843	0.035537	0.0524417	0.0732174	0.234265	0.0632719	0.064919	0.0436741	-0.198529	0.0532975	-0.0958475	-0.298961	-0.199936	-0.21359	-0.195305
717	-0.00162866	0.0640804	0.138679	-0.0661095	-0.262325	-0.08874	-0.0894464	0.0146981	-0.073233	0.0624534	0.130278	0.073031	0.0994524	-0.0191896	-0.0218536	0.0732634	0.00155443		0.175808	0.295658	0.133079	-0.0599707	-0.0848352	0.15222	0.135402	0.0285164	0.122652	-0.067753	-0.0658076	-0.08527	-0.142693	-0.168725	-0.163086	-0.163536	-0.172271
718	-0.0162898	0.0273622	0.0711762	-0.11525	-0.0406263	-0.0572738	0.0691974	-0.0277883	0.00665562	-0.00221976	0.00100576	-0.0216631	0.0761043	-0.00374515	0.025031	0.0599721	-0.0166434		-0.0782625	0.202994	0.145477	0.171444	0.154261	0.0211207	0.0209442	0.140451	0.0712326	-0.183443	0.0412889	-0.146439	-0.161442	-0.164366	-0.00681823	-0.0331895	-0.114144
719	0.0614283	-0.034565	0.00268215	-0.113571	-0.235138	-0.110837	-0.034905	-0.0212558	-0.0787333	0.0816975	0.1227	0.0031157	0.146306	0.0323951	0.0439754	0.144346	0.0182779		-0.301519	-0.260034	0.0569995	-0.0772231	-0.12366	-0.196735	-0.140073	0.147705	0.230871	0.161258	0.431055	0.0334263	0.0972556	0.0902381	0.0779578	0.051988	0.0559844
720	0.06702	0.0366008	0.0149659	-0.0696139	-0.0920995	-0.149864	-0.0416303	-0.00935408	-0.0308487	0.0178096	-0.0052836	-0.0462423	0.0160167	0.0184985	0.0671157	0.0377355	0.109437		-0.290491	-0.154179	0.137373	-0.0455531	-0.00618359	-0.279131	-0.222431	0.215961	0.225257	0.24519	0.377171	-0.0870261	0.0335578	-0.0602372	0.0814068	0.0586365	0.22472
721	-0.00780785	0.125908	0.171084	-0.0213375	-0.212999	-0.0337697	-0.105637	0.0505467	-0.0184127	0.0966397	0.177353	0.0280425	-0.0116028	-0.0742004	-0.0728626	0.000222363	-0.0919406		-0.0609615	0.0931757	0.297672	-0.0909916	-0.166123	-0.221742	-0.245066	0.246675	0.119508	0.158105	0.326504	-0.0513967	0.0183322	-0.10577	0.0461749	-0.048886	0.0640809
722	-0.0136021	0.0718922	0.13629	-0.00986359	-0.148972	-0.0907918	-0.154754	0.0660228	-0.00492974	0.0917821	0.0615314	-0.00561649	-0.015124	-0.0146529	0.0047423	-0.0595922	0.112532		-0.00242999	-0.0552783	0.114061	-0.150891	-0.156172	-0.285716	-0.122579	0.200927	0.0841625	0.100769	0.319757	0.00108808	0.0892364	-0.022395	0.113241	-0.0467497	0.0659459
723	0.028778	0.0714613	-0.0425585	-0.0237128	-0.163879	-0.0644624	-0.0523562	0.0319509	0.0235434	0.0745197	0.107063	0.018366	-0.0578841	-0.00201464	0.0409057	0.0125249	0.00871326		0.0516582	-0.240826	-0.108565	-0.105473	-0.300952	-0.172378	-0.0553425	0.188861	0.148372	0.0282689	0.270644	0.185692	0.0980828	0.0800372	0.0272098	-0.0406447	-0.0491711
724	0.0398958	0.0801657	-0.0202191	-0.0156577	-0.201004	-0.124243	-0.141281	0.0913939	-0.072168	0.153181	0.163115	-0.0343185	-0.00220404	0.00780179	-0.0237358	0.0671552	0.00930621		-0.0279234	-0.305464	-0.14857	-0.149439	-0.277494	0.00656136	-0.0636448	0.0934078	0.170135	0.0513219	0.124838	0.242024	0.200288	0.139702	0.0503845	-0.0371814	-0.0457998
725	0.0768416	0.0140136	-0.0356635	-0.069131	-0.154394	-0.135149	-0.0422339	0.011985	-0.0460385	0.0410663	0.110296	-0.00914256	0.0487974	-0.0129195	0.0548239	0.0227843	0.0472246		-0.157075	-0.383327	-0.368995	0.0294877	-0.0787005	0.0483017	0.137366	0.0505687	0.228054	0.0961478	0.0184434	0.175919	0.0937121	0.254465	-0.104739	-0.113491	-0.130538
726	0.0793907	0.0165116	0.0172294	-0.0330443	-0.148573	-0.21506	-0.134392	0.00996633	-0.0821259	0.0298145	0.260076	0.0277532	0.0298038	-0.0114294	0.0174141	0.0019197	0.0751364		-0.163867	-0.285604	-0.161026	0.0449314	-0.040987	0.06303	0.0461673	-0.036769	0.172482	0.171609	-0.180733	0.30428	0.12082	0.16441	-0.247389	-0.0814721	-0.179997
727	0.124984	0.120943	0.0154415	-0.0508887	-0.185235	-0.171501	-0.112979	0.0454425	-0.0470429	0.0483212	0.125215	0.0372122	0.0319987	-0.0257676	0.00446373	-0.00564846	-0.00482242		-0.276498	0.404766	0.0990359	-0.00780095	-0.0325789	0.0139336	0.1726	-0.148205	0.143112	0.284505	-0.273515	0.189237	0.0109438	0.0101784	-0.326042	-0.0975454	-0.314294
728	0.0699153	0.140733	0.0727973	-0.0339432	-0.181804	-0.107619	-0.0655798	0.00511289	-0.0502173	0.12792	0.280059	0.0229659	0.0249208	-0.0494819	0.0201	-0.145483	0.0476418		-0.399309	0.157072	0.277474	-0.0890644	-0.0328636	0.0535529	0.134505	0.023856	0.148022	0.347844	-0.340747	0.0970483	0.127094	0.146026	-0.308097	0.0130387	-0.502939
729	0.165714	0.181343	0.0815477	-0.0197742	-0.17475	-0.078072	-0.0854684	0.0466975	-0.114613	0.0254825	-0.0542778	-0.0117166	0.038656	-0.0207342	-0.000628791	0.0216306	-0.0229348		-0.192465	0.196312	0.227017	0.0433921	-0.0952539	-0.0215476	0.168698	-0.0460959	0.0407844	0.192744	-0.220947	0.159883	0.0699821	-0.0154871	-0.283536	-0.18172	-0.147415
730	0.0724843	0.132281	0.0357243	0.0248573	-0.151525	-0.0636204	-0.0752402	0.0555873	-0.0407554	0.0563151	0.0927668	0.0274701	-0.0844154	-0.013192	-0.0386076	-0.0467345	-0.0146418		-0.305487	0.309343	0.0911852	-0.0723459	-0.0331809	0.0849555	0.108586	-0.143375	-0.032055	0.270282	-0.171743	0.0610446	0.0161344	0.0438403	-0.145094	0.0513519	-0.218009
731	0.140568	0.205506	0.149471	0.0267921	-0.115012	-0.0713512	-0.0601227	0.0412702	-0.0302313	-0.0445202	-0.0466043	0.00712476	-0.0980267	-0.0537541	-0.061577	-0.0365111	-0.111819		-0.279386	-0.0923231	0.045682	-0.23108	0.0289284	0.120733	0.237236	-0.0970821	0.128247	0.230395	-0.159626	0.122656	0.0558798	0.0725834	-0.107094	0.0783154	-0.0460245
732	0.0530113	0.181365	0.289975	0.107379	-0.0552697	-0.0511637	-0.114571	0.0312263	-0.0529613	0.0470339	0.0350527	-0.0916088	-0.0290932	-0.0933958	-0.0934343	-0.0940609	-0.112283		-0.273	0.209449	0.07354	-0.200232	-0.0221387	0.130107	0.110637	-0.0588181	0.150994	0.23599	-0.136759	-0.0192176	-0.000222916	-0.0227083	-0.0718866	-0.0188842	-0.0670266
733	-0.073749	-0.280512	-0.254929	-0.00643404	0.0277229	0.00230854	0.136893	-0.0793485	0.106337	-0.0832489	0.0994554	-0.00280203	0.133106	0.137726	-0.0910687	0.0556772	0.157528		0.0632016	0.173965	-0.886461	0.0444795	0.497351	0.362058	0.264024	-0.10721	0.110579	0.18253	-0.265316	0.111844	0.0771374	-0.350689	-0.0519101	0.0339385	-0.202187
734	0.130524	0.0996955	-0.0368346	-0.0836535	-0.174897	-0.145731	-0.16338	-0.0720596	-0.0691617	0.0869687	-0.0453782	0.0831246	0.070117	0.152063	0.0845644	0.079083	0.0684124		0.190289	0.159025	0.177681	-0.148625	-0.402317	-0.273045	-0.222457	0.0999014	-0.020383	0.264594	0.401736	0.00932643	0.211406	0.0674481	0.135422	-0.0577363	-0.156771
735	0.0613915	0.168511	0.0727305	-0.0310864	-0.163552	-0.0930047	-0.150833	0.0224547	-0.0362998	0.0194551	0.0616252	0.0427541	0.0463712	0.027871	-0.0307515	0.0458213	-0.0144725		-0.00709939	0.073322	0.170656	-0.0779889	-0.183851	-0.229971	-0.153405	0.144369	0.0374338	0.243067	0.363457	-0.0416629	0.110985	-0.0516956	0.0636233	0.000951304	-0.0547645
736	-0.0310261	-0.140937	-0.124527	-0.00127355	-0.0225462	0.0287639	0.000212108	-0.0191619	0.0550725	0.00423628	-0.22332	0.0922916	0.0247476	0.149024	0.0326502	0.112147	0.0801194		-0.246175	-0.167355	0.00738867	-0.0479392	0.0167346	-0.214164	-0.0884658	0.0309202	0.0764325	0.21627	0.433071	-0.029043	0.0199033	0.116387	0.0246448	-0.0180081	0.108657
737	-0.0600423	-0.0856489	-0.239439	-0.0951925	-0.0517944	0.000107371	-0.00696692	0.0121903	0.100463	0.0586029	-0.0268438	0.0476771	-0.0222096	0.116316	0.0274966	0.0495379	0.0875573		-0.364081	-0.481394	-0.301983	0.0265376	-0.00143481	-0.0803448	0.0644038	0.0440605	0.136473	0.0969097	0.278853	0.102311	0.122769	0.176271	0.127855	0.0633953	0.0671325
738	-0.0241626	0.0122144	0.158319	0.00170305	-0.013116	-0.015366	-0.011574	0.0333411	0.0667959	0.0215352	-0.195457	0.00725328	0.0237676	0.028919	-0.0548513	0.0266828	-0.108954		-0.439094	0.05164	-0.192108	0.210864	0.18209	-0.110147	0.11554	0.0453521	0.161966	0.157841	0.12028	-0.0614782	0.00884614	0.00544947	-0.00398265	-0.0678071	0.0941244
739	-0.0863932	0.0504386	0.0983907	0.0626771	-0.0795625	0.0591562	0.020253	0.0527855	0.0763607	0.0105161	-0.374227	0.0500264	0.0189257	0.115853	-0.0358218	0.0944723	-0.0623378		-0.48816	0.289985	-0.105032	0.0310226	0.0936001	0.000436289	0.280943	-0.0737603	0.00123756	0.294239	-0.03022	0.108857	0.0781905	0.0591392	-0.0650459	-0.173952	-0.105984
740	0.111615	0.042746	0.171881	0.077388	-0.0591189	-0.0156423	-0.00810908	0.0138901	0.0160312	0.00788841	-0.350904	0.0205724	0.0424018	-0.0106184	-0.083655	-0.0293548	-0.0996215		-0.274336	0.0272359	-0.395332	-0.0640289	0.135799	0.203731	0.147343	-0.232448	0.0729438	0.134789	-0.172212	0.180997	0.103374	0.090316	0.0284885	0.0941137	-0.214701
741	-0.0424703	-0.0346202	-0.00109818	0.00161851	-0.0340161	-0.016504	-0.042416	-0.00353166	0.0181208	0.0229506	0.0743149	0.0531233	-0.0533303	0.0515782	0.0111215	-0.0741176	0.00273459		-0.384538	-0.14309	-0.375344	-0.0142687	0.166733	0.271427	0.268414	-0.122173	0.0303839	0.107224	-0.302825	0.223492	0.0480269	-0.00378553	-0.0174967	-0.0196367	-0.143487
742	0.0226995	0.175738	0.183368	0.0195922	-0.0910795	0.00166518	-0.0252849	0.0826556	-0.0732064	0.0461002	-0.265757	0.0895252	0.00703201	0.0189199	-0.114023	0.0178952	-0.0823765		-0.293281	-0.087091	-0.135336	0.0557863	0.182643	0.292111	0.166131	-0.140955	0.0859858	-0.0184365	-0.256302	0.14555	0.0410908	0.0147347	-0.0201481	-0.0692921	-0.225616
743	0.064629	0.110543	-0.0141477	-0.0584367	-0.124966	-0.0443569	-0.0929787	-0.0288777	-0.0631469	0.0422639	0.123352	0.0375909	-0.0112312	0.0935035	-0.0669484	-0.0194332	0.0361227		-0.164869	0.00311582	0.133057	0.0227334	-0.0730879	0.0661707	0.0126096	0.0384142	-0.0192732	-0.110845	0.0647061	0.0533853	0.0472366	0.0471156	-0.0242746	-0.0686397	-0.169783
744	-0.0148282	0.149815	0.133559	-0.0397864	-0.0782967	-0.0461423	-0.108239	-0.0334346	-0.0914534	0.0392693	0.223624	0.0231547	0.0139285	-0.0182087	-0.0205156	-0.0140123	-0.0464268		-0.210962	0.150391	0.443859	0.0653423	-0.0266079	-0.165503	-0.132778	0.196571	-0.0202281	0.152802	0.258075	-0.058221	-0.0509503	-0.201005	0.0100271	-0.00436874	-0.198788
745	0.0567733	-0.113448	-0.191193	-0.0479948	-0.121876	-0.121681	-0.0510311	-0.0569216	-0.0456358	0.0308873	0.10846	0.127478	0.0227084	0.189613	-0.00755833	0.0533452	0.178704		-0.141338	-0.174209	0.025104	-0.023188	-0.103033	-0.104244	-0.0758146	0.0738409	-0.000295645	0.218618	0.255675	-0.0270084	0.00018187	0.0915958	0.1053	0.0137646	0.0253007
746	0.0652817	0.115682	0.0345172	-0.0789291	-0.154866	-0.0468858	-0.0452391	-0.0284156	-0.075242	0.0579625	-0.170292	0.0720319	0.106339	0.108501	0.0563439	0.0518628	0.0411756		-0.20238	-0.274197	-0.0663839	0.0290914	-0.0387688	-0.166449	0.135156	-0.0249738	-0.165724	0.107399	0.371523	-0.159154	0.156533	0.171488	0.217025	0.0679444	0.0431322
747	-0.00905076	0.131404	0.05649	0.0298319	-0.157037	-0.0920438	-0.0721524	-0.112693	-0.0639472	0.0654014	0.0935125	0.051069	0.00669638	0.133828	-0.0604626	0.0671878	-0.000920013		0.0766534	0.162787	0.276308	-0.0573518	-0.123687	-0.246232	-0.243927	0.111166	-0.0888661	0.0555494	0.217537	-0.00771619	0.0116265	0.0909519	0.170132	-0.0349828	-0.0821195
748	0.135044	-0.0604914	-0.0307699	-0.089167	0.000655499	-0.0662562	0.0210164	-0.0672284	-0.0636411	0.00352793	-0.0396777	-0.0218173	0.110297	0.0434153	-0.00208854	0.0332587	-0.00956273		0.271638	0.0808958	-0.0575382	0.00765881	-0.0999655	-0.189435	-0.203038	0.0273002	-0.0656591	0.0384198	0.238701	-0.0711106	0.0207284	0.0319001	0.0969709	-0.0149408	0.0610756
749	0.147518	0.13257	0.0353113	-0.0359532	-0.172925	-0.116478	-0.0312047	-0.053115	-0.0652862	-0.0705434	0.201176	0.0305127	0.0382972	-0.0035158	-0.0211547	-0.000923728	-0.0163385		0.270986	0.322022	0.0727454	-0.138083	-0.171313	-0.220397	-0.216865	0.104431	-0.0804155	0.0191733	0.147128	-0.0932303	0.0468366	-0.00713776	0.12845	0.0105392	-0.0367248
750	0.023891	0.084893	0.0641961	0.0135609	-0.101851	-0.0229155	-0.0983883	-0.0737235	-0.0264596	-0.0125835	-0.0433042	0.0245124	0.0390403	0.0758217	-0.0294585	0.0160098	-0.00314121		0.399719	0.161626	-0.0809381	-0.147591	-0.174038	-0.160489	-0.126656	0.0809774	-0.0584809	-0.0633612	-0.0919064	-0.0807563	0.00180757	0.158037	0.110576	-0.0495919	-0.00704209
751	-0.105291	0.0679503	0.139726	-0.00648887	-0.0643644	-0.0484502	-0.0548897	0.0441239	-0.10955	0.0269368	0.187841	0.0429029	0.0533779	-0.0180178	-0.0655371	0.0112676	-0.0893244		0.0372728	0.217753	0.0310093	-0.0567132	-0.068737	-0.0769135	-0.185393	0.0527639	-0.0302169	-0.149773	-0.0301397	0.0846673	0.081837	0.0346332	0.00701802	-0.0651193	-0.0298063
752	-0.00783479	0.140942	0.211983	0.00784821	-0.0218441	0.101152	0.0287377	0.0659815	-0.00377434	-0.0250406	-0.332875	0.0687949	0.0112704	-0.0688624	-0.112226	-0.0243506	-0.132541		0.0713619	0.19595	-0.271101	0.100995	0.110485	0.0132155	0.245262	-0.156256	-0.076284	0.00835903	-0.298908	0.0539056	0.0202862	0.134996	-0.164124	-0.0358109	-0.0769755
753	0.209261	0.0736127	-0.0533917	-0.0678087	-0.103131	-0.0802063	-0.0290147	-0.00630437	-0.0913514	0.0165352	0.0919677	0.0178989	-0.0237585	-0.0367489	-0.00294619	-0.031054	-0.024593		-0.41781	0.149564	-0.136652	-0.238074	0.145541	0.0562594	0.170129	-0.225617	0.148498	0.00376698	-0.275894	0.41603	0.129163	0.0656865	0.0320657	-0.018562	-0.0188519
754	0.0313227	0.143593	0.169795	-0.00825489	-0.0940543	-0.0728929	-0.0805158	-0.012187	-0.0998143	0.0293063	0.0230214	-0.0494551	0.00761081	0.0375517	-0.021419	-0.0119831	-0.0232434		-0.428557	-0.388301	-0.0225259	-0.166648	0.178939	0.107518	0.287084	0.181887	0.0852213	0.0473127	-0.225917	0.164882	0.082085	0.139791	0.0370719	0.0684545	-0.0759503
755	0.0941348	0.0310443	0.0223119	-0.104483	-0.128824	-0.0635189	-0.0128743	0.0301422	-0.112231	0.0135895	0.192429	0.0402952	-0.0354311	0.0925317	-0.0740512	0.0414184	-0.0559958		-0.304998	-0.181543	-0.217733	-0.138312	-0.0612687	0.206276	0.376331	-0.330417	0.0977318	0.141627	-0.453926	0.347658	0.267853	0.270312	-0.12153	0.233063	-0.22442
756	0.0906515	0.0789203	-0.0231679	-0.0595337	-0.157893	-0.0677179	-0.0290758	-0.000668207	-0.0204554	0.0496809	0.023016	0.00804566	0.0040215	0.0490979	0.0198495	0.0169901	0.0121128		-0.38342	0.0605088	-0.231532	-0.0930026	0.0898181	0.160198	0.191743	-0.159616	-0.0283784	0.229118	-0.283362	0.275178	0.138088	0.0855498	-0.011606	0.0102506	-0.126846
757	0.0386071	0.0932509	0.093268	-0.0479127	-0.132482	-0.0241121	-0.0463715	0.00773121	-0.0295809	0.00524766	0.00435794	0.0177063	0.000363415	0.024765	-0.0501697	0.0430476	-0.0427693		-0.180943	-0.259585	-0.258026	-0.0618265	0.0453115	0.167124	0.198932	-0.169416	0.151476	-0.054141	-0.347984	0.31108	0.163206	0.244797	-0.00886629	0.0513193	-0.0734884
758	-0.0318303	0.0232149	-0.0197261	-0.0381747	-0.0994315	0.0330826	0.00918442	-0.0118576	-0.0362082	0.0603058	-0.0938835	0.0437329	0.0282964	0.0778301	-0.0115232	0.0592799	-0.00828227		-0.110308	-0.385776	-0.50944	-0.0750117	-0.0997161	0.211244	0.15918	-0.264588	-0.0785143	0.322888	-0.33902	0.286631	0.120292	0.387453	-0.0400326	0.23369	-0.105303
759	0.0396031	0.107254	0.0996045	8.73e-05	-0.0637287	-0.0336771	-0.0396307	0.0574856	-0.0698058	0.0599485	-0.290971	0.0581655	0.0818296	0.0611294	-0.0421163	0.0487142	-0.0368262		0.128695	0.299462	0.0334301	-0.0876795	-0.218904	-0.0141736	-0.0167237	-0.200294	-0.0522731	-0.0265392	-0.120937	0.130576	0.0608951	0.186084	-0.00306089	-0.0604449	-0.155656
760	0.0191151	0.0207466	-0.00984002	-0.0425833	-0.0798501	-0.000275257	0.0380282	0.0634899	0.0264888	0.064528	-0.162899	0.0577965	0.0261057	0.0514191	0.0101055	-0.0144575	-0.0201029		0.222469	0.0102495	0.0185809	0.0302202	-0.201395	-0.0411858	-0.128838	-0.128026	-0.127521	0.112978	0.109549	0.0624161	0.0508694	0.110138	0.0313733	-0.00814653	0.00162383
761	-0.0461403	0.0221904	0.0800504	-0.0303683	-0.0770028	0.0398084	0.050512	0.0493793	0.0248255	0.0566434	-0.271811	0.0686282	0.07131	0.0611901	0.0127843	0.0325429	-0.0464277		0.00510571	-0.054791	0.179759	-0.103355	-0.229607	-0.139529	-0.138575	0.116662	0.0113383	0.286824	0.206092	-0.0450217	0.067171	0.106877	0.114909	-0.0168876	0.0168321
762	-0.135349	-0.573566	-0.479502	-0.129891	0.0725219	0.154194	0.442029	-0.0419064	0.200384	-0.13894	-0.0689201	0.114368	0.064404	0.18714	0.081162	0.134419	0.11141		-0.42541	0.164944	-0.438272	-0.269094	0.432289	0.141211	0.0946566	0.124779	-0.295727	1.2567	-0.358235	0.0948042	-0.203624	-0.0326008	-0.080183	0.0282565	0.0417651
763	0.0385729	-0.0451108	-0.160866	-0.218591	-0.173065	0.0224462	0.0542342	-0.0144791	0.0203907	0.0954018	0.187062	0.104674	0.0440329	0.0929603	0.00268694	0.0578975	0.00777589		-0.48758	-0.00397417	-0.345371	-0.391284	0.109307	0.257173	0.342803	-0.143949	0.0368275	0.523218	-0.405216	0.163473	0.135893	0.194347	0.0716175	0.163255	-0.176598
764	0.0284897	-0.0224292	-0.0123314	-0.0425706	-0.103054	0.0319205	-0.0210083	0.0100714	-0.0307273	0.0180489	-0.162627	0.0890705	0.0393172	0.141038	0.010394	0.0180726	-0.0195537		-0.430718	-0.357075	-0.817634	-0.0751328	0.106	0.297621	0.32698	-0.386037	-0.0534248	1.08689	-0.477048	0.216926	0.162865	0.332171	-0.121131	0.364514	-0.262416
765	0.0573979	0.123448	-0.0397889	-0.0356195	-0.13923	-0.019699	-0.0891122	-0.00695571	-0.0907222	0.0956655	-0.0288165	0.128894	-0.00791267	0.0483129	0.0104777	-0.0124868	-0.000302582		-0.0647474	-0.478744	-0.414568	-0.163624	0.0127881	0.321473	0.199354	-0.204573	0.108929	-0.260318	-0.335565	0.298799	0.123899	0.308838	0.0290401	0.170482	-0.0770855
766	0.140005	0.183488	0.0707695	-0.00487946	-0.405977	0.0108533	-0.0180967	0.0357659	-0.0298031	0.0534969	-0.166168	0.0959281	0.0412328	0.00148796	0.0369183	0.0350723	-0.0930691		-0.0494003	-0.245607	-0.306282	-0.131398	-0.0247339	0.324558	0.0638411	-0.19779	0.123946	-0.190627	-0.295062	0.18254	0.136486	0.22441	0.0646543	0.029092	-0.11238
767	-0.00705245	0.0574736	0.130019	-0.0780463	-0.163346	-0.0163763	-0.0561172	-0.0327373	-0.069669	0.0395907	0.102136	0.151648	0.00883205	-0.00951971	0.0012083	0.0750198	-0.0330221		0.127183	0.0895585	-0.146622	-0.0644511	-0.123695	0.227224	0.174409	-0.116777	0.0553688	-0.281529	-0.214613	0.116874	0.124076	0.123576	-0.0120344	-0.015658	-0.318912
768	0.0441987	0.0550773	-0.113989	-0.0304231	-0.163681	-0.0367724	-0.0032602	-0.0546157	-0.0209466	0.0507039	-0.0784682	0.101341	0.0433931	0.126013	0.0841164	0.0591159	-0.00474312		0.214127	-0.0153475	-0.126954	-0.0500897	-0.122545	0.0905201	-0.00759821	-0.186937	0.0546247	-0.169235	-0.0987765	0.0294789	0.129467	0.198188	-0.0191804	-0.0268771	-0.133878
769	0.178915	-0.146236	-0.485266	-0.055748	-0.0709225	0.119383	0.146615	-0.049462	-0.0303524	-0.0974642	-0.0973549	0.161061	-0.0389584	0.157061	0.0717088	-0.00285975	0.0870629		#N/A	#N/A	#N/A	#N/A	#N/A	#N/A	#N/A	#N/A	#N/A	#N/A	#N/A	#N/A	#N/A	#N/A	#N/A	#N/A	#N/A
770	0.0422324	0.0725919	0.102265	-0.0102088	-0.06987	0.0725607	0.0547036	0.0352492	-0.0122774	-0.0684447	-0.332377	0.0644135	0.00201983	0.08671	-0.020389	0.0428697	-0.080931		-0.518037	-0.196396	-0.113793	0.000870011	-0.101786	0.228929	0.336849	-0.155	0.0283909	-0.0368357	0.0306955	0.270902	0.202589	0.216399	0.0424558	0.0389867	-0.0206493
771	0.016252	0.0560848	-0.174773	-0.0288123	-0.137899	0.0205896	0.0283832	0.0502483	-0.00328582	0.0623483	0.0197487	0.125783	-0.101659	0.115161	0.0543969	-0.0464793	0.0153477		-0.449673	-0.322786	-0.193678	-0.0542847	-0.0487269	0.339419	0.345968	-0.122843	0.0379873	-0.0360086	-0.162209	0.179958	0.115827	0.386248	0.0348633	0.0808469	-0.0823313
772	0.00173588	-0.0803761	-0.246415	-0.0457706	-0.117704	-0.109055	0.0723281	0.0296081	-0.039597	0.0416343	0.157267	0.048249	-0.0402716	0.186386	0.028472	0.00284686	0.125948		-0.452777	-0.517016	-0.434737	-0.072681	0.0316704	0.333508	0.336021	-0.205358	0.0707841	-0.125442	-0.0387396	0.414728	0.146171	0.287742	0.0909799	0.143294	-0.0450916
773	0.0515164	-0.150516	-0.272749	-0.0173358	0.0683609	0.0596667	0.0137548	-0.100399	0.0952011	-0.096303	-0.0747613	0.0134134	-0.0349466	0.143633	0.0660513	0.0829733	0.0339495		-0.648744	-0.589827	-0.628659	-0.103798	-0.0305516	0.248115	0.3521	-0.204247	0.270134	-0.0274166	-0.0861232	0.595619	0.255146	0.245416	0.110997	0.226159	-0.0769396
774	-0.103909	-0.081658	0.00971687	0.0328869	-0.177289	0.037362	0.0735925	-0.0695595	-0.077061	0.0179746	-0.0680917	0.122667	-0.10381	0.125617	0.0618386	0.072874	-0.103684		-0.564356	0.400831	-0.199819	-0.16972	-0.245948	0.0389161	0.187485	-0.277172	-0.0421018	0.0730511	0.0198378	0.502082	0.144454	0.201882	-0.00954559	0.139255	-0.0350816
775	0.0326711	-0.105469	-0.27602	-0.0963948	-0.103324	-0.0478068	0.138414	0.00334687	0.0307507	-0.0514105	-0.0546479	0.0637955	0.0130555	0.172425	0.0730666	0.014231	0.0615075		-0.389022	-0.788498	-0.406163	-0.3838	-0.375254	0.133311	0.270668	-0.0551896	0.203128	0.133019	0.142476	0.48358	0.188125	0.302566	0.0998638	0.282001	0.105149
776	0.134133	-0.00650657	-0.363664	-0.0512801	-0.0463229	-0.0870692	0.0593484	-0.125456	0.0345156	0.0194965	0.0255845	0.0564664	-0.00345228	0.144361	0.0277929	0.00539105	0.145812		-0.296619	-0.7653	-0.751222	-0.584784	-0.0698605	0.115258	0.27278	-0.0790522	0.348819	0.241759	-0.0508397	0.511175	0.249795	0.245261	0.100042	0.2235	0.242332
777	0.312097	0.23032	0.0871685	-0.00611113	-0.107766	-0.0227043	-0.0926516	-0.130935	-0.114265	-0.101808	0.142334	0.0216251	-0.0481062	-0.034536	-0.0756364	-0.0383714	-0.131355		-0.311861	-0.694729	-0.54071	-0.52028	-0.525061	-0.286346	-0.08162	0.0592685	0.340474	0.361975	0.67772	0.438762	0.397743	0.319214	0.39204	0.344388	0.397781
778	0.148773	0.101823	-0.0310466	0.00569615	-0.120085	-0.03632	-0.0516503	0.0151375	-0.0541584	0.0520277	-0.035085	0.044127	-0.0219399	0.0284107	-0.0151334	-0.0501768	-0.0145706		-0.372635	-0.607884	-0.538681	-0.465718	-0.47741	-0.168507	-0.0568051	0.126836	0.254566	0.337845	0.476835	0.355839	0.282293	0.333007	0.313514	0.271307	0.337956
779	0.0407911	-0.0452226	-0.0653178	0.0201003	-0.115586	-0.0550347	-0.0412924	0.0536305	0.000256195	-0.0113654	0.0316638	0.085173	0.00817496	0.072533	0.047162	-0.00369985	-0.00916912		-0.334947	-0.56171	-0.511304	-0.12158	-0.166733	0.156189	0.152245	-0.077954	0.102063	-0.0725679	0.182309	0.325355	0.221031	0.296765	0.156021	0.124452	-0.0082487
780	0.172945	0.0173924	-0.146463	-0.00193038	-0.111424	-0.0526121	0.0130379	0.00190691	-0.0530974	0.0258201	-0.16568	0.065157	-0.00519845	0.0637322	0.0948577	-0.0201677	0.0661988		-0.291629	-0.821258	-0.636526	-0.0831107	0.0306581	0.210342	0.134515	-0.0883087	0.083672	-0.25287	-0.00311652	0.412892	0.150001	0.413355	0.123131	0.186276	-0.0104597
781	-0.00247703	0.131548	0.168596	-0.0181436	-0.198523	-0.00677353	-0.0613455	0.0700215	-0.0278267	0.0951507	-0.000698577	0.0341885	0.0103778	0.0512024	-0.0571917	0.0360781	-0.0437817		-0.0638986	0.0495125	0.0856005	0.0349147	-0.212101	0.124402	-0.014817	-0.0794328	-0.134067	-0.110627	-0.0130536	0.227213	0.10961	0.137795	-0.00841357	0.00130863	-0.333469
782	-0.0418574	0.0918145	0.0261115	-0.0630222	-0.14184	0.00893807	-0.0183718	0.186631	0.0881198	0.0723087	-0.191595	0.0807566	-0.0701785	0.10297	0.0127868	-0.0122545	0.00799809		-0.188338	0.285188	0.116113	0.181329	0.0113633	0.0997949	-0.139067	-0.0892976	-0.00392795	0.192678	-0.15155	0.0315684	-0.0228071	-0.0766199	-0.118495	-0.0646471	-0.193966
783	-0.161211	0.150625	0.225699	-0.0908342	-0.0553593	0.0346357	-0.0834422	0.121955	0.0438843	0.0632817	-0.00537162	0.0957215	0.0538489	-0.0293012	-0.0768363	0.00937469	-0.0217889		0.0253256	0.357858	0.298007	0.108824	-0.137361	-0.0759869	-0.0233135	-0.0888337	-0.1812	0.117317	-0.000549604	-0.0541438	-0.0431925	-0.066938	-0.0813567	-0.0582005	-0.323012
784	0.0597583	0.0416446	0.00242004	-0.0708608	-0.175091	-0.0771889	-0.122304	-0.0378859	-0.0673498	0.0642038	0.0990625	0.0728523	0.0136624	0.0851437	0.028154	0.0310243	0.0640504		0.254335	0.169195	0.192187	0.0643959	-0.25759	-0.0455354	-0.235423	-0.256973	-0.192214	-0.196481	0.204946	-0.0417106	0.0914086	0.134507	0.0527764	-0.0366567	-0.0868764
785	0.00248154	-0.0127581	0.15213	-0.0301699	-0.0323113	-0.00948635	-0.068483	-0.0156886	-0.0174748	0.0377298	-0.17816	-0.0344028	0.0640703	0.0390319	-0.0274479	0.0836117	0.0294575		0.250435	0.149868	0.293716	0.171892	-0.133527	-0.303666	-0.230018	-0.256725	-0.173716	0.0353583	0.262203	-0.132659	0.0107098	0.05766	-0.0212161	-0.0998498	-0.00995223
786	0.000593257	0.0209353	0.0354103	-0.0365781	-0.11697	-0.0528259	-0.0574245	0.0339827	-0.134417	0.0314453	0.100584	0.0436356	-0.0322278	0.0735445	-0.00747316	0.019494	0.0112735		0.220199	0.0694154	0.277345	0.0805785	-0.200468	-0.300203	-0.382955	-0.18588	-0.245822	0.000742909	0.339873	-0.103691	0.0364758	0.165902	0.160787	0.0388861	0.0786588
787	-0.064019	0.0589374	0.0898038	-0.0101313	-0.105014	-0.00740408	0.0431424	0.0923443	-0.054373	0.0854353	-0.332014	0.0826592	0.00707352	0.107624	0.0228264	0.00948391	0.0359294		-0.0157209	0.027231	0.360205	0.275159	0.0196566	-0.211885	-0.226313	-0.189257	-0.131689	-0.100114	0.16414	-0.200272	0.0957759	0.114353	0.130517	0.0666419	0.0768257
788	-0.163293	-0.246153	-0.144678	-0.137454	-0.022805	0.0298858	0.175636	0.0219678	0.0353488	-0.0397658	-0.0554777	0.14935	0.055324	0.192245	0.0932174	0.113241	0.138112		-0.464221	0.12277	-0.120791	0.0922643	-0.0264062	0.0697709	0.405664	-0.0630082	0.084574	0.0969095	-0.196555	-0.0370613	0.100777	-0.00834317	0.0711881	0.275112	-0.230359
789	-0.0229014	-0.338452	-0.503943	-0.0808539	-0.10108	-0.0054935	0.131805	-0.0709861	0.136345	-0.024447	0.0935937	0.0656811	-0.0650501	0.262297	0.128845	0.0208434	0.179711		-0.519358	-0.660957	-0.791898	-0.210022	0.111145	0.4009	0.3489	-0.167399	-0.0179245	-0.390183	-0.159016	0.289849	0.324258	0.455066	0.348508	0.266823	0.28577
790	-0.192248	-0.810997	-0.56291	-0.00949262	0.102867	0.149231	0.244319	-0.254693	0.166547	-0.318442	0.245628	0.160787	0.0454888	0.303555	0.00367297	0.227895	0.197412		-0.533396	-0.556431	-1.08532	-0.237	-0.167133	0.522244	0.534013	-0.237865	-0.0773411	0.115718	0.0428355	0.323373	0.281612	0.274957	0.210415	0.398564	-0.135338
791	-0.0464803	-0.117035	-0.0850513	-0.0602831	-0.106654	0.00176417	-0.0529739	-0.0252004	-0.0135755	0.0370804	0.108564	0.0800519	0.0143074	0.0873407	0.0374415	0.0880044	0.0722824		-0.180122	-0.376855	-0.153777	-0.0929899	-0.296714	0.0788129	0.00294219	-0.0371127	-0.0220458	0.0692867	0.345211	0.144291	0.138027	0.19418	0.149073	0.122479	0.0304902
792	0.150339	-0.116148	-0.167367	-0.152474	-0.136124	-0.154854	-0.00445339	-0.0456297	-0.112548	-0.0231487	0.221303	0.0464264	0.0149878	0.0757934	0.181677	0.0494003	0.124041		0.031929	-0.252479	-0.106485	-0.158647	-0.216877	-0.240232	-0.102503	0.0563471	0.117947	0.134686	0.464261	0.0785694	0.0679763	0.0363657	0.239861	0.180166	0.161241
793	-0.0455056	0.0754751	0.175176	-0.123604	-0.208763	0.0560804	0.0062035	0.00953887	-0.136784	0.0447588	0.15764	0.0770133	0.0719531	0.0168696	0.038927	0.0140884	-0.0747403		-0.0936836	-0.220894	0.126891	-0.101286	-0.0881612	-0.227959	-0.182258	0.197351	0.143964	0.207412	0.347149	0.0553209	0.0532411	0.0300273	0.130369	0.0485803	0.115634
794	0.143623	-0.269567	-0.324255	-0.0940539	-0.0615796	-0.130925	-0.0483809	-0.0998685	-0.0637882	-0.0323346	0.058751	0.00551526	0.00986525	0.143075	0.161861	0.175634	0.131971		-0.458112	-0.893779	-0.686185	-0.209374	-0.0248384	-0.0480402	0.0708089	-0.105139	0.213867	-0.125216	0.432032	0.355649	0.249718	0.322201	0.288618	0.262923	0.52952
795	0.0924952	0.115474	0.10496	-0.0503597	-0.0793274	0.0401205	-0.115546	0.0376403	-0.0582677	-0.0484834	0.120178	-0.00668397	-0.0286898	-0.0225554	-0.0161087	-0.00693509	-0.134581		-0.319091	-0.573299	-0.0397068	-0.187433	-0.185736	-0.210313	-0.096029	0.0735404	0.211449	0.194656	0.56909	0.237516	0.147093	0.115348	0.196677	0.120093	0.219036
796	0.0822265	0.069837	0.134889	-0.00337934	-0.00431359	0.0153243	-0.0163709	0.0945437	-0.0928862	0.0519271	-0.24578	0.0134682	-0.0432535	0.0289033	-0.0202613	-0.0404005	-0.0128941		-0.234174	-0.450518	-0.100253	0.000159278	-0.0295534	-0.129531	-0.0968355	-0.0325445	0.0954883	-0.0170267	0.361823	0.205293	0.129204	0.105334	0.171028	0.0784107	0.328015
797	-0.0396534	0.0871291	0.180925	-0.0350666	-0.0981009	-0.0312947	-0.145896	-0.0227065	-0.0526581	0.0804253	0.28643	-0.017876	0.0417324	-0.0518857	-0.0529069	-0.00807753	-0.0676732		-0.0786572	-0.117032	0.216964	-0.124884	-0.191102	-0.2537	-0.268828	0.0358824	0.0754262	-0.0174701	0.292519	0.170776	0.0399299	0.0219632	0.154383	0.121895	0.212943
798	-0.0419392	-0.0562642	0.0863007	-0.108034	-0.145026	-0.00168946	-0.0946507	-0.0314932	-0.125919	-0.018272	0.220153	0.062914	0.0858763	0.030011	0.0666196	0.0613582	0.0342666		-0.00404262	-0.0204902	0.0309452	-0.0950359	-0.126174	-0.202758	-0.0864848	-0.0948973	-0.02743	0.0366002	0.159207	-0.0311695	0.0460137	0.0783351	0.188336	0.0422553	0.151493
799	0.00239552	0.017039	-0.0783863	-0.0805498	-0.156038	-0.0668603	-0.0793104	-0.0196652	-0.0119007	0.100765	0.3136	0.0302608	-0.049667	0.105507	0.0245336	0.00589829	0.0555505		0.0153092	0.0485665	0.134099	-0.0333327	-0.139799	-0.11373	-0.174625	0.0464538	-0.12449	-0.0310737	0.25774	-0.0671432	0.0453703	0.0532442	0.145987	0.127983	0.049573
800	0.043194	0.0376203	0.0756126	-0.174036	-0.135099	0.0200467	-0.0508189	-0.00579145	-0.0840476	-0.0322627	0.0814445	0.0949449	0.0481329	0.00337979	-0.0119562	0.0762079	0.0172618		-0.109001	0.0223371	0.0839837	-0.0451875	-0.0767788	-0.147428	-0.148569	0.0986107	-0.0664518	-0.0814047	0.262377	-0.0332155	0.0429934	0.106403	0.190279	0.109013	0.168865
801	0.120751	-0.102402	0.00205614	-0.114498	-0.196432	-0.0979448	0.0321642	0.103215	-0.0238857	-0.0452396	0.194712	-0.0499031	0.127962	-0.0541465	-0.0958849	0.180332	0.0077139		0.145397	-0.113774	-0.0787532	-0.0628518	-0.128008	-0.00570352	-0.114445	-0.167302	0.0634202	-0.227531	0.130689	0.0225428	0.142503	0.120878	0.177221	0.050125	0.193106
802	-0.0273759	0.0935137	0.221112	-0.0229832	-0.0721172	0.0507849	-0.0355565	0.0986868	-0.0460635	-0.0110197	-0.056879	-0.0755003	0.0687374	-0.089155	-0.143462	0.085361	-0.0644238		0.0299211	0.08754	0.231886	0.0945732	-0.049289	-0.139703	-0.213314	0.0612674	0.0135716	0.0594085	0.217176	-0.0614552	-0.0974562	-0.0574014	0.0443157	-0.0869314	0.150066
803	0.0604216	0.200877	0.19156	0.0652653	-0.0135169	0.0146747	-0.106671	0.0743174	-0.0698627	0.0645901	-0.0744144	-0.0793091	0.017843	-0.108246	-0.0662432	-0.0350041	-0.063098		-0.0132274	0.1244	0.333447	0.0963567	-0.102386	-0.225525	-0.243262	0.095307	0.0163914	0.0568092	0.228223	-0.0719741	-0.0308267	-0.0821207	0.0594664	0.0149695	0.116987
804	-0.0845987	0.111595	0.370977	-0.0540786	-0.139157	-0.0395831	-0.106352	0.0203033	-0.0650437	0.0312728	0.199095	-0.0326931	0.0134486	-0.0327142	-0.214236	0.094063	-0.0841997		-0.0251535	0.0170226	0.313509	-0.0329522	-0.132524	-0.165302	-0.341894	0.0628515	0.00695669	0.0139626	0.187146	0.108387	0.00430795	-0.018386	0.103847	-0.0648527	0.220683
805	-0.0863632	0.158613	0.277439	0.0363794	-0.139635	-0.0226277	-0.133194	0.097168	-0.075402	0.091084	0.207252	-0.0290776	0.00531179	-0.0742588	-0.137769	0.0100463	-0.0869042		-0.0577721	0.174014	0.295811	0.0427874	-0.299891	-0.0969584	-0.253606	0.0933197	0.0102404	0.0862786	0.0505363	0.101576	0.0289344	-0.0707611	0.0391221	-0.00466757	0.0491215
806	-0.0250229	0.263283	0.38603	0.116414	-0.0740456	0.0857223	-0.0766978	0.13066	-0.110253	-0.0163702	-0.129282	-0.0560152	-0.0584838	-0.162516	-0.083415	-0.0394228	-0.162182		-0.0400557	-0.0534372	0.317127	0.0357555	-0.143762	-0.0546139	-0.135226	0.170209	-0.026874	-0.0985571	-0.0920863	0.209089	0.0458733	-0.15275	0.0902892	-0.0502185	0.0709007
807	-0.104233	0.131979	0.387483	0.0234148	-0.094634	-0.0142549	-0.106399	0.0566755	-0.0712924	0.0783845	0.0442516	-0.0101211	0.0303008	-0.0794394	-0.15796	0.121184	-0.167806		-0.146385	-0.0997923	0.127014	0.0176133	-0.0813037	-0.0117721	-0.128343	0.0545954	0.0879428	-0.0109739	0.0365822	0.245734	0.0459928	0.0160262	-0.0209633	-0.0861545	0.038519
808	0.00498115	0.18978	0.280898	0.0527287	-0.0550163	-0.0553311	-0.116907	0.0505227	-0.0911591	0.0685644	0.0832642	-0.062643	0.00957535	-0.0966816	-0.112733	-0.00694604	-0.106605		-0.153061	-0.224095	0.0376211	0.06875	0.00373976	-0.0236075	0.0474545	2.29e-05	0.156592	-0.060318	-0.100738	0.246132	0.0583246	-0.00945247	0.00962236	-0.106294	0.0992983
809	-0.00383947	0.255015	0.390409	0.144369	0.00825434	0.0440871	-0.0620148	0.13375	-0.0659075	0.0456394	-0.218093	0.0046399	-0.0675506	-0.0751514	-0.191864	-0.113774	-0.214561		-0.254121	0.0794613	0.0242698	0.274787	0.0813079	-0.00767459	0.110036	0.0154435	0.0168225	0.141883	-0.0625508	0.0896433	0.00696686	-0.0542019	-0.0827518	-0.197454	-0.0298636
810	-0.0806898	0.114935	0.254336	-0.0036381	-0.0539162	-0.0060671	-0.078287	0.0628141	-0.0482111	0.030421	-0.0210192	-0.0246849	0.0397698	-0.0141275	-0.0900593	0.0812365	-0.0953392		-0.243964	-0.0392771	-0.200347	0.0186629	0.0780581	-0.00749973	0.177481	-0.128781	0.0150219	0.0649366	-0.177124	0.104939	0.105496	0.00799654	-0.0669012	0.158559	0.078257
811	0.0743922	0.256056	0.319865	0.0214543	-0.107549	0.000675355	-0.117313	0.0756608	-0.0936701	0.0256421	0.0476612	-0.0110986	-0.0422704	-0.11883	-0.137015	0.000684102	-0.170476		0.102458	0.0907954	0.313082	0.0632591	-0.0853117	-0.17532	-0.240008	0.164271	0.00667748	0.0369018	0.0817146	-0.0135289	-0.0196431	-0.082036	0.0493717	-0.0690858	0.0710734
812	-0.0558992	0.108765	0.37643	0.00164613	-0.0645959	0.0698215	-0.0808973	0.107112	-0.0534464	-0.0302027	0.0604433	-0.0456518	0.031441	-0.069963	-0.165012	0.0582772	-0.155174		-0.205912	-0.198816	0.313565	-0.00235169	-0.0891551	-0.167656	-0.300288	0.307348	0.161863	0.239118	0.310623	0.00630013	-0.0452857	-0.0703993	0.15537	0.087881	0.153823
813	-0.077824	0.162854	0.347893	0.101401	0.0951312	0.117793	0.0506204	0.159061	-0.0467436	0.0219639	-0.413795	-0.021099	0.0101539	-0.155685	-0.139116	-0.0576018	-0.14252		-0.243416	-0.0515488	0.22809	0.183578	0.0927111	-0.1856	-0.153641	0.186852	0.136372	0.304712	0.159698	-0.0330198	-0.0910429	-0.11242	0.0846192	-0.0354525	0.190784
814	-0.0403719	0.161731	0.300936	0.0766529	-0.0760863	0.0147708	-0.105734	0.071397	-0.131813	0.0172595	0.0342611	-0.0540145	0.0482562	-0.0606744	-0.0956016	0.000742545	-0.10789		-0.0331297	0.211296	0.49117	0.304867	0.0146213	0.0462298	-0.174178	0.118061	0.0538971	0.076411	-0.0918436	-0.0315881	-0.164338	-0.266742	-0.162437	-0.283673	-0.125238
815	-0.099534	0.123778	0.233515	0.00971876	0.00153763	0.0848007	-0.0491498	0.104536	-0.011625	-0.00208415	0.193668	-0.0513935	0.0106574	-0.102233	-0.0645412	-0.00903787	-0.144331		-0.188356	-0.262786	0.570093	0.184429	0.0749099	-0.0418891	-0.172918	0.286559	0.156506	0.167711	0.21042	-0.0274868	-0.175013	-0.225937	0.0325338	-0.108345	-0.0481504
816	-0.10782	0.117119	0.245691	0.0520135	-0.0441925	0.113801	-0.047463	0.108646	0.00829653	0.0173709	-0.129677	-0.0133186	0.0191618	-0.112375	-0.0364156	0.0329307	-0.0885008		-0.134352	-0.275918	0.456206	0.163001	0.210877	0.0169531	-0.22694	0.305434	0.211816	0.226251	0.209958	-0.0977464	-0.149522	-0.215004	-0.0348563	-0.0807217	0.0619862
817	0.00123728	0.0693683	0.118422	-0.0124322	0.0328152	0.0733492	-0.124223	0.103044	-0.0169581	0.0325807	0.0231082	0.044999	-0.0457735	0.0435565	-0.0867288	0.0259478	-0.0725359		-0.140559	-0.272401	0.0337243	0.0290279	-0.0211659	-0.0691794	0.123791	0.31631	0.184425	0.340266	0.371572	-0.0968019	-0.0122283	-0.114781	0.0721339	0.025517	-0.133341
818	-0.0355557	0.199569	0.278296	0.115536	0.0825035	0.00953487	-0.132208	0.071872	0.0109182	0.0559587	-0.0924682	-0.117319	-0.0698052	-0.18155	-0.0621785	-0.119097	-0.038244		0.174248	-0.0103335	0.282734	0.103365	0.0953033	-0.142676	-0.277331	0.124587	0.15444	0.052119	0.220396	-0.0354299	-0.100989	-0.153375	-0.0398658	-0.119834	0.137144
819	-0.00448993	0.220602	0.365226	0.118816	0.00795612	0.0684531	-0.149902	0.0750141	-0.0405466	-0.0901469	0.267418	-0.120627	-0.0577931	-0.217117	-0.122635	-0.093154	-0.261844		0.0220598	0.0307316	0.344568	0.10666	0.0495169	-0.10174	-0.27276	0.364181	0.17188	0.220848	0.193733	-0.0476916	-0.222561	-0.266218	-0.0499683	-0.0919129	0.0740462
820	-0.0931227	0.198462	0.275063	0.0359414	-0.0287056	0.0407223	-0.114322	0.0213691	-0.0389879	0.0726458	-0.0227632	-0.0171389	0.0220697	-0.110303	-0.0599115	-0.0103994	-0.0538814		0.124475	0.0031348	0.361821	0.000802155	-0.0443017	-0.214648	-0.350803	0.297522	0.0697094	0.145544	0.187094	-0.0262611	-0.0735924	-0.122769	0.0835618	-0.142044	0.189308
821	-0.0491638	0.108079	0.167125	-0.0106121	-0.0104267	-0.0228085	-0.112332	0.0779552	0.0167402	0.0108194	0.0619424	-0.0438173	-0.00182786	-0.0865896	-0.00473185	-0.0223229	-0.00763119		0.0259475	-0.100367	0.216052	0.0202475	-0.0247506	-0.188833	-0.268047	0.262067	0.157688	0.0889738	0.239273	-0.043845	0.0105206	-0.113092	0.0591153	-0.0208709	0.172672
822	-0.0812587	0.213734	0.300482	0.102267	0.026514	0.00170987	-0.0797565	0.172736	-0.0830759	0.0847149	-0.24774	-0.0946236	0.0386378	-0.105009	-0.117159	0.0406051	-0.151211		0.0753445	-0.00683832	0.247801	0.0289521	0.00294526	-0.178446	-0.270391	0.264691	0.128846	-0.0103889	0.129099	0.0027447	-0.000428166	-0.115472	0.0201218	-0.0677014	0.249456
823	-0.0920406	0.200078	0.322492	0.11594	-0.0126174	0.0934638	-0.0891296	0.117171	-0.0442563	0.16358	-0.182052	-0.0685048	-0.028247	-0.136441	-0.0972625	-0.000816164	-0.147436		0.281231	0.137396	0.322965	-0.0381723	-0.148652	-0.152839	-0.22148	0.236037	0.049879	0.0321934	-0.0567846	0.0310622	-0.0104349	-0.060737	0.0100822	-0.243169	0.0981954
824	-0.00752318	0.224989	0.22534	0.0988657	-0.0236668	0.0268756	-0.141042	0.0803252	-0.0271081	0.104578	0.0525265	-0.0528094	-0.0580454	-0.136938	-0.0871561	-0.0460999	-0.153184		0.179486	0.102084	0.0864661	-0.0681409	-0.16928	0.028015	-0.0991431	0.243972	0.0524871	-0.000455822	-0.0892873	0.195171	0.0517871	-0.034153	-0.0211646	-0.213643	-0.0827856
825	0.0413449	0.206961	0.240613	0.0379007	-0.000561832	0.00721962	-0.107676	0.077688	-0.079325	0.0342769	-0.0962917	-0.0469401	-0.027621	-0.0504937	-0.0909464	0.045029	-0.116421		-0.041657	-0.199821	0.0354061	-0.0354048	0.0242525	0.0355241	-0.013657	0.085895	0.146241	0.095751	-0.03838	0.18569	0.0194915	-0.0534896	-0.0244703	-0.0178526	-0.0142543
826	-0.0711568	0.172043	0.305137	0.10992	0.136715	0.0879599	-0.0354782	0.0711317	-0.023216	0.103846	-0.165378	-0.0805835	-0.0175744	-0.147374	-0.134495	-0.0606003	-0.16199		-0.100988	-0.193758	-0.0667334	-0.0308482	0.161521	0.105339	0.11155	0.197487	-0.00949791	0.192576	-0.169875	0.0938237	0.0232606	0.0333092	-0.101429	-0.0545366	-0.0211219
827	-0.0339361	0.029395	0.0969117	-0.0149807	-0.0111549	0.0401033	-0.0309931	0.0429782	0.0476967	0.0479707	-0.0389194	-0.0506066	0.0345419	-0.0512877	-0.000405888	-0.0157547	-0.0146393		-0.432098	0.343898	-0.0432769	-0.174871	0.136415	0.19489	0.0693692	-0.0685757	0.0100084	0.379327	-0.362791	0.0240214	-0.00580436	-0.178819	-0.0417021	0.358701	-0.0052972
828	-0.0433533	0.00271024	0.0488308	-0.0829348	-0.066511	-0.100962	-0.0779798	0.0330269	-0.0374122	0.142757	0.24284	-0.0398698	0.116428	-0.0588888	0.0366264	0.0578132	0.0611656		-0.191618	-0.34222	0.357453	-0.0532023	-0.0335538	-0.213382	-0.280122	0.25767	0.178225	0.269971	0.40027	0.0318678	-0.0101563	-0.0815753	0.0851318	0.0661127	0.0622636
829	-0.0110478	0.134743	0.106823	0.018263	0.0254579	0.0221844	-0.0455634	0.157621	0.0651621	0.070971	-0.0086535	-0.0356029	-0.0644855	-0.130167	-0.0100069	-0.0937499	-0.0805563		-0.0966669	-0.151584	0.442073	0.138756	0.112866	-0.218303	-0.264958	0.177298	0.191703	0.0471593	0.287984	-0.103992	-0.0969651	-0.151563	0.0818456	-0.0917576	0.121339
830	-0.0269962	0.142972	0.2175	-0.0068257	0.0100411	0.0569109	-0.0187817	0.0958409	-0.0550806	0.0678649	0.0593386	-0.0554402	0.033015	-0.127797	-0.132389	-0.0541837	-0.0994791		-0.147515	-0.017594	0.581722	0.179346	-0.0607644	-0.0758794	-0.249197	0.278546	0.136262	0.187533	0.179488	-0.0863383	-0.144659	-0.243772	-0.0858383	-0.0447811	-0.0890361
831	-0.0304056	0.0652377	0.151701	-0.0370249	-0.0145894	-0.020242	0.0122579	0.116672	-0.0634793	0.0655189	0.0514535	-0.0641637	-0.0057373	-0.100983	-0.00254343	-0.0577991	0.0192137		-0.0431018	-0.0452002	0.521123	0.169198	0.0931715	-0.110153	-0.288539	0.20036	0.160445	-0.0121316	0.118995	-0.0847409	-0.111869	-0.227475	-0.0699808	-0.0604019	0.0356206
832	0.0122367	0.203415	0.0911416	-0.0223701	0.0138719	-0.0186361	-0.00484455	0.0228836	-0.0623004	-0.0152012	0.0483088	-0.0233245	-0.0263625	-0.135767	0.0623624	-0.083019	-0.0381908		-0.0152293	0.205672	0.417817	0.164591	0.0973184	-0.0678924	-0.212364	0.0611488	0.0650658	-0.0110099	-0.0185374	-0.10279	-0.0933114	-0.17174	0.056061	-0.167873	-0.00416217
833	0.0441345	0.0235274	-0.119575	-0.20644	0.0182186	-0.0159264	-0.0151014	0.00570198	0.0493881	-0.0618442	0.0784165	-0.0102921	0.0226844	-0.0105237	0.131903	0.0428327	0.0436966		-0.204963	-0.41154	-0.0452041	-0.0617813	-0.0111302	-0.0769388	-0.100819	0.0423337	0.188394	0.0116806	0.1906	0.0516321	0.10602	-0.0152071	0.16265	0.26637	0.254427
834	0.114175	0.0311416	-0.121341	-0.135625	-0.0387325	-0.0352099	0.00212821	0.0116989	-0.0075527	0.0229242	0.0959383	-0.0569653	-0.0848589	0.0133486	0.109999	0.0214873	0.107764		-0.239195	-0.257625	0.129343	-0.101902	-0.150553	-0.101817	-0.130524	0.131116	0.133915	0.166837	0.360624	-0.0182167	0.12976	0.0287834	0.218115	0.0393008	0.205647
835	-0.00883393	0.148924	0.232298	0.0204629	0.0167542	0.0629413	-0.106131	0.0910717	-0.0753232	-0.0275201	0.112316	-0.110275	0.00283176	-0.135372	-0.0490553	-0.00937394	-0.116202		-0.17907	-0.11166	0.277836	-0.0486333	-0.140231	-0.168912	-0.2337	0.247277	0.156386	0.257348	0.319557	-0.0435498	0.0372039	-0.0595046	0.033864	0.106743	0.00693608
836	-0.0383556	0.0388564	0.0300289	-0.121196	0.0894639	0.0019673	0.00490808	0.0855153	-0.0382628	-0.0753474	0.132747	-0.0712719	0.0286102	-0.0593467	0.0789881	-0.00842099	-0.0193596		-0.0695012	0.0277516	0.124953	0.0795232	0.0289231	-0.146779	-0.217069	0.113794	0.111	0.134874	0.189257	-0.110228	-0.0185084	-0.101331	0.0780487	0.0119798	0.124075
837	0.0309844	0.118392	0.138813	-0.00371719	0.0309601	-0.0314653	-0.0520813	0.0294935	-0.0678755	0.0127159	-0.00216465	-0.0490162	-0.068763	-0.0261164	0.0466865	-0.0482416	-0.0126742		0.0718705	-0.109581	0.170928	0.0121121	0.051424	4.42e-05	-0.158961	0.0499763	0.0224572	0.0738342	0.026954	0.0299489	0.0656547	-0.0407673	0.0120477	-0.087278	0.0290715
838	0.0918373	0.145627	0.23019	0.0595738	0.0364346	-0.0191047	0.0130066	0.0738197	-0.0813324	-0.0751188	-0.0222502	-0.109599	-0.0291006	-0.148677	-0.0994251	0.0404708	-0.162456		-0.00137292	-0.191935	-0.0510062	0.051156	0.0217372	0.105651	0.0232705	-0.027524	0.0463703	-0.126104	-0.0434723	0.172458	0.00641188	-0.0011306	-0.0304268	0.0218717	0.0895588
839	0.190453	0.273569	0.152707	0.0817488	-0.0615175	0.0306465	-0.103181	0.0359814	-0.125083	-0.0715071	0.128239	-0.0411008	-0.107627	-0.100433	-0.0734223	-0.0460016	-0.166177		-0.0327395	-0.105454	-0.00560996	-0.0852272	-0.0553603	0.099966	0.0323528	0.0726772	0.0498851	-0.0647969	-0.123722	0.187451	0.126614	-0.0207072	-8.42e-05	0.0509196	0.0708897
840	0.168985	0.287282	0.221812	0.100386	0.100479	0.0190997	-0.0242004	0.061356	-0.0594117	-0.0400436	-0.413189	-0.119609	-0.0806778	-0.104734	-0.0333419	-0.0809102	-0.112805		-0.190971	-0.271386	-0.0655256	-0.0352598	-0.00752161	0.0131241	0.10895	0.0723258	0.123208	0.157275	-0.0216054	0.155089	0.0858671	0.0396901	0.00613469	0.0217594	0.127429
841	0.103165	0.0310626	0.048375	-0.0860532	0.00129278	-0.0179565	-0.0303716	0.00450827	-0.0393873	-0.0784744	-0.132702	0.0526945	0.080308	-0.104071	0.0807435	0.0729211	0.0271635		-0.424653	-0.711254	-0.431317	-0.240813	-0.0543601	0.0507461	0.345532	0.0739682	0.214397	0.00241443	0.0480745	0.213355	0.266636	0.14176	0.271493	0.411508	0.273209
842	0.111004	-0.130454	-0.129144	-0.111857	-0.072257	-0.00732495	0.0193256	0.0201495	-0.0513869	0.0196071	-0.0807117	0.117761	0.0841293	0.0861745	0.103049	0.106633	0.0673936		-0.051682	-0.627536	-0.126624	-0.157327	0.0737216	-0.145837	0.0582304	0.235441	0.104895	0.27818	0.253836	0.046544	0.110979	0.0607903	0.240164	0.0764503	0.214189
843	0.0153387	0.135166	0.20395	0.00685859	0.0488715	0.0683098	-0.0283597	0.0900924	-0.0885884	-0.0241593	-0.425694	0.0446695	-0.0316016	-0.00913673	-0.0487422	0.0988613	-0.0615693		-0.0173419	-0.367289	0.0648723	-0.00959274	0.0383656	-0.187203	-0.0245978	0.204677	0.044336	0.140832	0.269294	-0.00348784	0.111723	-0.0756126	0.20051	0.132261	0.239472
844	0.0371686	0.00511122	0.0254432	-0.0327005	-0.0437154	0.010317	-0.0653064	0.0750999	-0.0638959	0.0166494	0.0622599	0.0123403	0.0380282	-0.0203972	0.0245417	0.0303111	-0.0839077		-0.0457311	-0.223207	0.122906	-0.0910837	-0.023772	-0.154351	-0.0691779	0.15438	0.0730059	0.183084	0.284121	0.049006	0.114123	-0.0294943	0.0838446	-0.0249395	0.103704
845	-0.127003	0.19582	0.151934	0.0969702	0.114037	0.0266871	-0.00598133	0.125288	-0.0104719	0.0523741	-0.280642	-0.0115784	-0.110355	-0.0251137	-0.0491838	-0.0175836	-0.101101		-0.0482179	-0.135902	0.360236	0.177212	0.098409	-0.193029	-0.207006	0.165862	0.112371	0.178302	0.250565	-0.0750761	-0.099261	-0.118223	-0.0612281	-0.137224	0.167518
846	0.000854728	0.0848104	0.0641454	-0.00111082	-0.0704884	0.0357689	-0.031378	0.130362	-0.0350365	0.0420215	-0.19498	0.0522648	-0.00248877	0.0398723	0.0522583	-0.0157689	-0.0762677		-0.12813	-0.171916	0.141846	0.12237	0.0756537	-0.0596052	-0.161289	0.0643913	0.0876337	0.13291	0.230363	-0.0225801	-0.0519969	0.104417	-0.0304913	-0.187388	0.110827
847	0.0470797	0.0200471	0.00198302	-0.0107214	-0.00935417	-0.0307436	-0.0399256	0.0517002	-0.0284971	0.039852	-0.148875	-0.0116706	0.0340731	0.0432071	0.0705341	0.0331033	-0.0201893		0.0389639	-0.215841	0.172439	0.214602	0.0735556	-0.0268191	-0.12153	-0.00705694	0.153119	-0.0939608	0.0988798	0.0324798	-0.00393136	0.0218733	-0.075424	-0.141112	-0.0503301
848	-0.0216173	0.135169	0.0653771	0.0152308	-0.0229214	-0.00187993	-0.0531889	0.0720221	-0.0922555	0.0231021	0.104687	-0.0715122	0.0715952	-0.0303355	-0.074401	0.016921	-0.0662068		0.0225633	0.0377158	0.0793311	0.151916	0.0277688	0.220242	0.0304519	0.0571076	0.0944505	-0.233586	-0.146744	0.190835	0.0205926	-0.0582651	-0.0974441	-0.264289	-0.155976
849	0.0681075	0.061544	0.0145096	0.0428915	-0.0788112	-0.00829112	-0.0133155	0.00977361	-0.0126893	-0.0582963	-0.16147	-0.0399707	-0.00379398	0.01393	0.0225358	-0.00533164	0.0396333		-0.142568	-0.202962	-0.265298	0.0503267	0.0393689	0.230448	0.296526	0.0187528	-0.0425593	-0.124085	-0.165863	0.256143	0.115136	0.0217252	-0.0141312	-0.0549493	-0.243621
850	0.0195697	-0.0275811	-0.0254522	-0.00401999	-0.0576616	-0.00694141	-0.0503226	0.00697261	-0.0354804	0.0328002	5.33e-05	0.00414941	0.00262421	0.0919877	0.0428105	0.0248335	0.026904		-0.180342	-0.431141	-0.332101	-0.127398	0.115538	0.341303	0.493501	-0.0789368	-0.0218215	-0.253754	-0.265203	0.218348	0.164846	0.0819171	0.0488745	0.0415266	-0.227458
851	0.0831548	0.0387128	-0.132442	0.00794855	-0.0415365	-0.0101999	-0.0573618	-0.0190031	-0.0534613	0.0533327	0.0483582	-0.0110829	-0.0131608	0.027893	0.0182712	0.0128005	0.0186469		0.0231045	-0.280295	-0.368878	-0.0355378	0.0920849	0.283918	0.340636	-0.0390899	0.0419372	-0.40133	-0.334887	0.293152	0.129625	0.010419	-0.0327241	-0.048757	-0.301236
852	0.0461702	0.043454	0.0378057	0.0160031	-0.0176328	0.0152225	0.0270398	0.00178272	-0.0373256	0.0575896	-0.349686	0.0185559	0.022655	0.0634522	0.0317992	0.023136	-0.0238185		0.120643	-0.131606	-0.168858	0.0479629	0.0640817	0.118814	0.156043	-0.147961	0.0354755	-0.122536	-0.233022	0.0549943	-0.0108232	0.0891593	-0.0582219	-0.14632	-0.184137
853	-0.0594185	0.0686684	0.0187839	-0.0135439	-0.0821391	-0.0490446	-0.0880361	-0.0220043	-0.0847289	0.0479963	-0.0763208	0.0406907	0.093314	0.0723349	0.0710037	0.029772	0.0647022		0.090964	0.199997	0.268281	0.251738	-0.0241544	-0.0323513	-0.135387	-0.184515	-0.0803521	-0.101121	0.0756993	-0.0855603	-0.109904	-0.0177418	-0.0984316	-0.147725	-0.06937
854	-0.0941758	0.090914	0.128301	-0.013996	-0.0422741	0.0378333	-0.0660278	-0.0149072	-0.0637413	0.00541606	0.106342	0.0126313	0.0440873	-0.032694	-0.0261457	0.0774367	-0.0260493		0.0122799	0.246201	0.411429	0.0721262	-0.0505821	-0.185635	-0.258016	0.0771732	-0.00929607	0.133133	0.173872	-0.173577	-0.115844	-0.0935118	-0.0120121	-0.0658662	-0.172983
855	-0.107401	0.0839258	0.128485	0.0242392	0.0576589	0.0229513	-0.020401	0.0544744	-0.0122632	0.102842	-0.296303	0.0252672	0.0109121	0.0123135	0.0279507	0.00281775	-0.020793		-0.00676917	0.0755172	0.365569	0.129793	0.101548	-0.187163	-0.204455	0.116118	-0.108954	0.236991	0.143122	-0.0731962	-0.106099	-0.00774306	0.0140765	-0.108828	-0.0372736
856	-0.114397	-0.0671756	-0.0294324	-0.0524837	0.0621938	-0.00417857	0.00896953	0.0373108	-0.0864636	0.0933532	-0.253612	0.0532249	0.0885424	0.113178	0.0828672	0.0738023	0.0779871		-0.138267	-0.144471	0.0420342	-0.0512402	-0.113493	-0.0634037	-0.0431126	0.0195006	-0.0675977	0.330948	0.252607	0.0341445	-0.00343058	0.151915	0.0991167	0.00117382	-0.119898
857	-0.0336842	-0.422884	-0.351162	-0.0739878	0.0509643	0.138748	0.293932	-0.161331	0.125595	-0.11809	-0.0427824	0.0461099	0.0718878	0.0871819	0.124818	0.119798	0.114319		-0.605202	-0.330646	-0.438846	-0.0637159	0.180629	0.258806	0.548383	0.0491131	0.00616976	0.339942	-0.406783	0.241913	0.186706	0.0416274	0.052163	0.103611	-0.149022
858	-0.0333912	0.00926672	0.0550857	0.0264259	0.0470492	0.109257	-0.012068	0.0268625	-0.0126195	0.0176745	-0.0865252	0.00901653	-0.0199515	0.0258935	-0.0322812	-0.0290609	-0.0545745		-0.536342	-0.238967	-0.150177	-0.114136	0.16426	0.337309	0.321337	0.00405983	0.114624	0.23046	-0.239898	0.0981396	0.171203	0.0516951	-0.0619318	0.11253	-0.171628
859	-0.110489	-0.0426198	-0.00417375	0.0208395	-0.0103661	0.0629509	-0.00764792	0.0382914	-0.0164687	0.0485444	0.0154718	0.00875438	0.0121338	0.0267149	0.0221471	0.0341968	-0.02316		-0.618274	-0.618803	-0.422485	-0.0662431	0.121358	0.376391	0.315611	-0.0546061	0.172734	0.0829564	-0.108568	0.403286	0.184532	0.178545	-0.0397608	0.188272	-0.153285
860	-0.0470126	0.0553811	0.0343207	0.0720068	0.0341056	0.0445884	-0.0893512	0.0693698	0.00967391	0.0392222	0.132227	-0.0388813	-0.0586162	-0.0528508	-0.0102493	-0.061932	-0.0598723		-0.564868	-0.479751	0.041448	0.114446	0.150954	0.274096	0.10779	0.0864494	0.242109	0.0327268	-0.141352	0.298765	0.0804902	-0.00852417	-0.122706	-0.155475	-0.132339
861	-0.177924	0.196625	0.244301	0.163545	0.036072	0.0246379	-0.0751972	0.055317	-0.059933	0.0659481	-0.0308683	-0.0660685	-0.0356639	-0.0797711	-0.0804703	-0.0439531	-0.0979879		-0.481293	-0.417268	0.392427	0.340005	0.204815	0.171067	0.0124971	0.144478	0.156033	0.239914	0.0683692	0.0960405	-0.0343736	-0.154053	-0.168325	-0.35721	-0.154657
862	-0.160684	0.109684	0.220434	0.0532841	0.0458601	0.0808827	-0.0838225	0.0914532	-0.0274244	0.0722789	-0.0201235	-0.0147676	-0.00704209	-0.0624348	-0.0298073	-0.0464978	-0.0736781		-0.520545	-0.0471656	0.51096	0.225963	0.0913134	0.0390429	-0.0782599	0.274479	0.0818096	0.222875	0.159875	-0.0212679	-0.120521	-0.141251	-0.152541	-0.199644	-0.1871
863	-0.268405	0.163427	0.161446	0.0674229	-0.0589212	0.0912688	-0.118228	0.0646028	-0.00109558	0.124255	0.230051	-0.0240761	-0.0333114	-0.113477	-0.00890769	-0.0621212	-0.0848634		-0.533568	0.0165646	0.54726	0.214498	0.0893798	-0.0887836	-0.210235	0.331883	0.168044	0.249963	0.250186	-0.0753497	-0.121087	-0.209804	-0.0854252	-0.239625	-0.0682087
864	-0.204507	0.040394	0.133537	-0.00406149	-0.0308575	0.102596	-0.074752	0.0680429	-0.0513881	0.0675485	0.20318	-0.0586713	0.020091	-0.0424868	0.00736809	0.0178561	-0.0606477		-0.336466	-0.140961	0.409975	0.187675	0.110052	-0.0395259	-0.224158	0.211721	0.141016	0.240967	0.261887	-0.020306	-0.112695	-0.24015	-0.0203896	-0.110078	0.0657589
865	-0.150614	0.0387951	-0.0168862	0.0339984	-0.0296829	0.0908275	-0.0150227	0.0615775	-0.0229235	0.165908	-0.00712219	0.0389232	-0.0143707	0.0355813	0.0388788	0.0111863	-0.00800124		-0.26627	-0.252675	0.325913	0.0766334	0.0839858	-0.0470726	-0.144567	0.26962	0.138723	0.286787	0.345781	-0.0501845	-0.0242175	-0.0994993	-0.0191394	-0.00394684	0.0113251
866	-0.0924866	0.0888578	0.230526	0.0162351	0.0785468	0.0670603	0.0308279	0.135648	-0.0271983	-0.00447973	-0.344753	0.00689054	0.0721095	-0.0303097	-0.0152407	-0.014506	-0.0422875		-0.346853	-0.199766	0.088273	0.29243	0.290387	0.0242789	-0.0777604	0.212483	0.0606995	0.340957	0.210406	-0.0958796	-0.134308	-0.0699341	-0.0972861	0.0580852	0.0185608
867	-0.0339561	0.0792864	0.0941604	0.133052	0.0939239	0.0488846	-0.0620658	0.0395193	-0.0417438	0.0707547	0.0233743	0.001554	-0.14672	-0.0812996	-0.0238964	-0.0727302	-0.0554488		-0.168578	-0.562551	0.228156	-0.0766858	0.0986611	0.0590101	-0.43692	0.263011	0.0971511	0.205896	0.326929	0.0684287	-0.0765932	0.116445	0.0619185	0.00305102	0.220108
868	-0.0104033	0.176928	0.323447	0.172927	0.0717649	0.141346	-0.0262994	0.147014	-0.0991757	-0.0127744	-0.391611	-0.0652885	-0.085079	-0.0918256	-0.0260877	-0.0197868	-0.167834		-0.273287	-0.492367	0.291116	0.218367	0.0966262	-0.0550768	-0.209396	0.246002	0.160208	0.100809	0.292171	0.0458318	-0.082451	-0.0892385	0.0437335	0.0191418	0.215698
869	-0.0712684	0.176791	0.423894	0.178909	0.119605	0.111491	0.0088172	0.151643	-0.0471923	-0.0233546	-0.35983	-0.0896118	-0.0518255	-0.119027	-0.0583146	-0.119798	-0.192623		-0.222416	-0.315542	0.288582	0.2718	0.154434	-0.00300406	-0.148116	0.236976	0.17523	-0.00221206	0.295823	-0.0553401	-0.0139679	-0.205401	-0.0611879	0.0300074	0.196343
870	0.0430548	0.140122	0.108977	0.105672	0.0989741	0.0840387	0.0381197	0.0784449	-0.00996908	0.0621424	-0.186087	-0.0785993	-0.181906	-0.00446477	-0.013288	-0.120348	-0.116411		-0.13892	-0.186032	0.0296192	0.131997	0.140421	-0.0427958	-0.324532	0.346194	0.231836	0.285328	0.248637	-0.132615	-0.217022	-0.0838748	-0.0554914	0.0808219	0.23704
871	-0.144508	0.0505884	0.282459	0.0509659	-0.0027033	0.200345	0.129699	0.125669	0.0207014	-0.118638	-0.138049	0.0134688	-0.0432986	-0.0499358	-0.0782118	-0.11596	-0.0482427		-0.256981	-0.20915	-0.0215818	0.310366	0.398065	0.047587	-0.164957	0.276074	0.148114	0.172213	0.1101	-0.223287	-0.264483	-0.0482181	-0.148652	0.233018	0.152261
872	0.0716302	0.0633904	0.0524037	0.132531	0.0743586	0.0309025	-0.0365295	0.0661502	-0.0291473	0.0521719	0.0403615	-0.127147	-0.187556	-0.0809469	0.0041266	-0.101692	-0.0449624		-0.147316	-0.141507	0.236315	-0.008445	0.0146176	-0.000939759	-0.284755	0.181345	0.0519695	-0.048985	0.282765	-0.0688366	-0.0748794	-0.0165389	0.118919	0.0523927	0.285616
873	0.0954464	0.0546951	0.0292565	0.0789592	-0.0217488	0.0962357	-0.0415098	0.0817437	-0.0205514	0.00962087	0.0454932	-0.0351207	-0.0807368	-0.0355337	-0.0155376	-0.111948	-0.0708659		-0.146409	0.0385503	0.134411	0.0344454	-0.0987141	-0.00353104	-0.24112	0.234085	0.0361588	0.0960433	0.223852	-0.00607632	-0.108382	-0.0190383	0.0384541	0.0165583	0.196126
874	0.195596	-0.22874	-0.521514	0.0175829	0.023364	0.00416631	0.0317286	-0.0928125	-0.0119333	-0.0475939	0.201962	0.0194686	-0.0884445	0.135671	0.182221	-0.0335998	0.116598		-0.421434	-0.519027	-0.379639	-0.401116	-0.0059964	0.308771	0.220014	-0.237861	0.280192	-0.2542	-0.161922	0.114208	0.122352	0.266868	0.24297	0.363507	0.411263
875	-0.179625	0.0204411	-0.170631	0.0117404	-0.107216	0.0185222	0.0147985	0.00368994	-0.108281	0.0841956	0.225208	0.0394329	-0.14368	0.125261	0.0997932	-0.0193529	-0.0133263		-0.353745	0.00557963	0.0563172	-0.24733	-0.115713	0.182036	0.113648	-0.14845	0.10994	-0.288743	-0.205703	0.0715557	0.123269	0.108432	0.145912	0.247779	0.102281
876	-0.23113	-0.492943	0.0150885	0.254792	0.547052	0.097462	0.125149	-0.216537	0.118936	-0.152229	0.0188783	-0.193976	-0.0749054	-0.0289952	-0.0546722	0.00818563	0.0943501		0.0917541	-0.0568842	-0.287044	-0.115899	0.200406	0.147188	-0.0243224	0.0629454	-0.190085	0.21111	-0.232187	-0.223384	-0.0867963	-0.218337	0.00440157	0.203589	0.125213
877	-0.01578	0.00329309	-0.0461121	0.0282603	-0.0139375	0.0205023	-0.0707413	-0.0139207	-0.111907	0.12039	0.0453219	0.0357324	0.0400374	0.049898	0.0907052	0.00429905	-0.00081015		0.815509	0.737942	0.36094	-0.0997831	-0.430717	-0.298484	-0.550258	-0.20416	-0.30898	-0.266073	-0.166443	-0.285189	-0.176445	0.0607229	0.157691	0.0746241	0.320444
878	-0.0099406	0.0807625	0.0611537	0.0484842	0.0398368	0.0509675	-0.119882	0.0673792	-0.0531959	-0.0662857	0.0672796	-0.0328262	-0.0513876	-0.0746832	0.0508202	0.0478014	-0.0945258		0.832226	0.589056	0.436249	-0.150949	-0.486079	-0.305832	-0.607452	-0.239596	-0.324311	-0.455114	-0.150517	-0.119534	-0.012618	0.0682994	0.23422	0.250033	0.410366
879	-0.0516296	0.143487	0.187695	0.0659751	0.122278	0.093789	-0.0260374	0.0322317	-0.0800967	0.0397194	-0.127128	-0.00937313	-0.086233	-0.0488099	-0.0374512	-0.0358076	-0.109134		0.490774	0.599709	0.355407	-0.0728269	-0.352934	-0.176873	-0.477763	-0.0357383	-0.257716	-0.138908	-0.187622	-0.202997	-0.138395	-0.0369062	0.144124	0.0494843	0.395876
880	-0.0746573	0.1016	0.237903	0.106105	0.112158	0.0768921	-0.0728406	0.0570519	0.00113435	0.0788774	-0.108815	-0.00732028	-0.068512	-0.109765	-0.0618729	-0.0845706	-0.110552		0.37979	0.405306	0.382869	-0.0472448	-0.330612	-0.158944	-0.286289	0.00015254	-0.119807	-0.203462	-0.147275	-0.174854	-0.157155	-0.0987705	0.0535381	0.047772	0.331697
881	0.0092435	0.124152	0.22886	0.0642806	0.0816526	0.0259591	-0.0740989	0.0810424	-0.0144588	0.0682975	0.0726578	-0.0802273	-0.0937001	-0.154022	-0.0844241	-0.0643075	-0.147387		0.158295	0.0119674	0.243675	-0.118128	-0.170668	-0.073849	-0.289291	0.057973	-0.0503893	-0.132532	0.00642391	0.0508937	-0.104889	-0.0827417	0.116129	0.142356	0.374606
882	0.0549924	0.233247	0.176329	0.10467	-0.0190609	0.0639845	-0.0987674	0.118204	-0.0435152	0.108081	-0.0659816	-0.0377211	-0.0802079	-0.102102	-0.125814	-0.0970863	-0.10993		0.149442	0.113076	0.197077	-0.11002	-0.157353	-0.0231142	-0.24067	0.109262	-0.0561278	-0.186732	-0.133178	-0.0341389	-0.134327	-0.072142	0.120968	0.120636	0.363501
883	-0.128131	0.206128	0.327384	0.0578099	-0.00978071	0.131702	-0.0865163	0.140008	0.00503038	0.0768071	-0.0461211	-0.0453368	-0.0358866	-0.144704	-0.11926	-0.0616609	-0.153039		0.119153	0.318726	0.27797	0.0962643	-0.121492	-0.145658	-0.200531	0.140421	-0.140079	-0.0219309	-0.00771799	-0.0664484	-0.182994	-0.207078	0.0783998	0.0920942	0.117708
884	0.0227291	0.240113	0.22798	0.17293	0.0900066	0.0550147	-0.0092493	0.103973	-0.0449173	0.0979115	-0.0151279	-0.0821504	-0.161182	-0.146691	-0.104203	-0.225871	-0.19684		0.258979	0.167994	0.310782	-0.0355515	-0.0435594	-0.166164	-0.36954	0.0862713	-0.00687218	-0.151825	-0.134306	-0.0828924	-0.2174	-0.101758	0.071628	0.0453102	0.434505
885	0.0356248	0.192792	0.254677	0.135635	0.0596157	0.0555314	-0.153923	0.0383213	-0.0862787	0.0375317	0.0324713	-0.0778985	-0.0865635	-0.124006	-0.107793	-0.0482455	-0.116522		0.309532	0.50426	0.375114	-0.0714551	-0.136462	-0.164248	-0.447101	0.0474413	-0.102459	-0.0412355	-0.136073	-0.104099	-0.162983	-0.105514	0.0560756	0.0555616	0.227625
886	-0.0449191	0.146141	0.344112	0.0175283	0.0325542	0.0745972	-0.184487	0.0293094	-0.065956	0.0435158	0.0241183	-0.00451185	0.0230986	-0.102385	-0.0607298	0.0106809	-0.119932		0.0991116	0.614963	0.244599	-0.0838825	-0.154588	-0.173602	-0.295798	0.0171214	-0.0134557	0.263928	-0.0148433	-0.154683	-0.167836	-0.181515	0.0375568	0.0721626	0.0972409
887	-0.0368276	0.0402722	0.0636802	-0.0372438	0.0276327	0.0809288	-0.00237829	0.0900941	0.0712563	-0.0986033	-0.0440916	0.117876	-0.00305065	0.0403678	0.0621491	0.0751562	-0.139111		-0.215199	-0.0721859	-0.0222395	0.165576	0.102981	0.0290937	-0.0525256	-0.0323452	0.0406928	0.372793	-0.0734521	-0.0615942	-0.00229485	-0.209021	-0.069009	0.243508	-0.110386
888	-0.257411	-0.264654	-0.231333	-0.120583	-0.0545293	0.126961	0.258911	-0.0168603	0.0336231	0.0267696	0.228801	0.0754137	0.0641968	0.0487394	0.0318671	0.103874	0.100445		-0.304366	0.0108414	-0.204302	-0.0878566	0.0837573	0.0831489	0.403279	-0.0626736	0.00670126	0.279002	-0.331589	0.260725	-0.124008	-0.0769352	-0.0932871	0.20373	-0.101958
889	-0.00936677	-0.242384	-0.141944	0.0344283	0.129762	0.0516426	0.186206	0.0103173	0.0519561	-0.114148	-0.0881472	0.00294273	-0.0285204	0.0568216	0.00609951	0.0766482	-0.026902		-0.207692	0.11749	-0.399684	-0.030957	-0.0152212	0.165964	0.089176	0.147966	0.0864218	0.384371	-0.00129018	0.132495	-0.0238775	-0.292527	-0.102724	0.104462	0.0359726
890	0.123997	0.161756	0.0593415	-0.0111231	0.0308688	-0.0261716	-0.0685936	0.00319785	-0.133576	-0.126632	-0.0702577	0.00183248	-0.0322122	-0.0139083	0.0753535	-0.00403713	-0.0515472		-0.0520369	-0.385895	0.0373504	0.0212442	-0.101519	0.000899448	-0.150063	0.199289	0.203823	0.138644	0.416192	0.102086	0.129255	-0.0841358	0.0696838	0.00545393	0.224179
891	0.488803	0.565483	0.420363	0.106694	-0.00345142	-0.041235	-0.254883	-0.0672631	-0.231196	-0.1622	-0.138628	-0.0876949	-0.18563	-0.241731	-0.179683	-0.135574	-0.258337		0.449289	0.434963	0.549058	0.319066	0.0507151	0.0533391	-0.259705	0.228703	0.0529424	-0.0921232	0.110106	-0.0679062	-0.2163	-0.494419	-0.274893	-0.489209	-0.240207
892	-0.168203	-0.439494	-0.143835	0.185825	0.467049	0.048426	0.168981	-0.128568	0.232835	-0.113807	-0.00103456	-0.220644	-0.0799093	-0.0545905	-0.0654374	-0.054908	0.0880741		0.167813	0.254827	-1.03791	-0.0286621	0.358022	0.139494	-0.00703472	0.388051	-0.18195	0.582297	0.0240631	-0.201148	-0.218278	-0.493876	-0.0657883	-0.00810783	-0.0681714
893	0.113803	0.136336	-0.13757	-0.200979	-0.160719	-0.168581	-0.0798405	-0.0577708	-0.0408643	0.0874234	0.108522	0.123691	0.0273426	-0.00676258	-0.0349684	0.0898929	0.129169		0.050541	0.242662	-0.2494	-0.228267	-0.250751	-0.217319	0.00172533	0.284497	0.231561	0.357523	0.299313	-0.156609	-0.22267	-0.244691	-0.00316338	0.0425049	0.0832277
894	0.00483956	0.0524564	-0.0306158	0.0388498	0.0177409	-0.00143636	-0.0249445	0.0548178	-0.0343779	0.0559976	0.0249229	-0.0336285	-0.0363256	-0.0241805	0.0391236	-0.0632419	-0.00552895		-0.0410227	-0.0611878	0.178794	0.0661938	-0.00237801	0.0264997	-0.0796868	0.134871	0.0118585	-0.00237379	0.137049	-0.237357	-0.198763	-0.0217376	0.105683	0.0637062	0.252502
895	-0.264029	-0.093698	0.0177917	0.0358883	-0.0386585	0.0900385	-0.0490489	0.0884351	-0.0209487	0.0866969	0.126304	0.0529339	-0.00337768	-0.00454186	0.0743282	-0.0572268	-0.00974333		0.0292164	0.145507	0.386752	0.349904	0.221009	0.287479	-0.0569489	0.118553	-0.0736693	-0.263553	-0.277972	-0.247547	-0.351145	-0.185322	-0.144325	-0.0448007	0.0506903
896	-0.0426981	-0.00746641	-0.00305355	-0.0365995	-0.0582552	0.0219936	-0.0397903	0.0584111	-0.065512	0.0522272	0.060374	-0.0131068	0.0601158	0.0181418	0.0296212	0.0516419	-0.0135518		0.541923	0.524269	0.531983	0.282794	0.0824281	0.191399	-0.0507941	0.0409287	-0.0991692	-0.445302	-0.313346	-0.315924	-0.354283	-0.316492	-0.213636	-0.215112	-0.165669
897	-0.0522844	-0.033768	-0.0314797	-0.0581596	-0.0879159	0.00538008	-0.0779292	0.0587374	-0.0519449	0.0551807	0.0469811	0.00656318	0.0217455	0.0526612	0.0640464	0.0682744	0.0674242		0.713053	0.495382	0.497147	0.342607	0.0984038	0.225656	-0.0254942	0.0530799	-0.0578492	-0.372156	-0.365694	-0.367918	-0.431994	-0.358478	-0.301405	-0.334762	-0.272007
898	-0.00591665	0.116844	0.153062	-0.0112059	-0.115445	0.0139911	-0.106234	0.0788236	-0.105096	0.0628099	0.102066	0.0126791	-0.00531539	-0.0212461	-0.0129176	0.00801652	-0.0426729		0.617011	0.47439	0.493852	0.121283	-0.0043966	0.139264	-0.00220702	0.0821341	0.0142461	-0.067096	-0.281619	-0.257771	-0.371116	-0.315569	-0.348362	-0.20941	-0.229906
899	0.0430666	-0.159039	-0.0393476	-0.160865	-0.178375	0.000699776	0.0855787	-0.0264876	-0.0474023	-0.00836049	0.339923	0.0803973	0.106123	0.0499965	-0.0190042	0.12288	0.0479055		-0.136305	-0.100567	-0.12163	-0.286722	0.186306	0.199047	0.356239	-0.119831	0.18095	0.041118	-0.183746	-0.0317316	0.00888093	0.0226267	-0.108822	0.188736	-0.313188
900	-0.0957197	-0.590574	-0.524071	-0.181988	0.0853557	0.117789	0.324814	-0.0530415	0.26052	-0.208852	0.170606	-0.0132698	0.0921724	0.213509	-0.10558	0.220935	0.179664		-0.0667028	-0.685399	-0.724327	0.0552668	0.370264	0.204234	0.499135	0.0459911	0.0641286	-0.043758	-0.22485	0.0420714	0.15664	-0.0547456	-0.0534041	0.160059	-0.0452806
901	0.201332	-0.007966	-0.263849	-0.150459	-0.00123323	-0.0377253	0.0979404	-0.0233458	-0.0466295	-0.118237	0.157236	-0.00284501	-0.0286288	-0.0743099	0.159098	0.0224061	0.0949635		0.0311108	-0.0372047	0.239744	0.0277444	-0.0112378	-0.156305	-0.149226	0.128547	0.0433373	-0.0988387	0.238291	-0.123298	-0.00611315	-0.132025	0.0807709	0.149587	0.1183
902	-0.0482536	-0.0147909	0.140128	-0.0938125	-0.0928551	0.0101789	-0.0352089	0.0272812	-0.027968	0.0781639	0.0306924	-0.0219291	0.11188	-0.0443329	-0.0563359	0.153639	-0.0112586		0.115836	0.187725	0.218962	0.0918531	-0.0204695	-0.114789	-0.155689	0.175454	-0.0105959	0.108659	0.120348	-0.224947	-0.0799696	-0.0865159	0.0403389	-0.085738	-0.0843859
903	0.0889139	0.141801	0.200696	0.0365128	0.0564488	0.0283441	-0.00536477	0.0788735	-0.0776935	-0.0827313	-0.262781	-0.116205	0.0290333	-0.0748124	-0.0547722	-0.00739543	-0.0756217		0.326957	0.29741	0.320943	0.283127	0.141122	-0.137076	-0.177642	-0.113163	-0.0899863	-0.18766	0.0102662	-0.207493	-0.110483	-0.166766	-0.112185	-0.1682	0.110062
904	0.0482948	-0.0322685	-0.0994401	-0.118111	-0.0443837	-0.0610103	-0.0108421	0.066949	-0.027245	0.0495699	-0.026256	-0.00451774	-0.00482481	0.0802022	0.126231	-0.00996263	0.071822		0.320041	0.258286	0.20207	0.12329	-0.0491293	-0.132482	-0.113498	-0.101041	0.012148	-0.247601	0.00284405	-0.121423	-0.0694405	-0.177701	0.0180984	-0.0408347	0.0157705
905	-0.0797304	0.0404244	0.191388	-0.0629456	0.0649169	0.00414172	-0.00663492	0.129792	-0.0433179	-0.077427	-0.254271	-0.116037	0.101005	-0.135904	-0.0343381	0.137378	0.0111275		0.316307	0.125272	0.121471	0.184217	0.115074	0.0841023	0.00938241	-0.228255	-0.0285794	-0.437685	-0.211942	-0.131555	-0.0315814	-0.117494	-0.062516	-0.0155306	0.0310349
906	0.0811941	0.0998764	-0.048152	-0.00262177	0.031227	-0.0326842	0.0657834	0.00922301	-0.0487475	-0.00436019	-0.00909561	-0.0243458	-0.0651825	-0.0476819	0.00531499	-0.0462788	-0.0712122		0.219878	-0.0625167	0.0637802	-0.0661727	0.0412586	0.181225	0.291948	-0.143449	-0.00816439	-0.278445	-0.257117	-0.0174777	-0.0136162	-0.0884216	-0.0934499	-0.0257404	-0.24034
907	-0.0173896	-0.0265861	-0.0447252	-0.0964601	-0.0719266	-0.0331385	0.0539072	0.0327518	-0.058233	0.0253168	0.117765	-0.00192004	0.0444122	0.0105794	0.0350215	0.0623959	0.0250994		-0.170521	-0.192814	-0.0731883	0.0287529	0.093147	0.28452	0.326383	-0.0743416	0.15278	-0.180877	-0.331974	0.0365807	0.0225998	-0.00776725	-0.1756	-0.0194167	-0.176664
908	-0.0115315	0.119038	0.227122	0.0696019	0.0220055	0.0205006	-0.042779	0.0598301	-0.057802	0.057815	-0.146292	-0.0906093	-0.00937636	-0.0370459	-0.115027	0.0200103	-0.0648108		-0.214146	-0.0536875	0.167047	0.0402393	0.141152	0.181189	0.247972	0.0111738	0.0630237	-0.0357849	-0.196119	0.0849182	-0.08963	-0.116247	-0.150539	-0.143907	-0.158493
909	0.00425027	0.0956846	0.170416	0.0107001	-0.0329298	0.0246783	-0.0385012	0.0617347	-0.052086	0.0259622	-0.0927398	-0.0727522	0.0394124	-0.0343874	-0.0402047	-0.00138038	-0.022679		-0.365673	-0.154791	0.0054325	0.0750327	0.0633064	0.204341	0.179592	-0.0724789	0.169462	-0.0538432	-0.264095	0.251097	0.0413132	0.0249804	-0.111156	-0.0260706	-0.12077
910	-0.0634055	0.059627	0.123243	-0.00822931	-0.0739215	0.022932	-0.0135942	0.0706855	-0.109258	0.058205	0.317159	-0.0221413	0.0441372	-0.100033	0.0201581	-0.0522765	-0.0406394		-0.283821	0.0975618	0.285962	-0.0489309	-0.0860832	0.0941999	0.0800109	0.0590163	0.113275	0.196407	-0.150511	0.0865078	-0.0493761	0.0233969	-0.137525	-0.0135608	-0.291974
911	-0.0173039	0.135605	0.147665	-0.00927436	-0.089833	-0.0338005	-0.0514794	0.0871998	-0.110598	0.0679895	-0.207643	0.0298224	0.104244	0.0160257	0.00665374	0.0750757	-0.00288627		-0.308807	-0.144548	0.0337667	0.10345	-0.0366141	0.0690148	0.104613	0.0330438	0.16919	0.0551566	-0.17911	0.165367	0.00942816	0.0703208	-0.14883	-0.0352719	-0.109784
912	0.0393157	0.018754	-0.0524908	-0.075003	-0.0741071	-0.00437014	-0.0456637	0.0346066	0.00571387	0.0345953	-0.0751413	-0.0888488	0.030194	-0.0308646	0.0619851	0.0457003	0.128545		-0.104534	-0.411599	-0.454632	0.0328942	0.0699878	0.0959521	0.238405	0.0151239	0.178014	-0.239359	-0.294927	0.315155	0.0566515	0.0261012	-0.0545868	-0.0042588	-0.000518932
913	0.0190268	0.0882295	-0.110232	0.00366109	-0.132205	-0.0747407	-0.048832	0.110001	-0.0415899	0.177466	-0.033694	0.042046	-0.0227792	0.0544304	0.0176165	0.0380191	-0.0259556		0.0167534	-0.247607	-0.293359	-0.028486	-0.160596	-0.00689593	0.00933549	-0.0150162	0.032653	-0.178454	-0.0331135	0.15628	0.156289	0.199018	0.0263127	0.00268212	0.0155895
914	0.00181761	0.106916	0.0507929	0.00499312	-0.0830777	-0.0542539	-0.11249	0.0575919	-0.0341242	0.064221	-0.00675842	-0.00869521	0.0361276	3.27e-05	0.0272489	0.0124337	0.0210445		0.19428	0.0901161	0.192712	-0.0486975	-0.247298	-0.275192	-0.338167	0.059299	-0.0452994	0.00595262	0.251275	-0.055629	0.0464518	0.025719	0.154792	-0.0340728	0.0414851
915	0.00239671	0.15309	-0.0624271	-0.010853	-0.131623	-0.0525064	-0.121056	0.0417682	-0.0545914	0.050753	0.208832	-0.0324176	0.0260712	-0.0703262	0.0479416	-0.0213645	0.0710268		0.065196	0.126919	0.232269	-0.0532246	-0.211423	-0.280292	-0.279109	0.062952	-0.0895627	0.12146	0.334716	-0.0955587	0.0534924	0.0540102	0.067966	0.0253911	0.0524048
916	-0.038335	0.0291735	0.000531805	-0.0150132	-0.102654	-0.0328676	-0.0308885	0.045946	0.0377935	0.0351257	0.184575	0.0224546	0.0253914	-0.0310846	0.0418203	-0.00290233	-0.0538869		-0.218398	0.10471	0.245071	0.00937183	-0.103272	-0.229297	-0.232377	0.216029	0.0567747	0.373789	0.290985	-0.197366	-0.0729699	-0.0807705	0.00461357	0.0541775	0.021025
917	0.0634658	0.095437	0.0269244	-0.0460538	0.00805237	-0.0350298	0.0136471	0.00866014	-0.122556	-0.00921222	-0.117342	0.0298237	-0.0359084	-0.0457782	0.0793022	0.021253	0.0172907		-0.0526869	0.00431598	0.180264	0.0966191	0.0726093	-0.221746	-0.128476	0.0861068	0.0142081	-0.0125286	0.121873	-0.0820772	0.00384933	-0.00288979	0.0940252	0.0104762	0.0726163
918	-0.0868192	-0.223022	-0.316358	-0.14112	0.00753237	-0.040215	0.259832	-0.0274802	0.115301	-0.112364	0.0908898	0.0676698	0.0784223	0.107003	0.104822	0.115411	0.100319		-0.606907	-0.477657	-0.286813	-0.25298	0.00662289	0.0509179	0.129455	0.0280423	0.161826	0.0163732	0.0168765	0.0562807	0.240074	0.260575	0.184831	0.516046	0.0344762
919	0.21231	-0.0391861	-0.0895264	-0.177233	-0.112618	-0.055357	-0.0744291	-0.135995	-0.0541158	-0.0209878	0.285721	0.0515135	0.0578944	-0.0188414	0.0568798	0.110047	0.0117235		0.275924	0.15904	0.112881	-0.111389	-0.26744	-0.0756807	-0.0922735	-0.114233	-0.148862	-0.0416826	0.162511	-0.0328362	0.0480828	0.0658714	0.124318	0.0486831	-0.0163236
920	0.146371	0.0951463	-0.0364122	-0.0444212	-0.159546	0.060832	-0.0132995	0.0413605	-0.0505414	0.0601689	-0.0703799	0.0702884	-0.0410534	0.00930941	0.0491348	-0.011017	-0.0395528		0.376018	0.270739	0.230139	-0.0263299	-0.197263	-0.221108	-0.294371	-0.00460347	-0.122059	-0.035748	0.137645	-0.173539	-0.0399724	0.026416	0.219087	-0.0195975	-0.0423427
921	0.0907411	0.170985	0.119785	-0.0135911	0.0124657	-0.00852329	-0.0279734	0.0754367	-0.058715	0.00710367	-0.0486287	-0.0463772	-0.0303068	-0.0921039	-0.0102092	-0.0674326	-0.0594013		0.470652	0.476609	0.351599	0.115019	-0.0953379	-0.162095	-0.285626	-0.0763461	-0.161053	-0.261463	-0.0807372	-0.237375	-0.0678658	-0.114278	0.07119	-0.0664345	0.120168
922	0.077007	0.0805347	0.0112784	-0.0786202	-0.0439681	0.0211991	-0.0666972	0.0596532	-0.0565327	0.0269907	0.0733348	-0.083351	0.018891	-0.102023	-0.0432652	0.0262196	0.013762		0.581616	0.422202	0.323922	0.0812021	-0.163634	-0.01665	-0.241507	0.0298366	-0.13539	-0.323091	-0.0934588	-0.107332	-0.129199	-0.190128	-0.0857285	-0.0552143	-0.0836027
923	0.0870121	0.196977	0.0872812	0.033547	-0.0678694	0.00513232	-0.0459997	0.0520602	-0.00498318	0.0923328	0.13769	-0.0627783	-0.127094	-0.0820412	-0.0623968	-0.114607	-0.0752118		0.602357	0.569888	0.420555	-0.00710041	-0.201189	-0.0342861	-0.292855	-0.0446584	-0.0833519	-0.344189	-0.156774	-0.121188	-0.0985856	-0.17734	-0.0645984	-0.177912	-0.0894109
924	0.0764266	0.246325	0.162003	0.11047	0.0248319	0.0879334	0.0242472	0.110551	-0.0280225	-0.00327382	-0.213793	-0.123075	-0.0439626	-0.124785	-0.0640929	-0.0698074	-0.147057		0.556513	0.318486	0.160316	0.135223	-0.0437991	0.0845379	-0.127347	-0.0779177	-0.101672	-0.341701	-0.276684	-0.0569949	-0.122819	-0.156919	-0.108385	-0.188837	-0.0744846
925	0.0862955	0.302868	0.242859	0.117761	0.0289485	0.0268596	-0.0249378	0.0618434	-0.0674207	-0.00577004	-0.258224	-0.0846938	-0.0550166	-0.103416	-0.116526	-0.0668219	-0.114681		0.331878	0.178963	0.455275	0.047232	-0.031679	0.0153698	-0.247086	0.0965112	-0.111547	-0.194812	-0.126211	-0.0214071	-0.0666869	-0.162278	-0.042693	-0.188158	-0.0331012
926	0.0448226	0.314654	0.227128	0.121516	-0.0225391	0.0989321	-0.061217	0.145379	-0.0626874	-0.0180948	-0.15689	-0.101917	-0.0844961	-0.151201	-0.142139	-0.0771879	-0.160806		0.220485	0.173328	0.343831	0.0505516	-0.0675223	0.0502	-0.227473	0.122038	-0.0962689	-0.162381	-0.0273758	-0.0321256	-0.0593075	-0.190931	0.038297	-0.0769856	0.0645891
927	0.0908316	0.245211	0.208285	0.0466756	0.00530154	-0.0129629	-0.0858429	0.0589505	-0.090123	-0.0685446	0.0340807	-0.0943764	-0.0716489	-0.118699	-0.0709088	-0.0538066	-0.113627		0.0663283	0.118411	0.445661	0.0219852	-0.044392	-0.112509	-0.385261	0.136367	-0.026594	-0.133247	0.0896485	-0.0156692	-0.0668774	-0.176279	0.102836	0.00741422	0.175115
928	0.0210639	0.0420037	-0.0165811	-0.0221273	-0.0617655	-0.0828286	-0.0466042	-0.0022381	-0.0917988	-0.0188367	0.0565901	-0.0246939	0.0412882	0.0385327	0.0195848	0.0901098	0.0281974		0.174231	0.278553	0.0638944	-0.222864	-0.347785	-0.171983	-0.200687	0.100462	-0.0456853	0.0109981	0.164243	-0.0376497	0.123768	0.0171711	0.120448	0.0461251	0.0249472
929	-0.114684	0.185129	0.326423	0.0639946	-0.0106421	0.000436265	-0.0887993	0.0796412	-0.0554338	0.00259044	0.137051	-0.035195	-0.0290202	-0.0970728	-0.167145	-0.039185	-0.113023		0.0514693	0.2961	0.238638	-0.180299	-0.279093	-0.190207	-0.263809	0.256097	0.0702489	0.139586	0.129715	-0.0457893	0.0213548	-0.164215	0.101947	0.0769784	0.122868
930	-0.0303899	0.183595	0.226592	-0.0366449	-0.0411712	0.00613916	-0.0266926	0.0353703	0.0181032	0.00903894	-0.0777008	-0.0151952	0.074884	-0.0945184	-0.0627079	-0.0152556	-0.124286		0.170355	0.101129	0.197608	-0.255378	-0.326499	-0.188055	-0.250033	0.235251	0.0567326	0.175476	0.119299	-0.0239732	0.103432	-0.0291832	0.117693	0.00314042	0.0966657
931	0.0283969	0.211699	0.0909699	-0.00221909	-0.127387	-0.029719	-0.101778	0.0511275	-0.0885638	0.0403764	0.00178545	-0.0533076	-0.0507072	0.0149269	-0.0487538	0.0509841	-0.0701642		0.158672	0.31595	0.0017972	-0.126196	-0.407736	-0.189019	-0.163169	0.0710824	-0.0359425	0.0533891	0.089475	0.0407811	0.159846	0.003674	0.120251	-0.00661194	0.0746836
932	-0.0166665	0.14256	0.020017	-0.00123649	-0.0440838	0.0169827	-0.032581	0.083591	-0.0451469	0.0397263	-0.0324793	0.00705852	-0.00917919	-0.0923917	-0.00312309	0.0118205	-0.0754543		0.179267	0.0659344	-0.21117	-0.187789	-0.312833	-0.0707114	-0.0363474	-0.0268039	0.0109682	-0.0773809	0.0311571	0.0757646	0.230046	0.0579327	0.123062	0.0303914	0.0966424
933	-0.0143178	0.0600985	0.0571622	-0.0368575	-0.0802318	0.00950383	-0.0283833	0.0436755	-0.0280292	0.0261086	0.0483662	0.00907234	-0.0150437	-0.0329703	-0.0240374	0.0369491	-0.0292217		0.140199	-0.0663323	-0.042459	-0.0325198	-0.181739	0.00715025	0.00920411	-0.0277715	-0.0193718	-0.120102	-0.105386	0.110408	0.0766364	0.0157967	0.0611605	0.0349949	-0.0172996
934	0.0433468	0.0290018	-0.00216028	-0.070072	-0.040929	-0.00647257	0.0149642	0.0126708	0.0652695	-0.0280978	-0.157953	0.0440335	0.00852236	0.0594321	-0.016778	0.0546395	-0.00446445		0.0969472	0.00487647	0.0617485	-0.0230529	-0.0498832	-0.127531	-0.0285506	0.0396403	-0.0590248	0.0224652	0.0856736	-0.087257	0.0180026	0.06256	0.106431	-0.0397637	0.0101682
935	0.0242641	0.174004	0.299191	0.0243901	-0.0778695	0.048836	-0.0727913	0.0223685	-0.0561623	-0.0109875	-0.0460214	0.025629	0.011708	-0.120171	-0.0352854	-0.045466	-0.127388		-0.0631875	-0.0213259	0.372192	-0.0673112	-0.0337341	-0.0858433	-0.220788	0.257798	-0.00589529	0.246353	0.143711	-0.0635848	-0.121675	-0.0255524	0.0498027	-0.00302554	-0.0515941
936	-0.00367792	0.112184	0.0909047	-0.0383332	0.0193979	-0.022389	-0.0432436	0.0331404	-0.00850132	0.028146	0.0858389	-0.0166667	-0.0591574	0.023461	-0.0535366	-0.0580221	-0.0663631		-0.124017	-0.0283354	0.16215	-0.0523208	0.00356237	-0.0605902	-0.188142	0.205573	0.071145	0.118446	0.193733	-0.0735433	-0.024195	-0.0179123	0.147615	0.0235583	0.117077
937	0.00646266	0.0116906	-0.197035	-0.0210741	-0.0654422	0.0231326	-0.0697872	-0.0143672	-0.0684719	0.0200512	0.260246	-0.00187174	-0.0458501	0.0804613	-0.0779881	0.0281377	-0.00149293		-0.370618	-0.377158	-0.196925	0.00733623	0.00099798	0.526125	0.294596	-0.0182457	0.0970649	-0.250853	-0.183336	0.184518	0.031031	-0.0817159	0.00881192	0.0853088	0.043536
938	0.00598156	0.112491	0.174168	0.0749589	0.0365092	0.021197	-0.0654937	0.0849831	-0.0251686	0.0707593	-0.107517	-0.042178	-0.0699018	-0.093698	-0.139911	-0.0351233	-0.121552		-0.158136	-0.162732	0.134699	0.183806	0.105989	0.355233	0.19747	0.0798833	0.100253	-0.120991	-0.258725	0.0999369	-0.0478518	-0.231745	-0.0631138	-0.132708	-0.142327
939	0.0735429	0.0670548	0.219859	0.0220579	0.0089434	-0.0744019	-0.0980838	-0.00307875	-0.10511	-0.0381045	-0.148007	-0.0556521	0.0171469	0.0122195	0.00889266	0.0263919	0.0693649		-0.395132	-0.418227	0.132344	0.161955	0.173186	0.397374	0.19404	0.030058	0.125467	-0.185085	-0.0993293	0.105796	-0.00935898	-0.040575	-0.0881174	-0.0919316	-0.185771
940	-0.0614396	0.218433	0.213308	-0.0365709	-0.0476138	0.0409243	-0.00409368	0.0290945	-0.0285909	0.0421172	-0.0219218	0.0267973	-0.0416416	-0.0928281	-0.0864341	-0.0372925	-0.0892724		-0.499988	-0.436319	0.153736	0.33205	0.192725	0.356426	0.189179	0.181053	0.172301	-0.0413063	-0.0147654	0.0963836	-0.00660495	-0.126846	-0.114532	-0.211979	-0.259897
941	0.0458477	0.0921578	0.0939455	-0.0361686	-0.0550392	0.030205	-0.106808	0.0942876	-0.0615117	0.0397661	0.0481931	-0.0074565	-0.0253478	-0.0308476	-0.0665845	0.0494453	-0.0317332		-0.337818	-0.197908	0.297596	0.269539	0.187232	0.246601	0.0627346	0.179741	0.118015	-0.0409364	0.0125554	0.111028	-0.0394624	-0.199258	-0.152208	-0.213217	-0.126134
942	0.0490346	0.100307	0.133596	-0.0258042	-0.0484253	-0.0213611	-0.0278835	0.0781165	-0.0941907	0.0707057	-0.158443	-0.0230739	0.0582484	0.0132346	-0.00500475	0.00657898	-0.0599526		-0.49472	-0.334605	0.461994	0.368629	0.302125	0.12963	-0.091183	0.290302	0.119268	0.114142	0.178851	-0.0458187	-0.114499	-0.213144	-0.17041	-0.111933	-0.151789
943	-0.0893348	0.265639	0.309896	0.0418055	-0.0717819	0.00327544	-0.141319	0.0541023	-0.0138609	0.156557	-0.113836	-0.0503538	-0.0219421	-0.0533933	-0.16491	0.022408	-0.0867739		-0.563455	-0.109291	0.697436	0.438363	0.325065	0.0312693	-0.0894159	0.298415	0.118714	0.19682	0.222083	-0.128244	-0.178507	-0.30801	-0.197986	-0.248299	-0.170616
944	-0.0271313	0.0648222	0.247368	-0.0037499	0.0235123	0.0316311	-0.049835	0.0814845	-0.0416038	0.00821652	-0.0717433	0.010663	-0.0123478	-0.0734517	0.0080819	0.00541315	-0.118837		-0.335914	-0.0907414	0.443455	0.440454	0.327181	-0.0569946	-0.0304427	0.283797	0.121283	0.252332	0.21918	-0.252603	-0.185704	-0.299485	-0.0930441	-0.225372	-0.162992
945	-0.0761181	0.0902665	0.165776	-0.0423426	-0.216902	-0.04801	-0.110549	0.0219648	-0.122958	0.0877809	0.29538	0.0152433	0.0422075	0.0208481	-0.0411661	0.0569406	0.00149511		-0.185762	-0.232077	0.427728	0.139032	0.0866579	-0.0249275	-0.164769	0.355866	0.0529011	0.284959	0.2575	-0.107839	-0.132229	-0.112632	-0.0256318	-0.0678711	-0.0314684
946	-0.00571837	0.0767613	0.148325	-0.117496	-0.154795	-0.0403123	-0.164272	0.0517594	-0.143874	0.14821	0.167713	0.137115	0.0607351	-0.025639	0.0788369	0.0487115	0.0311478		-0.216992	-0.339451	0.15428	0.104736	-0.0328329	-0.073958	-0.165143	0.267525	0.0856817	0.565493	0.388874	-0.119851	-0.0568328	0.0177446	0.0938931	-0.0870504	-0.116541
947	0.125424	0.131565	0.0469808	-0.0781905	-0.196637	-0.0095712	-0.0172881	0.0308566	-0.116952	0.0397566	-0.291477	0.101556	0.0452137	0.128075	0.02233	0.0813694	-0.0535075		0.298437	0.0141523	0.363628	0.246	0.0919649	0.0622421	-0.0864388	0.0682655	-0.127661	-0.0419441	0.131285	-0.183024	-0.219824	-0.17991	-0.145389	-0.155346	-0.0772426
948	0.047362	0.19692	0.29736	0.117723	0.040802	0.0929765	0.011843	0.0946407	-0.65917	0.0154235	-0.161248	-0.0121167	0.0547934	-0.0588527	-0.118914	0.0506001	-0.117575		0.255506	0.17025	0.638983	0.375632	0.314368	-0.0133996	-0.19528	0.14395	-0.0804697	-0.105868	-0.0451307	-0.235847	-0.296502	-0.380861	-0.173588	-0.250851	-0.0585794
949	-0.0684314	0.179798	0.362864	0.122268	0.0922017	0.117846	-0.100031	0.0917624	0.0163606	-0.011959	-0.166585	-0.0326908	-0.0475596	-0.151153	-0.136843	-0.0583084	-0.181461		0.145917	0.12331	0.690967	0.404235	0.301965	-0.0319674	-0.235758	0.207	-0.0461814	-0.00999819	0.0226986	-0.308305	-0.370692	-0.35176	-0.198735	-0.14821	-0.0799356
950	-0.106101	-0.0593522	0.0456001	0.0132256	0.0430894	-0.0550172	-0.0880013	0.0322331	0.00852616	0.0473186	0.153937	-0.0199472	-0.0565088	0.0100797	-0.029082	0.0393011	-0.00369815		0.0810132	0.0781536	0.330556	0.298077	0.229503	0.0592162	-0.0312313	0.0738682	-0.149967	-0.0940766	0.00825146	-0.254407	-0.276663	-0.198924	-0.109261	-0.0540452	0.0010819
951	0.0998982	0.138692	-0.0685197	-0.0477307	-0.118303	-0.0461354	-0.0805269	0.0321741	-0.0880162	0.125699	0.214602	-0.0388775	-0.0135607	0.00394469	-0.0186557	-0.059322	-0.000490616		0.125592	0.222377	0.217892	0.10931	-0.0369055	0.0689998	-0.00362676	0.00302804	-0.0380107	-0.0856163	0.0420661	-0.201024	-0.126031	-0.0510596	0.0184817	-0.0987335	-0.205477
952	0.0177208	0.0932177	0.118149	-0.0291389	-0.00390645	0.00787636	-0.0518526	0.0385236	-0.0202679	-0.0200054	0.10272	0.0117986	0.0301957	-0.0275617	-0.0553867	0.00338432	-0.0750978		0.00415427	0.0157242	0.0150788	0.102763	0.0929378	0.193896	0.253203	0.0463705	-0.0397223	-0.00961791	-0.261824	0.0317478	-0.0965609	-0.100893	-0.189882	-0.073765	-0.21697
953	-0.0796387	0.101096	0.158632	-0.0343678	-0.0496042	0.0317839	-0.0499847	0.0635088	-0.034973	0.0952662	0.0109604	0.0220872	0.0102972	-0.0469861	-0.0364014	-0.00174949	-0.0608121		-0.369486	-0.158253	-0.00276272	0.0701592	0.128097	0.237467	0.176672	0.0921901	-0.0111905	-0.0134774	-0.142832	0.0505661	-0.0518271	-0.00358135	-0.131136	0.0567181	-0.117213
954	-0.116588	0.00372558	0.0362374	-0.0764885	-0.0755073	-0.0306706	-0.053374	0.0277246	-0.0134779	0.0846623	0.10959	0.00571825	0.0281896	0.0446802	0.00467066	0.0118243	0.062389		-0.455567	-0.281486	-0.0969221	-0.108558	0.14883	0.229347	0.250667	-0.0541848	0.155309	-0.145718	-0.276742	0.232461	0.0965315	0.177921	-0.0497103	0.0707028	-0.0894058
955	0.0010752	0.0101851	-0.062625	0.0129534	-0.0852579	-0.0153164	0.0715892	0.0526118	0.00950225	0.124008	-0.156463	0.0596682	-0.0295916	0.0453051	-0.0156793	-0.0317412	-0.0615385		-0.192	-0.558604	-0.509308	-0.00968226	0.106025	0.335058	0.29812	-0.191855	0.0335317	0.0203507	-0.0771521	0.299184	0.109814	0.194466	-0.106123	0.12484	-0.0583164
956	-0.00514912	0.0385523	0.027945	-0.0313642	-0.0541318	-0.0278036	-0.0472593	0.0628167	-0.0443802	0.0779699	-0.0666812	-0.0220671	0.0222301	0.0567482	-3.81e-05	0.0327279	0.0137323		-0.437901	-0.124922	-0.144561	-0.226847	-0.0877925	0.188019	0.329364	-0.0755235	0.197346	0.0450244	-0.0856124	0.29059	0.0525967	0.0224264	-0.0520325	0.0726973	-0.0830007
957	-0.0125739	0.110639	0.161301	0.0183057	-0.0881176	-0.0705242	-0.0805363	0.0476371	-0.0481724	0.0509871	0.0704261	-0.00443193	0.00868238	-0.0397577	-0.0274113	-0.0372393	0.00222312		-0.477697	-0.0838197	-0.0696681	-0.0458017	-0.0394819	0.128067	0.352043	0.169445	0.210986	-0.11144	-0.146688	0.131874	0.0909329	0.0240273	-0.174839	0.237753	-0.204694
958	-0.0394251	-0.0559502	-0.00673134	-0.0448439	-0.0729861	-0.0841785	-0.032707	0.0668034	-0.00989817	0.0861908	0.147769	0.0205513	0.0442698	-0.0150645	0.0168609	0.0111643	0.0736419		-0.489276	-0.20743	-0.249785	-0.361934	-0.0624244	0.123263	0.367387	-0.0180723	0.212642	0.187902	-0.207316	0.328061	0.290843	0.169598	-0.0458266	0.244741	-0.247321
959	-0.215665	0.0199923	0.200933	-0.0939527	-0.0630936	0.00535484	-0.0649248	0.115481	-0.0288737	0.127628	-0.0583608	0.0728604	0.078849	-0.00366573	0.0238473	0.0252437	0.0265141		-0.553342	-0.0707527	-0.0245212	-0.374875	-0.101854	0.150497	0.0914575	0.0465872	0.21	0.0780511	0.0175654	0.302806	0.2262	0.169307	0.00244662	0.138568	-0.159116
960	-0.0644738	0.131106	0.270526	-0.0103052	-0.0677974	0.0126293	-0.0459764	0.0772467	-0.0541228	0.0723316	-0.163011	0.0349081	0.0823442	-0.0622062	-0.0540087	-0.00102038	-0.0643723		-0.295971	-0.470036	-0.11087	-0.344575	-0.0368791	0.125244	-0.0465803	0.132063	0.136795	0.282557	0.0173637	0.332168	0.20463	0.162952	0.0272467	0.154192	-0.0607286
961	-0.0503943	0.162927	0.364605	0.103656	0.0209827	0.0114538	-0.0972889	0.0866883	-0.0571912	0.0841121	-0.311737	-0.0242031	0.00896567	-0.0484637	-0.081404	-0.031617	-0.0998368		-0.28087	-0.298406	0.140832	-0.286199	-0.261067	0.0572953	-0.122648	0.269102	0.134401	0.377718	0.258621	0.112554	0.0858291	0.0512375	0.097091	0.034423	0.0171734
962	-0.141676	0.129698	0.193195	-0.0135457	-0.0724967	0.0539372	-0.0548702	0.0482932	-0.0530909	0.0938096	0.0196779	0.0530724	-0.0438806	-0.0159226	-0.0464373	0.0133485	-0.0796507		-0.369662	-0.338039	0.132317	-0.109326	-0.243331	-0.0421122	-0.1451	0.243063	0.191953	0.221091	0.376046	0.173407	0.0690287	0.0191199	0.114706	0.060598	0.147455
963	0.00462642	0.193518	0.241526	0.0435511	-0.0788939	0.00602756	-0.027314	0.0621106	-0.114313	0.102206	-0.108339	0.0566513	0.0315671	-0.06961	-0.0507645	-0.0316017	-0.162612		-0.213491	0.00691171	0.289166	-0.158395	-0.138697	-0.209792	-0.165695	0.228926	0.210055	0.273593	0.327044	0.0669781	-0.0168653	-0.119933	0.0782241	0.00770902	0.0630487
964	0.0307481	0.146376	0.0613474	-0.0421262	-0.031435	-0.053342	-0.0408727	0.000981481	-0.0598586	-0.00557961	0.123806	-0.0594164	0.0100573	-0.0115599	0.00318015	0.0235099	-0.00515244		-0.0229057	-0.0666473	0.185295	-0.205733	-0.238929	-0.235709	-0.214691	0.19956	0.125645	0.319505	0.415832	0.0903189	-0.0453162	0.0137587	0.124121	-0.0149832	0.0843705
965	0.0344708	0.2459	0.217773	0.0116775	-0.114905	0.0725996	-0.0762895	0.0781626	-0.0582189	0.0131611	-0.0710066	-0.0533143	-0.0757998	-0.0592622	-0.0267163	-0.00984703	-0.139102		-0.069837	0.0842363	0.448736	0.11274	-0.0808514	-0.121942	-0.357388	0.191279	0.0792236	-0.0492494	0.222677	-0.106344	-0.0416812	-0.171875	-0.00365192	0.0671132	0.0624446
966	-0.048802	0.195506	0.217607	0.0477675	-0.0116088	0.0572499	-0.0215912	0.0724278	-0.0400282	0.0140266	-0.0640014	-0.0339497	-0.13044	-0.108563	0.00870769	-0.0523947	-0.13571		0.0958044	0.174527	0.41968	0.0788831	-0.0640015	-0.144431	-0.36885	0.129471	0.0891502	0.111199	0.139801	-0.264613	-0.156431	-0.0609253	0.0473042	-0.0772681	0.15039
967	-0.0701761	0.232986	0.218189	0.0394363	-0.0330837	-0.0393814	-0.0390399	0.0503927	0.0125806	0.00781874	0.030729	-0.0381868	-0.0650955	-0.153671	0.0477314	-0.0409961	-0.203231		0.163659	0.280838	0.425557	-0.0374362	-0.111025	-0.20792	-0.372625	0.0713912	0.033362	-0.021822	0.0888662	-0.129608	-0.0868452	-0.0327185	-0.0101988	-0.0176641	0.145935
968	0.0592436	0.103421	0.100711	-0.0322798	-0.130693	-0.0262055	-0.126132	0.00529359	-0.0425711	-0.00274693	0.018893	-0.0637795	-0.0571041	0.0357487	-0.0150034	0.0270261	-0.0269137		#N/A	#N/A	#N/A	#N/A	#N/A	#N/A	#N/A	#N/A	#N/A	#N/A	#N/A	#N/A	#N/A	#N/A	#N/A	#N/A	#N/A
969	0.121595	0.241978	0.166304	-0.000429625	-0.0483509	-0.0113801	-0.0518169	0.0486275	-0.0625767	-0.0256789	-0.293274	-0.0216407	-0.06226	-0.0223718	0.00986699	-0.0232036	-0.0604842		0.330146	0.0669094	-0.0689905	-0.0320051	-0.205034	-0.0776764	-0.173515	-0.119299	0.0769775	-0.131564	0.144843	-0.0736552	0.0304479	0.0762959	0.0728768	-0.0547691	0.150851
970	0.10513	0.152057	0.121024	0.0378041	-0.0409684	0.0052141	-0.0840642	0.0242509	-0.0564567	0.0467796	-0.0114649	-0.0562844	-0.122065	-0.00437664	-0.0368391	-0.0481034	-0.0845902		0.299815	0.0835624	0.128582	-0.0715289	-0.0817628	-0.173375	-0.308165	-0.0344854	0.0637937	-0.0644914	0.132767	-0.0607831	-0.00117932	-0.0318877	0.0363171	-0.0903255	0.28119
971	0.112025	0.109824	0.25492	-0.0548133	-0.102492	-0.0539714	-0.0776745	-0.0301244	-0.0985972	-0.0187497	0.0947698	-0.00980132	-0.0726301	-0.0146835	-0.0663207	0.00123262	-0.0853115		0.252097	0.176747	0.249217	-0.0802527	-0.114379	-0.284122	-0.303544	0.0166815	0.0172784	0.0255294	0.214487	-0.0965361	-0.031277	-0.135509	0.0854102	0.0712683	0.205843
972	0.104686	0.192059	0.000511654	-0.0276081	-0.0681661	-0.046849	-0.0718112	-0.0276674	0.0142607	0.0693732	-0.0905266	0.0434895	-0.0672849	0.0319129	-0.0416048	0.0168742	-0.0462792		0.0610437	0.220257	0.224863	-0.160525	-0.12513	-0.271098	-0.245956	-0.130161	0.0238764	-0.0681932	0.128787	-0.0219396	0.0360056	0.0191482	0.160618	0.0562455	0.184891
973	0.0461423	0.067767	0.0706391	-0.011207	-0.0674545	-0.0141572	-0.0551396	-0.0126488	-0.0711209	0.0199679	-0.0886944	0.00533097	-0.0397973	0.03063	0.0341271	0.0400498	-0.039419		0.0150033	0.185502	0.131463	0.0109747	-0.104869	-0.151475	-0.153425	-0.112515	0.0868128	-0.164924	0.0846129	-0.0522942	0.029706	-0.0467176	0.207784	0.0528244	0.195269
974	-0.0154801	0.1547	0.181986	-0.0208725	0.0552907	-0.0646992	-0.00609255	0.0351639	-0.0168895	-0.0531078	-0.366103	0.0349976	-0.0324449	0.0449837	-0.0112932	0.0165546	-0.0759706		0.0881495	-0.0601093	-0.0122644	0.0758541	-0.0291671	-0.0871988	-0.16489	-0.126947	-0.00856378	-0.110498	0.159876	-0.0703169	-0.0159925	0.0151024	0.140696	0.0470436	0.180965
975	0.00589032	0.162472	0.288493	0.0865672	0.00926695	-0.069285	-0.072107	0.0233812	-0.0231557	-0.0100838	-0.276963	0.0433763	-0.0337678	-0.103701	0.0709937	0.00036329	-0.148298		0.196775	0.135583	0.387639	0.165483	-0.0446577	0.00105131	-0.331616	-0.032396	-0.00945499	-0.00560411	-0.00995219	-0.0448881	-0.179363	-0.11178	-0.0468781	-0.21524	0.0668868
976	-0.00998694	0.199613	0.376848	0.136406	-0.0271481	0.0938774	-0.0478069	0.0790931	-0.0851745	0.00311984	-0.339837	-0.0188579	-0.0497686	-0.0647419	-0.112259	-0.0124274	-0.201705		0.207119	0.173306	0.449565	0.123246	-0.0622489	-0.037009	-0.287391	0.029493	-0.0876582	-0.152305	0.0191067	0.0169299	-0.0403882	-0.173208	-0.0556723	-0.146092	0.0949042
977	-0.0374285	0.137003	0.27902	-0.0130662	-0.0305756	0.0401697	-0.011454	-0.0130631	0.0245062	0.0445968	-0.0738774	0.0447271	0.0158888	-0.132992	-0.0127091	0.00396042	-0.14121		0.0433487	0.253856	0.440622	0.0435806	-0.166051	-0.0961181	-0.250398	0.133259	-0.023084	0.14898	0.105537	-0.0849115	-0.0549202	-0.150958	-0.0689096	-0.0799556	-0.0844155
978	0.0881594	0.191441	0.0895222	0.00674564	-0.0503197	-0.0766981	-0.036425	0.0853581	-0.0350793	0.0482667	-0.162971	0.0275189	-0.0637742	-0.0710961	0.0214861	-0.0356113	-0.0662678		0.127296	0.0995056	0.293148	0.170813	-0.00207777	-0.182259	-0.323009	0.0180699	-0.055337	-0.0321761	0.156731	-0.132679	-0.0624441	-0.0507269	0.0654615	-0.0184574	0.21745
979	-0.0020628	0.161768	0.209141	-0.0653934	-0.0760632	-0.0255648	-0.0545236	0.12133	-0.0401282	0.0687621	-0.0596036	0.000120922	0.0411473	0.0389724	-0.0523979	-0.00883949	-0.0681639		-0.0219123	0.0850313	0.31931	0.0947456	-0.0150544	-0.160121	-0.254417	0.144182	-0.100782	0.0493296	0.196376	-0.116763	-0.0159053	-0.0462453	0.058047	-0.010281	0.0406888
980	0.127813	-0.0307746	-0.501837	-0.0859489	-0.203646	-0.0736366	-0.0627153	-0.0737052	-0.0299422	0.0469431	0.270702	0.0670748	0.0313946	0.0468473	0.168861	-0.00151688	0.168005		-0.0924229	-0.186374	-0.252448	-0.00443209	0.015991	0.149716	0.12377	-0.383131	0.11296	-0.197074	-0.339146	0.0734093	0.141144	0.170154	0.107548	0.0460459	0.353964
981	0.0545309	-0.0504546	-0.0706041	-0.0373606	0.00292141	0.0594505	0.0262079	0.0517243	-0.0249634	0.0770837	-0.340006	0.108758	0.040388	0.0831517	-0.00831425	0.0312911	-0.0335629		-0.471097	-0.228579	-0.280292	-0.0565925	0.0120708	0.205265	0.279067	-0.120847	0.0140521	-0.104082	-0.014005	0.225762	0.119994	0.222247	-0.0395445	0.0575195	-0.0337393
982	0.0938852	-0.00926055	0.168789	0.0740903	-0.0577399	-0.0225678	-0.0244877	-0.0291735	-0.107103	-0.00818746	-0.339115	0.079165	0.046284	0.122323	-0.0474644	-0.0205873	-0.0656885		-0.353853	-0.43378	-0.289496	-0.0613895	0.0530807	0.208783	0.142589	-0.115433	0.0171559	-0.24705	-0.0181306	0.406572	0.194491	0.0995647	0.0866575	0.0439555	-0.0709426
983	0.127981	0.111179	0.00474754	0.054648	-0.0810051	-0.0519345	-0.106363	-0.0185676	-0.0178355	0.107061	0.0314977	0.0518142	-0.0626011	-0.0489796	-0.000730607	-0.11408	-0.00276025		-0.235653	-0.784846	-0.319138	-0.0874089	0.137817	0.197025	0.143711	-0.152232	0.184568	-0.341496	-0.109536	0.437502	0.180009	0.211146	0.0706552	0.0299768	0.0239546
984	-0.0259386	0.109444	0.133253	0.0204734	-0.082828	-0.0148588	-0.060018	0.0068786	-0.0687303	0.0298135	-0.0529495	0.0446843	0.0529102	0.0250046	-0.0334359	0.00480196	-0.0770842		-0.185806	-0.400131	-0.253479	-0.0195603	0.00233339	0.201525	0.0292071	-0.0393353	0.103961	-0.224857	-0.128101	0.372321	0.164248	0.0150483	0.0450575	-0.0269126	-0.0147421
985	-0.131117	0.150043	0.307245	-0.0302716	-0.122896	0.0055209	-0.121391	0.0640925	-0.0734909	0.121251	0.0591264	0.0590491	0.0838001	-0.013175	-0.110509	0.0373338	-0.110188		-0.255032	0.146442	0.140044	-0.0953588	-0.325921	-0.0241786	-0.023896	0.150842	0.107635	-0.085265	-0.0817097	0.324005	0.185807	-0.00438802	-0.00540481	-0.0366605	-0.178973
986	-0.0121329	0.203234	0.203524	-0.0378042	-0.199812	-0.0440167	-0.0318774	0.0235572	-0.0111923	0.0588755	0.0999224	0.0568285	-0.0167456	0.000762719	-0.0402343	-0.041166	-0.103646		-0.218764	-0.108431	0.0709663	-0.00232532	-0.24542	0.0754322	-0.0975992	0.0886035	0.0964954	-0.0586038	0.0013288	0.288552	0.158115	0.0378498	0.0446737	-0.102907	-0.0515814
987	-0.0768524	0.191552	0.297277	0.0171023	-0.154667	-0.0366645	-0.149711	0.110361	-0.0678669	0.0795263	0.00467424	0.0114446	0.0288401	-0.0327222	-0.0918551	-0.0213609	-0.0826417		-0.0309955	0.0468694	0.393191	0.0291731	-0.165726	-0.198256	-0.273676	0.161323	0.0518401	0.00553768	0.182084	0.0930547	0.0509217	-0.0653447	0.052367	-0.120354	0.0512309
988	-0.107373	0.202175	0.360015	0.0719269	-0.0560203	0.0112542	-0.0757413	0.0847347	-0.0704643	-0.0195383	0.0344711	0.0173192	-0.0475327	-0.0924266	-0.0780008	-0.0953522	-0.119117		-0.113125	0.0807419	0.465058	0.0952472	-0.067567	-0.170804	-0.317311	0.162172	0.131937	0.114594	0.220256	0.0212933	-0.0806546	-0.197245	-0.0272593	-0.0992136	0.0733132
989	-0.0229856	0.249445	0.432073	0.112451	0.00816404	0.0399244	-0.0830006	0.104053	0.00457153	-0.040362	-0.0869165	-0.0946326	-0.0598822	-0.122954	-0.16279	-0.0809593	-0.220036		-0.121881	0.163275	0.47049	0.239636	0.1374	-0.15118	-0.359991	0.204081	0.131276	0.203097	0.185346	-0.0921644	-0.138628	-0.300847	-0.127896	-0.206246	0.0838619
990	0.00865615	0.16134	0.340562	0.0468614	-0.0657677	-0.0426601	-0.075755	0.0482582	-0.0973129	0.0394441	-0.0255978	-0.0515552	-0.00596642	-0.0978875	-0.108963	0.028197	-0.0902694		-0.0849071	-0.0115071	0.432715	0.114854	0.112397	-0.241631	-0.276394	0.259428	0.0830995	0.0407166	0.175412	-0.0749643	-0.10546	-0.220496	0.0866233	-0.0901571	0.141812
991	-0.155149	0.184695	0.314013	0.0345143	-0.0724083	0.0710782	-0.0282523	0.0365591	-0.0800882	-0.0318771	-0.122667	0.126898	0.0369756	-0.027627	0.00693586	-0.0371583	-0.0913023		-0.26311	-0.180889	0.367607	0.161073	0.0800286	-0.211506	-0.19358	0.198159	0.141847	0.262657	0.221698	-0.102556	-0.0452002	-0.104205	-0.0247118	-0.0296132	0.132636
992	0.00411128	0.172225	0.474372	0.0186301	-0.145352	-0.0402846	-0.119629	0.0101894	-0.118896	0.0107026	0.170356	-0.0812615	0.00551077	-0.092656	-0.100746	-0.0330565	-0.104619		-0.0327972	0.23921	0.502215	0.0467465	0.0537247	-0.273168	-0.27883	0.198057	0.133854	0.0755441	0.108517	-0.0797994	-0.0916707	-0.177537	-0.00686038	-0.132213	-0.0531256
993	-0.0207324	0.16465	0.407531	0.0799248	-0.0795756	0.0418755	-0.0346678	0.107777	-0.107686	0.0228569	0.0702162	-0.0546034	-0.0312152	-0.142291	-0.185905	-0.0591046	-0.131466		-0.00533001	0.0659459	0.429242	0.132875	0.0972237	-0.187336	-0.361855	0.17038	0.0426377	0.0515749	0.206562	-0.093045	-0.117076	-0.195075	0.0161736	-0.00439656	0.0921317
994	0.069397	0.173887	0.0694525	0.0294055	-0.100298	-0.142944	-0.0288475	-0.013127	-0.146579	0.0730635	-0.123959	-0.0176346	0.0288831	0.0347977	-0.00611582	-0.0105812	0.0804407		0.0215835	-0.00506165	0.0910445	0.0757509	-0.0142159	-0.151382	-0.372886	-0.0430007	-0.0252087	-0.140027	0.237562	-0.018235	-0.00857497	0.0359561	0.0517098	0.0744852	0.291145
995	-0.0141927	0.162565	0.359451	0.0804196	-0.0738448	-0.0319242	-0.068374	0.0629911	-0.132128	0.0214711	-0.0869194	-0.0393311	0.0672226	-0.0772651	-0.102067	-0.0134897	-0.105371		0.0112549	0.16532	0.352451	0.0100435	-0.126989	-0.182264	-0.267551	0.0694646	0.102855	-0.175378	0.123621	0.0203298	-0.0420614	-0.0608411	-0.0133642	-0.0783144	0.128723
996	-0.0194349	0.160755	0.265476	0.0353245	-0.115816	-0.0371852	-0.0886122	0.0379428	-0.0603373	0.0754612	-0.0284976	-0.0134376	0.0157157	-0.0472611	-0.0868511	0.0184113	-0.061242		-0.05354	0.0467288	0.354116	0.055601	-0.117606	-0.0892507	-0.242994	0.114081	0.0662985	-0.159308	0.112165	0.0496872	0.0128299	-0.0757206	0.0266528	-0.0521888	0.0983333
997	0.0131411	0.205479	0.107574	0.0206268	-0.0430925	-0.0895309	-0.0547921	0.0767206	-0.0117052	0.0500059	-0.136618	0.00280988	-0.0545177	-0.00480239	-0.0170381	-0.0218658	0.00695652		-0.195598	-0.141141	0.219287	0.188445	0.00324281	0.00604836	-0.201812	0.173041	0.0320521	-0.0816337	0.154197	0.0358781	0.000565913	-0.0549962	-0.00562223	-0.0432372	0.115257
998	-0.022348	0.180879	0.353279	0.0426791	-0.0864551	-0.0261821	-0.132184	-0.0201833	-0.0843564	0.0354518	-0.0232948	0.00106123	0.121139	-0.085204	-0.0591087	0.0340055	-0.138743		-0.204712	-0.146794	0.421555	0.198153	0.15321	-0.17025	-0.143613	0.269765	0.109404	0.0124036	0.223597	-0.034577	-0.0959502	-0.131435	0.0111037	-0.144431	-0.00575358
999	0.0161172	0.174665	0.187219	0.0395633	-0.0845107	-0.108179	-0.114155	0.0711036	-0.0835674	0.0546833	0.067413	-0.0493525	-0.0292222	-0.025599	-0.0474055	0.00972998	-0.0553465		-0.24649	-0.181605	0.520722	0.171816	0.0461535	-0.109747	-0.296774	0.165666	0.141618	0.0780308	0.301956	0.0117641	-0.105358	-0.146126	0.0345015	-0.00589035	0.0455718
1000	0.119922	-0.0215773	-0.0884691	-0.10157	-0.0811877	-0.068297	0.109987	-0.0142084	0.0714678	-0.1127	-0.05773	0.0384895	0.0306186	0.0635979	0.125514	-0.0104476	-0.0021787		-0.284321	-0.347008	0.160706	0.180787	0.179039	0.0123862	-0.0168103	0.0804847	0.112471	0.131552	0.244861	-0.138804	-0.042246	-0.0514644	0.000996093	0.0218249	0.0672435
1001	0.0194591	0.0988162	0.202072	0.00804335	-0.164556	-0.0116233	-0.0982284	-0.0104901	-0.0952598	-0.0595831	0.0949213	0.021479	0.0585169	-0.0717057	-0.0405386	0.0546451	-0.0472752		-0.100198	-0.116737	0.458729	-0.0278445	0.0134868	-0.148455	-0.195263	0.130939	0.0807343	-0.00706469	0.129867	0.0288607	0.00354551	-0.0535214	0.111205	-0.0365988	-0.023724
1002	0.0234444	0.177791	0.101749	-0.0298832	-0.137535	-0.0686433	-0.141908	-0.0183702	-0.0906147	0.0779523	0.0346721	0.0612281	-0.0426603	0.0875926	-0.0256229	0.0204982	0.0408635		-0.0224473	0.041062	0.474016	0.0105371	-0.21306	-0.150528	-0.175171	0.1666	-0.0541874	0.0864131	0.280086	-0.0426595	0.0583552	0.00828925	0.0308558	-0.0302803	-0.140218
1003	-0.0544516	0.156543	0.26773	-0.00375848	-0.0666522	-0.0290997	-0.110565	0.0148017	-0.0501333	0.0666459	-0.186905	0.061701	0.072816	-0.00518144	-0.105475	-0.00592348	-0.0275964		-0.115609	0.0769581	0.620282	0.212167	0.106226	-0.144015	-0.276245	0.145592	0.0201744	0.119284	0.213651	-0.109003	-0.106559	-0.124203	-0.117228	-0.132202	-0.151123
1004	0.103205	0.104342	0.278336	-0.0494889	-0.175721	-0.0696933	-0.18175	-0.0778933	-0.122847	-0.00586054	0.109223	-0.0156129	0.0878039	-0.0175428	-0.0263231	0.0612199	-0.0195022		0.145086	0.071269	0.497641	0.194099	0.0498052	-0.128153	-0.205607	0.0274175	-0.0197818	-0.029574	0.099253	-0.0869171	-0.046699	-0.131415	-0.0632245	-0.199675	-0.165305
1005	0.171456	0.0821375	0.162822	-0.0731401	-0.228519	-0.0545639	-0.0812295	0.0451885	-0.0466235	-0.0483166	0.00409548	-0.0465775	0.0929326	-0.0670767	-0.109693	0.0887654	-0.0348511		0.195748	-0.0181382	0.290383	0.177681	0.0694308	0.0614794	-0.0269232	-0.0313434	0.0905017	-0.270028	-0.0560446	-0.0458322	-0.0637473	-0.0839413	-0.11858	-0.168384	-0.198489
1006	-0.0570563	-0.0178928	-0.0509881	-0.0417568	-0.23891	-0.00422208	-0.0631465	0.0173418	-0.00902299	0.225012	0.0549877	0.0367769	0.0671413	0.0324588	-0.0326985	0.0754166	0.0353576		-0.02605	-0.178938	0.335518	0.0216667	-0.090659	0.0624037	0.0535212	0.0106919	0.0331721	-0.116375	-0.0911348	0.165439	-0.0302625	0.0336026	-0.093418	-0.161924	-0.204374
1007	0.13427	-0.153464	-0.30297	0.0635021	-0.0607129	-0.0357843	0.135469	-0.105617	0.0932594	0.028066	-0.0381566	-0.0260592	0.0342242	0.094112	-0.00474482	-0.049691	0.0280668		-0.134574	-0.412113	0.109465	0.025023	-0.141069	0.302669	0.179023	-0.118341	0.070457	-0.192826	-0.204223	0.204917	0.0609232	0.0204126	-0.0336672	0.0146004	-0.336753
1008	-0.0599198	-0.339721	-0.250797	-0.093889	-0.159997	-0.0673275	-0.030386	-0.11866	0.0723756	-0.0745086	0.456711	0.0925542	0.137863	0.0845112	-0.0385945	0.138384	0.127593		-0.225563	-0.995216	0.0787654	-0.177212	-0.0740274	0.440228	0.648805	-0.188554	-0.0425337	-0.494505	-0.430088	0.442129	0.209284	0.0686019	-0.00526156	0.17927	-0.0733023
1009	0.0998675	-0.0349085	-0.191821	-0.0685104	-0.23628	-0.159253	-0.05788	0.0500439	0.0104588	0.15788	0.222505	0.0737546	-0.0344876	0.069215	0.0160439	0.00754673	0.0867969		-0.287783	-0.236189	0.681701	-0.210726	-0.21026	0.273814	0.294022	-0.22013	0.0201211	-0.301098	-0.217128	0.235766	0.106247	0.0172519	-0.152088	-0.00996711	-0.153258
1010	0.00949204	-0.0660138	0.00137247	-0.0862548	-0.155155	-0.0903625	0.00907458	0.0387694	0.0283157	0.0237705	0.141787	0.00512065	0.0944728	-0.0279411	-0.0283921	0.0766306	-0.00603929		-0.423738	-0.69146	0.71992	-0.0822539	-0.0609319	0.263408	0.407605	-0.257316	0.0157647	-0.209522	-0.35667	0.253061	0.207541	0.114982	-0.157313	0.065508	-0.151437
1011	0.0935315	-0.023797	-0.11076	0.0606055	-0.0684072	-0.0955319	0.0468131	0.0503609	0.0354274	0.0373408	-0.154921	0.00849267	-0.021827	0.0405909	-0.0490061	-0.0412599	0.0453783		-0.451333	-0.492278	0.772367	-0.0403462	0.0566157	0.310857	0.1876	-0.0951622	0.101846	-0.155495	-0.287088	0.134682	0.03042	0.00933262	-0.216047	-0.0608856	-0.206447
1012	0.0210987	0.0699514	0.154972	0.0634892	-0.0692534	-0.0510589	-0.0686108	0.0523945	0.0423329	0.00459631	-0.123256	-0.0126196	0.0151658	-0.0115718	-0.108368	0.047952	-0.031399		-0.461797	-0.163745	0.800763	0.0786569	0.207535	0.304045	0.390139	-0.12409	-0.082742	-0.256943	-0.22378	0.149727	0.0234744	-0.0577638	-0.306822	-0.0682794	-0.402126
1013	0.0196557	-0.0370873	-0.143974	0.0197781	-0.103719	-0.00353278	0.0634693	0.00531783	0.0922972	0.025345	-0.0500416	0.0325332	0.0208911	0.0578002	0.00258858	0.0339211	-0.0171422		-0.487954	-0.331976	0.513337	-0.0234685	0.0224552	0.28052	0.175454	-0.0721226	0.0337616	0.277854	-0.225049	0.179003	-0.0380681	-0.0159931	-0.272914	-0.0378434	-0.131894
1014	-0.0207631	-0.0302425	0.180102	-0.13257	-0.159079	-0.114125	-0.0710109	0.139318	-0.0324839	0.0377217	0.027723	0.0112248	0.0997714	-0.00392457	-0.0655065	0.100975	0.0388086		-0.26588	-0.452033	0.91748	-0.15633	0.0986309	0.22407	0.426712	-0.138825	0.123898	-0.304509	-0.311038	0.234277	0.0187989	-0.0112786	-0.181657	-0.092892	-0.279968
1015	0.00227829	-0.209273	-0.249452	-0.0855561	-0.203389	-0.0672749	-0.00870235	-0.0122324	0.0479122	0.126401	0.399954	0.0456833	0.110002	0.0451814	-0.0372222	0.0789263	0.0580023		-0.500126	0.112341	0.783541	-0.207009	-0.0546086	0.282595	0.284645	-0.140299	0.0246241	-0.0376931	-0.287035	0.226415	0.00474626	0.041864	-0.286664	-0.0508101	-0.366611
1016	0.0552466	-0.364785	-0.404963	0.00349169	-0.028252	-0.0313713	0.0674224	-0.0171228	0.0571284	-0.00934922	0.164612	-0.0243785	0.0915498	0.105716	-0.0100317	0.0342871	0.141945		-0.497572	-0.740323	0.797624	-0.0895359	-0.0509022	0.492753	0.403554	-0.226772	0.0516269	0.180239	-0.329558	0.0851748	0.126879	-0.0756727	-0.0610244	-0.106771	-0.307626
1017	0.0549844	0.0874593	0.182133	-0.0112205	-0.0919067	-0.129962	-0.0963701	0.107124	-0.0446317	0.0335738	-0.0297658	-0.0765125	0.105691	-0.0423998	-0.135449	0.0366493	-0.00617202		-0.311898	-0.358845	0.998907	0.000282692	0.175513	0.199408	0.471708	-0.147335	0.069884	-0.30233	-0.287437	-0.0679645	0.0282247	-0.00368028	-0.25055	-0.0931077	-0.128761
1018	0.0279307	0.0330361	-0.0559711	0.0499355	0.0104836	0.000662092	0.0608269	0.0353798	0.00971682	0.0485012	-0.17022	0.0719586	-0.061803	0.0417444	-0.0867958	-0.0287594	-0.0606159		-0.49155	0.302008	0.771136	-0.172765	0.0522631	0.380701	0.263708	-0.274053	-0.00366498	0.257672	-0.180456	0.0994838	-0.00318261	-0.16046	-0.305129	-0.120476	-0.375397
1019	-0.050113	-0.111468	0.0302901	-0.0231624	0.012708	-0.0608659	-0.0160414	0.0472938	-0.00176261	0.0362343	-0.199466	-0.0161575	0.0841302	0.111081	-0.0522531	0.0858582	0.0445548		-0.262089	-0.415542	0.79718	-0.0866625	0.206045	0.230863	0.443644	-0.217438	0.0944518	-0.152033	-0.375232	-0.192662	0.133739	-0.139116	-0.0469013	-0.0271436	-0.15729
1020	0.0224093	-0.000939401	-0.0699386	-0.0184098	-0.162662	-0.0643725	-0.0178659	0.0254821	-0.0312116	0.111482	0.0277535	0.0383975	0.0952101	0.0411745	-0.00395821	0.0182602	-0.0115227		-0.325339	-0.275446	0.977115	-0.215951	0.016042	0.258172	0.29603	-0.0969331	-0.0138735	-0.0974332	-0.22518	-0.0364524	0.0203041	0.0193633	-0.13305	-0.0743429	-0.248015
1021	-0.0585071	0.151293	0.0242524	-0.0664236	-0.11485	-0.139054	-0.105516	0.067826	-0.0959551	0.123978	0.214706	0.119115	-0.0348392	0.0223045	-0.0345549	0.0290922	-0.0446573		-0.219059	0.0390007	1.03396	0.0242012	-0.00324496	0.11587	0.0980178	-0.0338199	-0.00907865	-0.232869	-0.185997	-0.0176498	-0.04878	-0.0835587	-0.111451	-0.0711524	-0.29018
1022	0.067246	0.073262	0.166298	-0.0572229	-0.127347	-0.103693	-0.0473515	-0.000313381	-0.116111	-0.0570971	-0.00600942	0.0125312	0.113917	-0.0278017	0.0606651	0.0430548	0.0178193		-0.00394382	-0.141954	0.708785	-0.113367	0.011872	0.0982078	0.098509	-0.182429	-0.0104438	-0.0868278	-0.0774708	0.00324476	-0.0165934	0.0469974	-0.0885272	0.00131276	-0.0939113
1023	-0.00563261	0.0904278	-0.143504	-0.0383982	-0.0161528	-0.00735181	0.0419021	0.060958	0.0366921	0.0274237	-0.0244489	0.0453647	-0.0147428	0.0527228	-0.00441098	0.0676309	-0.0804951		-0.371215	-0.13408	0.766327	-0.289758	0.068301	0.329014	0.272856	-0.154488	0.0218028	-0.331267	-0.0533755	-0.133556	0.0196448	-0.00539667	-0.0751785	0.147402	-0.147303
1024	0.0698394	0.21439	0.230927	0.0543323	-0.012515	-0.0642634	-0.168404	0.038987	-0.0615855	-0.0173435	-0.0248702	-0.055378	0.0229257	-0.155995	-0.125837	0.00698958	-0.0648344		0.177901	0.272011	0.468986	0.131966	-0.0567537	-0.0849861	-0.300601	-0.133254	-0.136995	-0.313509	0.028238	-0.110164	-0.060546	-0.11941	0.1295	0.0300185	0.142438
1025	0.128508	0.0765122	0.0971925	0.00548763	-0.199033	-0.0633738	-0.00591204	-0.0210554	-0.0499159	0.0295908	0.113887	0.00749887	0.00855807	-0.0661388	-0.0787493	0.0094394	-0.0182862		0.267549	0.263008	0.207272	-0.0184056	-0.444783	-0.0197616	-0.239305	0.00434219	-0.0827529	0.0139241	0.26016	-0.202038	-0.0277754	0.0640343	0.110329	-0.048792	-0.125644
1026	0.135207	0.111593	-0.0589365	-0.0469831	-0.0711812	-0.0771815	-0.0425072	-0.0211062	0.0207735	0.0304484	-0.143015	0.0625236	-0.0114791	-0.00415342	0.0892231	-0.0168949	-0.0160848		0.388194	0.149926	0.19172	0.085811	0.00729372	-0.0988103	-0.142415	-0.106882	-0.126689	-0.315313	-0.0318832	-0.104958	-0.0236576	0.00324563	0.0648794	-0.0974439	0.105914
1027	0.0353428	-0.182737	-0.180049	-0.0442762	-0.0390529	0.0122596	0.0455137	0.103213	0.0165159	-0.0822598	-0.0783406	0.0668511	0.0857256	0.0623055	-0.0145178	0.122016	0.0240437		0.00651969	-0.0630782	-0.369659	-0.0491618	0.174239	0.193977	0.283664	-0.127728	-0.0559826	-0.041409	-0.201943	0.0343461	0.0450165	-0.103784	0.0236974	0.0686073	-0.148204
1028	0.0317638	0.118964	0.171292	0.0401451	-0.107207	-0.0420965	0.000814316	-0.0167032	-0.039779	0.0202531	-0.313132	-0.0216382	0.0324731	-0.016829	-0.0282039	0.078191	0.0305642		0.0292475	0.18605	0.321051	0.257616	0.152124	0.00457232	-0.142413	-0.0446935	-0.127813	-0.0391873	-0.0563061	-0.165698	-0.0472305	-0.00489336	-0.0394885	-0.032958	0.00566201
1029	0.0578788	0.324569	0.234422	0.0839535	-0.0722169	-0.0597271	-0.0810437	0.0270338	-0.076624	0.0928595	-0.202508	-0.00143932	-0.0288122	-0.0875812	-0.0229334	-0.0223041	-0.160521		0.259971	0.381818	0.471583	0.238479	0.135824	-0.123409	-0.252753	-0.0227263	-0.186313	-0.106035	0.0103235	-0.227397	-0.138416	-0.0894371	-0.0348044	-0.132495	-0.00336041
1030	0.107301	0.051554	0.152577	-0.0400521	-0.167546	-0.0778016	-0.0359772	-0.0683792	-0.0764361	-0.0400008	-0.0262225	0.0607629	0.0730534	0.0136468	0.00893457	0.0211401	0.107572		0.349864	0.318987	0.191993	0.277213	0.0760718	-0.0151796	-0.0624638	-0.0921173	-0.166588	0.0211798	-0.0712376	-0.184428	-0.130053	-0.178942	-0.0842311	-0.111628	-0.101317
1031	0.0256381	-0.197653	-0.429021	-0.0473191	-0.00427894	0.0205111	0.175238	-0.0719098	0.130703	-0.0441265	0.0631583	0.01817	-0.0159926	-0.0183876	0.068565	0.0907097	0.0625723		-0.214035	-0.33917	-0.761469	-0.224255	0.27129	0.19984	0.1768	0.0108013	-0.0791299	-0.376697	-0.253115	0.298994	0.245614	0.223705	-0.00110745	0.436392	-0.0972028
1032	0.115046	0.191486	0.114098	0.0305107	-0.130813	-0.0628245	-0.132997	0.0190929	-0.0493794	0.0392325	0.0750716	-0.0238266	-0.0551565	-0.0414199	-0.0976722	0.0047529	-0.0481043		-0.125334	-0.293897	-0.131135	-0.0142168	-0.0223243	0.153325	0.0644307	-0.0245895	0.108168	-0.135295	-0.153503	0.343886	0.151294	0.0571704	-0.0601386	-0.0344981	-0.0862436
1033	0.0604824	0.148508	0.193366	0.0509627	-0.0655864	-0.0298652	-0.0187436	0.149322	0.0488093	0.0690675	-0.150694	0.026861	-0.00472169	-0.0975435	-0.0708388	-0.0658853	-0.129311		-0.153567	-0.222711	0.0121454	-0.0231525	-0.0736322	-0.0337403	0.0468989	0.079967	0.158948	0.030706	0.0217939	0.215435	0.0781072	0.0652611	-0.0389534	-0.159712	-0.0782265
1034	-0.0971632	0.0911204	0.225827	0.067559	-0.156162	-0.0493679	-0.114019	0.17625	-0.00578199	0.13337	-0.071452	0.0790182	-0.0173892	-0.0566579	-0.0859354	0.0374569	-0.0600401		-0.202967	-0.339013	-0.106245	-0.0156841	-0.240927	-0.027946	0.0351736	0.17154	0.178671	0.0399628	0.19924	0.335007	0.161019	0.110242	-0.0023542	-0.0987636	0.0112694
1035	0.0252762	0.0914541	0.0448437	0.0239043	-0.197411	-0.08023	-0.0902621	0.0521984	-0.0246084	0.0912246	0.209442	0.125914	0.00254304	-0.0546664	-0.0246353	-0.0717368	-0.00251329		-0.134023	-0.255906	-0.0715486	-0.158365	-0.140037	-0.129356	-0.0847382	0.231878	0.197939	0.21056	0.239695	0.152842	0.14231	0.0580405	0.0849169	-0.111938	-0.126203
1036	-0.0672991	0.103478	0.237688	0.0551604	-0.107981	-0.0612639	0.00897722	0.0983834	0.0307275	0.0685264	0.0384265	0.0171732	0.0136295	-0.11918	-0.0506138	-0.0281795	-0.0887528		-0.223405	-0.0748233	0.287354	-0.00571219	-0.163969	-0.144122	-0.135621	0.24148	0.165758	0.260509	0.198049	0.059597	0.0443554	-0.13791	-0.0143311	-0.116601	0.000228577
1037	-0.0940683	0.203691	0.327937	0.0476499	-0.134585	-0.0167928	-0.0312311	0.0887148	0.0348917	0.0875944	0.110814	-0.0105118	-0.0409744	-0.134744	-0.0855381	-0.0838198	-0.135405		-0.0854352	-0.11805	0.428613	-0.0174426	-0.156721	-0.12791	-0.229946	0.254964	0.172417	0.207097	0.198974	0.0115251	-0.0404103	-0.13676	0.0134851	-0.114641	0.069181
1038	-0.0045842	0.213325	0.266521	0.0918915	0.00746559	-0.0151879	-0.0269561	0.112192	0.0371118	0.0934912	0.00265096	-0.0523014	-0.112443	-0.213285	-0.0883076	-0.173561	-0.0701934		-0.0840552	-0.0987597	0.446225	0.123552	-0.113016	-0.0448215	-0.196518	0.238044	0.198347	0.15879	0.132796	-0.0195937	-0.0957758	-0.18677	-0.0345793	-0.190553	0.0436254
1039	-0.0142052	0.265953	0.45727	0.127246	-0.0930563	0.0498273	-0.0457068	0.132177	-0.045726	0.0332829	-0.21421	0.0300729	-0.000938365	-0.170549	-0.126895	-0.0733485	-0.168185		-0.0982931	-0.016626	0.514485	0.0463369	-0.0601141	-0.254252	-0.205516	0.42287	0.173585	0.306151	0.213021	-0.136665	-0.11459	-0.20046	-0.033135	-0.081639	-0.0574826
1040	-0.00342595	0.278315	0.320576	0.0786759	-0.117988	-0.0592659	-0.0236262	0.0717912	-0.0432388	0.10271	-0.222743	0.0681432	0.0218495	-0.0679697	-0.0436152	-0.10096	-0.124767		0.017251	0.00900886	0.252935	0.0356121	-0.0520378	-0.199944	-0.15671	0.205154	0.091246	0.260719	0.225301	-0.104201	-0.00521561	-0.0716737	0.106511	-0.14631	0.0275271
1041	0.0715328	0.136966	0.144196	0.0156402	-0.0817455	-0.104034	-0.0985394	-0.0256968	-0.0829237	0.019513	0.291188	0.0250562	-0.0165652	-0.0617799	-0.0319168	-0.0729267	0.00814973		-0.0145399	0.299694	0.351029	0.0284886	-0.0611886	-0.1662	-0.201134	0.19721	0.078102	0.331301	0.157683	-0.0413022	-0.0187362	-0.136544	-0.154556	-0.112879	-0.250143
1042	0.165343	0.115849	-0.00268108	0.114021	-0.155599	-0.146706	-0.0263347	-0.0830886	-0.140534	0.0369545	-0.0380969	0.0537373	0.010444	0.0537869	0.0176006	0.013917	-0.0763072		-0.394677	-0.317439	-0.094245	-0.464225	-0.0779535	-0.171618	0.0276215	-0.198241	0.0387271	0.284619	0.399859	0.34235	0.322704	0.220378	0.143631	0.107267	0.0465244
1043	-0.00343931	-0.011303	0.0328015	-0.0456081	-0.0326238	-0.016187	-0.0109738	-0.0484142	-0.00172202	-0.120168	0.0599174	0.0949197	-0.022113	0.0878195	-0.0290861	0.0715313	-0.0215336		-0.3896	-0.0744103	-0.267658	-0.342289	-0.0611621	-0.178481	0.0352013	-0.0903833	0.100021	0.242964	0.249857	0.107761	0.337405	0.0189841	0.238049	0.203793	0.0271321
1044	0.393097	-0.0929857	-0.291271	-0.0130064	-0.12018	-0.149294	0.0331073	-0.179041	-0.131252	-0.188471	0.0203779	0.0425066	-0.0076973	-0.0206025	0.135759	0.0141151	0.152002		-0.0522457	-0.313096	-0.298044	-0.105117	-0.127825	0.0179091	0.0194923	-0.0990378	0.145609	-0.0378062	0.288664	0.110664	0.194169	0.136439	0.0740181	0.104907	0.0488105
1045	0.285066	0.124716	0.0524249	-0.0139172	-0.108883	-0.0778036	-0.0275652	-0.00427599	-0.140166	-0.117368	-0.115055	-0.0198031	-0.0760679	-0.0493143	0.0325041	0.0606277	-0.0491638		-0.119823	0.0431806	0.0423557	0.00421049	-0.122773	-0.172701	-0.108072	0.118552	0.157309	0.268832	0.257465	0.0284927	0.00392099	0.00904779	-0.0982273	0.0725035	0.128805
1046	0.0104016	0.0275641	0.147163	0.0232158	-0.0964614	-0.0950153	-0.0922525	0.0311341	-0.0688536	-0.0252998	0.119484	0.0226334	-0.00257587	0.00178013	0.00102244	0.0545166	-0.0890421		-0.252818	-0.378567	0.0499854	-0.0402266	0.0140302	-0.0338585	-0.153687	0.240732	0.20621	0.260733	0.281417	0.110923	3.03e-05	0.077753	0.0166685	-0.0147324	-0.0254729
1047	0.0611266	0.207204	0.228586	0.0222891	-0.0906295	-0.0294263	-0.104419	-0.0120229	-0.112884	0.0183063	-0.00680875	0.121567	-0.00129792	0.00399346	-0.0577194	-0.0355669	-0.109493		-0.0853901	-0.164962	0.540803	0.253938	0.124413	0.0959683	-0.172093	0.181964	0.0303255	0.144043	0.178793	-0.00135303	-0.138307	-0.141526	-0.103079	-0.258885	-0.2222
1048	0.113906	0.263739	0.383661	0.0899202	-0.0431425	0.0251029	-0.0602339	0.0527586	-0.0607467	0.00996752	-0.149224	0.0312462	-0.106692	-0.088432	-0.100032	-0.123458	-0.216136		-0.0594287	-0.112827	0.526342	0.265986	0.161173	0.00265732	-0.137562	0.254293	0.108151	0.184883	0.0472774	-0.148947	-0.188939	-0.254738	-0.0939949	-0.21416	-0.0571728
1049	0.117821	-0.0796856	-0.0128496	-0.0779171	-0.263649	-0.0674025	-0.0436108	-0.0165617	-0.0336574	0.0538745	0.0666884	0.216685	0.0299041	0.134216	0.0506645	0.10868	-0.0476879		-0.101856	-0.64784	-5.15e-05	0.0704753	0.0736015	0.136097	-0.0927693	0.126843	0.0612605	0.397646	0.448489	0.00759394	-0.0317929	-0.00892773	0.0932867	0.140042	-0.0927672
1050	0.0283616	-0.322844	-0.241699	-0.0961764	-0.0505615	-0.0636257	-0.0171521	-0.0355833	-0.00846855	0.0367816	0.0601169	0.0814842	0.14852	0.123198	0.0859067	0.216057	0.0778149		-0.127936	-0.711781	-0.189195	0.00665876	0.0580946	0.127222	0.127621	-0.0712649	0.0886573	0.0709156	0.297978	0.0713439	0.17464	0.142541	0.139273	0.0608087	-0.0852565
1051	-0.0234321	0.0337873	0.165988	0.00996157	-0.147332	-0.0543179	-0.0707747	0.0167115	-0.0653243	0.059275	0.0901301	0.0153046	0.0455453	-0.000998138	-0.0424903	0.0320818	-0.00162942		0.0358924	-0.327893	0.241374	-0.206556	0.0552132	0.403374	-0.186915	0.156052	-0.0625058	0.258547	-0.170142	0.052938	0.0210224	0.456827	-0.0723272	0.32687	-0.508746
1052	-0.272442	0.25945	-0.0463229	0.0291853	-0.216051	0.0504098	0.0116386	0.139762	0.0471303	0.0541106	0.0745621	0.0924987	-0.0749267	-0.113114	0.0440018	-0.0420303	-0.205044		0.0224683	0.19434	0.138578	0.11909	-0.025015	-0.220612	-0.154224	-0.0129745	-0.0279193	-0.152742	0.145061	-0.046402	0.0320779	-0.0640883	0.0644889	0.0029021	0.234921
1053	0.0731713	0.119285	0.182628	0.101565	-0.0340115	0.0573007	-0.0648694	0.0785081	-0.0209343	0.0687174	-0.247742	0.00291506	-0.0620222	-0.0251885	-0.110268	-0.0453437	-0.138706		0.0418647	0.153309	0.224301	-0.0421189	-0.159098	-0.248906	-0.28402	0.223775	-0.0358942	0.0413278	0.214376	0.0105413	0.0301234	-0.0264384	0.0492819	-0.00808456	0.0786115
1054	-0.0729967	0.187427	0.333207	0.108458	-0.0966353	-0.0328371	-0.0377665	0.0921926	-0.0765663	0.0278645	-0.114074	-0.0152016	0.029023	-0.0432028	-0.117354	-0.0373589	-0.146546		0.0609595	0.140463	0.325099	-0.074909	-0.00094142	-0.295785	-0.371121	0.126989	0.0492048	0.110801	0.149327	0.0109064	-0.025067	-0.0497513	0.0525981	-0.0249242	0.108686
1055	0.0357353	0.190577	0.418432	0.092079	-0.055961	-0.0222589	-0.140304	0.0663669	-0.0295366	0.026022	-0.243677	0.00825192	-0.0305159	-0.0588515	-0.113315	0.0391394	-0.20371		0.0865791	0.185696	0.277292	-0.112526	-0.286389	-0.296255	-0.345467	0.113808	-0.0166943	0.0287418	0.185864	0.0410295	0.0439594	-0.0725065	0.196433	0.0874275	0.206016
1056	0.114177	0.15478	0.215064	0.026703	-0.101232	-0.068435	-0.0670928	0.0868055	-0.0400703	0.0139326	-0.168669	0.03939	-0.0312076	-0.0781015	-0.0499678	-0.063802	-0.147295		0.276277	-0.00206281	0.0971143	-0.18835	-0.119873	-0.198552	-0.309304	-0.0882817	0.0623263	-0.106699	0.0754719	0.101797	-0.0289066	0.0519445	0.117169	0.0178943	0.261549
1057	0.0320592	0.0858873	0.126982	-0.00440112	-0.139924	-0.074509	-0.091415	-0.0230023	-0.0785451	0.0233598	0.095168	0.0256231	0.0162313	0.00500338	0.0275264	0.00222717	-0.0254293		0.161538	0.0950524	0.0445368	-0.135098	-0.0697936	-0.151163	-0.237701	0.0308713	0.0290347	-0.0126185	-0.033645	0.102949	0.0526006	0.0573002	0.0932699	-0.0292633	0.0408025
1058	0.126436	0.114901	0.247353	-0.0379558	-0.0421479	-0.106637	-0.0242126	-0.0300851	-0.101832	-0.063895	-0.0526042	-0.0297954	0.0523024	-0.106255	0.0661259	-0.048	-0.0958105		0.0700505	-0.470363	-0.1315	-0.0679186	0.160053	0.0244949	-0.22425	-0.0581159	0.190585	-0.157995	-0.145128	0.248352	-0.0913565	0.00448333	0.107325	-0.0466568	0.204031
1059	0.10906	0.109197	0.110501	-0.0651973	-0.0338975	-0.125256	-0.0459073	-0.014861	-0.0907729	-0.0351482	0.00695736	0.0258564	0.0406973	-0.063786	0.0450463	0.00764057	-0.0685712		-0.043031	-0.243486	-0.160668	-0.148436	0.00672917	0.0602828	-0.0348623	-0.122973	0.145847	-0.00105945	-0.201599	0.205677	0.0276941	0.156954	-0.0340679	0.0292457	0.115688
1060	0.0454421	0.177601	0.231462	0.103376	-0.101339	-0.0265718	-0.0783197	-0.0226374	-0.0623476	0.0135569	0.161179	0.00765827	-0.0406638	-0.102355	-0.0734105	-0.0561305	-0.141067		0.0450959	-0.113877	-0.0402576	-0.0255607	-0.124595	0.0719678	0.0416971	0.0118339	0.0791599	0.0749661	-0.0233632	0.260192	0.022012	-0.02507	-0.117936	-0.104807	0.0419278
1061	-0.00633456	0.211612	0.310919	0.138445	-0.144018	-0.0590195	-0.140037	0.0294362	-0.123046	-0.0221934	0.160768	0.00853297	0.00992828	-0.142496	-0.168102	0.00280344	-0.129732		-0.142291	0.349171	0.0882677	-0.0705434	-0.0942235	0.057553	-0.0329594	0.0214708	0.0880099	0.280767	-0.137158	0.121137	-0.0432643	-0.123778	-0.0811845	-0.109805	0.0271506
1062	0.064429	0.193937	0.134754	-0.0161127	-0.0745737	-0.0414761	-0.0658423	0.0706824	0.0124623	0.013297	0.104487	0.0160059	-0.0575761	-0.117507	-0.020506	-0.0425182	-0.177439		-0.284639	-0.310727	-0.234117	0.0369058	0.030078	0.201706	0.212805	-0.0254971	0.151878	0.195517	-0.216577	0.221183	0.122853	0.0383797	-0.0928327	-0.00891065	0.0783338
1063	0.050252	0.0230385	-0.049172	-0.0996977	-0.0853146	-0.179049	-0.105533	-0.0658683	0.0290998	-0.0150359	0.185185	0.0149877	0.0507661	0.0530914	0.070027	0.082422	0.0542849		-0.50388	-0.464954	-0.686811	-0.23527	0.194331	0.0846149	0.881427	-0.198896	0.597566	0.18598	-0.350866	0.20037	0.154351	0.0818579	-0.0997136	0.128446	0.0627908
1064	0.0818642	0.127961	-0.119352	0.0213948	-0.0871233	-0.0371236	0.027098	-0.00416351	-0.0543353	0.0498248	-0.13193	0.0808932	-0.0781899	0.0950579	0.0110662	-0.0119614	-0.0720888		0.0719479	-0.0202535	-0.0733981	-0.00660419	0.0178222	-0.125702	-0.0614677	0.0425457	-0.0584687	0.208644	0.177214	-0.159884	0.0414024	0.0872994	0.244145	-0.0540127	-0.0537581
1065	0.0144649	-0.13719	-0.248236	-0.0920343	-0.11995	-0.131819	-0.0413066	-0.0934053	-0.0394847	-0.020693	0.1288	0.101228	0.0551903	0.249981	0.0679272	0.176076	0.0500202		-0.0165406	-0.462029	-0.20973	-0.0129859	0.0585174	-0.0742483	-0.118208	0.0247421	0.000823813	0.160504	0.171888	0.0731229	0.0110803	0.167033	0.10971	0.102944	0.109295
1066	0.0633248	0.143188	0.0547495	0.0166052	-0.11039	0.0191931	0.00932322	-0.00196743	-0.143397	0.0634848	-0.12413	0.0371111	-0.0239112	0.0426232	-0.0620839	0.00157782	-0.045311		0.00504126	0.0833847	0.305365	0.0171264	-0.0894922	0.0854792	-0.0608793	0.168535	0.0188227	0.086096	0.105543	-0.242629	-0.0837305	-0.0900131	0.0757341	-0.0859258	-0.1144
1067	-0.0924004	-0.0548002	0.00594329	-0.0637464	-0.0472574	0.0403176	0.0459108	0.0503228	0.0280744	0.0530665	-0.102416	0.0524564	0.0249648	0.0275574	-0.0188787	0.118794	-0.0494125		-0.149817	-0.182827	0.1406	0.0726237	0.152735	0.0594394	-0.0207159	0.0698341	-0.00605837	-0.00601716	0.0279507	-0.0911474	-0.09636	-0.00131604	0.135677	0.00646361	-0.0444372
1068	-0.0480514	0.174363	0.241059	-0.00477161	-0.0709621	0.00504432	-0.0873938	0.0840533	-0.0635651	0.0344051	-0.00994207	0.0151568	-0.0137417	-0.0468778	-0.0464133	0.0061049	-0.138879		-0.085957	0.142603	0.425742	0.075402	0.0198741	0.0906046	-0.0364902	0.20443	0.0271752	-0.0876199	-0.0344459	-0.0517842	-0.160684	-0.246948	-0.0462485	-0.0162219	-0.0886732
1069	-0.323578	0.0920141	0.0488391	0.011246	-0.0335172	-0.0212962	0.0391718	-0.00107784	-0.0276974	0.0390693	0.0935405	0.0770091	-0.00469823	0.040148	-0.0203158	0.036229	-0.00116501		-0.0137034	-0.0865064	0.0705901	0.0434645	-0.154669	0.260598	-0.0787916	0.104086	0.0952857	0.0614335	-0.186371	0.100159	-0.0415061	-0.0768711	-0.188457	0.0353725	-0.033836
1070	0.0438144	0.0636213	0.0458863	-0.0508604	-0.0734849	-0.0802355	-0.106585	0.0836659	0.0161059	-0.00544445	0.210845	-0.00976783	-0.0262118	-0.0188597	-0.0356697	0.0391544	-0.100856		-0.153407	-0.288732	-0.143255	0.105162	-0.0298798	0.16585	0.276562	0.0226182	0.086414	-0.298483	-0.145622	0.197253	0.0151209	-0.0301174	-0.0716263	0.0672311	0.0879803
1071	0.0198564	0.0961326	0.165304	0.0703061	-0.0787129	-0.0924875	-0.103028	0.0654366	-0.0533261	0.0759522	0.091954	-0.0162521	-0.0123395	-0.0650142	-0.0938913	-0.024864	0.0334062		-0.341115	-0.208614	0.108739	-0.120655	-0.0329107	0.319037	0.129685	0.272951	0.149535	-0.0282658	-0.272393	0.222332	0.198571	-0.0187699	-0.214758	0.0045998	-0.147151
1072	0.00916257	0.0433509	0.336467	-0.108459	-0.120826	-0.167552	-0.135484	-0.0586517	-0.0516952	-0.0442279	0.15664	-0.200451	0.00493617	-0.0784524	-0.041724	0.0960717	0.228942		0.214333	-0.759641	-0.213761	-0.527255	-0.489743	-0.219394	-0.182186	-0.288881	0.243204	0.826441	0.834229	0.344295	0.92821	-0.0917075	-0.520642	0.250614	-0.106473
1073	0.0647255	0.131074	0.121176	0.0498127	-0.0667481	-0.104355	-0.0700802	0.0551434	-0.0514104	0.0729795	0.102321	-0.0707264	-0.0682415	-0.0454996	-0.0970457	-0.026042	-0.00454225		#N/A	#N/A	#N/A	#N/A	#N/A	#N/A	#N/A	#N/A	#N/A	#N/A	#N/A	#N/A	#N/A	#N/A	#N/A	#N/A	#N/A
1074	0.0633223	0.161178	0.197902	0.0714547	-0.0354902	-0.0346069	-0.112008	0.0919938	-0.0733759	0.0235356	0.0644938	-0.0143693	-0.0956733	-0.0551844	-0.14332	-0.0796026	-0.095046		-0.272652	-0.258822	-0.0361229	0.0602016	-0.0365881	0.2736	0.141723	-0.097367	-0.0121029	-0.0422942	-0.312486	0.316712	0.093048	0.418545	-0.307418	0.309889	-0.309922
1075	0.0116966	0.197546	0.234696	0.129356	-0.0789571	0.00169367	-0.0642446	0.0806562	-0.0468593	0.105875	-0.0595603	-0.00784485	-0.10403	-0.104568	-0.100593	-0.0901692	-0.151349		-0.208262	0.118028	0.349342	-0.0516056	0.0515516	0.148228	0.139357	0.0841189	0.1139	0.00484422	-0.144405	0.0861709	-0.00497584	-0.10899	-0.172522	-0.216286	-0.184876
1076	0.0567491	0.142902	0.180736	0.0553036	-0.0741533	-0.0220642	-0.106978	0.00844338	-0.114491	0.0241228	-0.0557221	-0.00542997	-0.0285476	-0.00482741	-0.0984822	0.0325946	-0.0783168		-0.440219	-0.188573	0.0874931	0.00751165	0.01702	0.180072	0.32919	-0.157093	-0.0273693	0.531906	-0.266685	0.166439	-0.0219917	0.285517	-0.416769	0.119425	-0.263832
1077	-0.0559056	0.15247	0.229577	0.0897692	-0.0575971	0.00830396	-0.0986166	-0.0229295	-0.0206405	0.0547493	0.0645117	0.0389697	-0.0278536	-0.0836306	-0.0624951	-0.0514007	-0.116957		-0.229379	0.0319496	0.244194	0.0217885	-0.00793629	0.293715	0.178511	-0.092644	-0.0214403	0.00285885	-0.138982	0.284439	-0.0467276	-0.102305	-0.300727	-0.0773252	-0.107678
1078	0.0281585	0.138077	0.129926	0.0617645	-0.0781849	-0.0485215	-0.0858147	0.0810145	-0.065317	0.0911668	-0.0703874	0.0247562	-0.0510005	0.021806	-0.0887004	-0.0285884	-0.0715617		-0.249337	0.0627083	0.144685	0.0404552	-0.0607181	0.246612	0.276805	-0.0721494	-6.83e-05	-0.190465	-0.0483523	0.187334	-0.0122055	-0.132105	-0.178263	0.0240984	-0.145555
1079	0.102942	0.22334	0.129077	0.106629	-0.0298048	-0.0127495	-0.085518	0.00858332	-0.0507209	0.0295299	-0.158809	-0.0352112	-0.0983964	-0.0111872	-0.121082	-0.0880956	-0.0355945		-0.175988	-0.430263	-0.0650043	0.132934	-0.00235653	0.310942	0.356097	-0.0560557	0.0890127	-0.178648	-0.213808	0.165792	0.045944	0.026687	-0.0900927	-0.148242	-0.115781
1080	0.124535	0.236047	0.207861	0.102567	0.0227101	0.0264615	-0.0443836	0.110914	-0.037496	0.00351111	-0.160039	-0.0317438	-0.18238	-0.0114478	-0.170347	-0.0909995	-0.141542		-0.020997	0.174455	0.26424	0.105044	-0.0182281	0.191084	0.00232317	0.0301674	-0.000337007	0.0212701	-0.0950745	-0.0322476	-0.108423	-0.157803	-0.180701	-0.148417	-0.0865999
1081	0.0391902	0.2304	0.304201	0.114781	-0.0424628	0.0603543	-0.0934073	0.109346	-0.0260017	0.118832	-0.164497	-0.00799019	-0.118323	-0.0578123	-0.194778	-0.101207	-0.230847		0.124598	0.230623	0.332308	0.137642	-0.0446923	0.0827214	-0.0451699	0.00737907	-0.100257	-0.0767889	-0.046988	-0.06413	-0.0260837	-0.122441	-0.0757118	-0.0758979	-0.15604
1082	0.090641	-0.0310498	-0.104872	-0.00934684	-0.0531516	-0.126396	0.0440614	-0.00830426	-0.0302647	0.072639	-0.0391513	0.0486925	-0.0371974	0.129794	-0.0690819	0.0223746	0.013625		0.0095217	-0.158919	-0.107599	-0.132919	-0.22325	0.160968	0.059215	-0.0547269	0.0964762	-0.156845	-0.113975	0.0915084	0.140709	0.101576	0.101306	-0.0110616	-0.0664909
1083	0.113681	0.0632668	0.00897348	-0.0532628	-0.169195	-0.0360694	-0.0897118	-0.0246736	0.0171392	0.103136	0.11822	0.129121	-0.0569399	0.00601928	0.0073816	-0.0750556	0.0161179		0.0398826	0.0711767	0.16941	-0.142151	-0.320375	-0.135964	-0.164772	0.0117632	0.118713	0.172091	0.336765	-0.0480024	0.0730123	0.0496737	0.0377171	-0.0179359	-0.0614142
1084	0.104253	0.0884432	0.168523	0.0104786	-0.150563	-0.121091	-0.0761636	-0.00313212	-0.0885259	0.0743836	-0.0794152	0.0583396	-0.0207858	0.0678358	-0.0468998	-0.00265901	-0.0869919		0.088214	-0.0438607	0.213439	-0.0528081	-0.166417	-0.169324	-0.228342	0.0538462	0.0202073	0.13667	0.347929	-0.0535724	0.105935	0.031567	-0.00484588	-0.00827348	0.0606123
1085	0.0263332	0.0838462	0.0520922	-0.0690892	-0.0510256	-0.055193	-0.0263271	0.00354527	-0.0760774	0.0788773	-0.343692	0.173065	0.0265724	0.114548	0.0426744	0.0479649	-0.0118908		-0.0254468	-0.115204	0.133253	0.0534686	-0.0999355	-0.195934	-0.0945232	-0.0282912	-0.0074299	0.223986	0.272427	0.0158551	0.0735163	0.113817	0.00631094	-0.0657558	-0.0479618
1086	0.0168929	-0.237718	-0.302013	0.0396948	-0.000559796	0.0236511	0.0498692	-0.0644819	0.00859785	-0.166776	-0.0751007	0.134731	-0.0047361	0.165606	0.130926	0.0164398	0.0263096		-0.217575	-0.0431072	-0.272947	-0.110922	-0.0766672	0.241602	0.145934	-0.246144	0.0804486	0.0363127	0.131623	0.155478	0.0812453	0.0798333	-0.105736	-0.0264025	0.0678091
1087	0.122853	-0.0845788	0.00360195	-0.058426	-0.0398129	-0.102852	-0.0292414	-0.0895058	-0.0794601	0.0912123	0.104857	0.0101277	0.0640135	0.143593	-0.058469	0.00843596	0.0486708		-0.370496	-0.399806	0.151932	0.00979881	0.0560272	0.210111	0.155906	0.00687999	0.091803	0.0849792	0.219064	-0.0340465	0.0103468	0.102699	0.00927206	-0.0307332	-0.183873
1088	0.168613	-0.0785042	-0.26879	0.0260417	0.0808429	-0.0588682	0.0342721	0.0630752	0.0414767	-0.0229885	-0.0761276	0.0182264	-0.0632494	0.00786868	0.0690665	-0.0158039	-0.00404404		-0.499446	-0.472123	-0.358147	-0.208151	0.0155503	0.281995	0.283994	-0.176933	0.274674	0.292051	-0.114325	0.0181004	-0.0238932	0.34685	0.0274974	0.105213	0.0884164
1089	0.0590899	-0.219704	-0.233361	-0.0481485	0.0143353	-0.0565767	-0.0143602	0.0134855	-0.0961138	-0.0621638	0.27859	-0.0386806	-0.039126	0.216808	0.0484517	0.0233678	0.0602		-0.524556	-0.0794004	-0.144377	0.0860053	-0.0412307	0.266412	0.249423	-0.0460816	0.149293	0.0489876	0.176534	-0.0118926	-0.0179261	0.0494547	-0.0525333	-0.056494	-0.158316
1090	0.175202	-0.050252	-0.241153	-0.016881	-0.0170434	-0.165663	0.0987121	0.0280456	0.0466245	-0.0196674	-0.258257	0.00835045	-0.035596	0.184205	0.0229539	0.0435249	0.00169395		-0.340018	-0.396401	-0.208971	-0.113331	0.051013	0.360298	0.28402	-0.183081	0.111971	-0.209844	0.0679102	0.0587178	0.0398394	0.179307	0.0280896	0.119984	0.00687303
1091	0.153224	0.166884	0.0211678	0.0333569	-0.0555068	-0.125715	-0.111423	-0.0259406	-0.0977777	0.0462339	0.0086043	-0.00772503	-0.0885223	0.0271151	0.0338884	-0.0362783	0.0233001		0.0793133	0.222624	0.276887	-0.06501	0.0138863	0.193726	-0.00321924	-0.153061	0.0686916	-0.170519	-0.106479	-0.0233822	-0.117494	-0.0703093	-0.0813658	-0.159139	-0.112347
1092	-0.0459519	0.244788	0.247029	0.0544336	-0.0942109	-0.0503216	-0.0714847	0.003153	-0.181957	-0.0392203	0.098888	-0.00357516	-0.0750404	0.0079767	-0.0192861	-0.108713	-0.0763282		0.0209599	0.60628	0.441726	0.198128	-0.132384	0.0444632	0.108785	-0.260157	-0.0831735	0.0764684	-0.106667	-0.11693	-0.16048	-0.121664	-0.137373	-0.225324	-0.302547
1093	0.114469	0.15666	-0.0609845	-0.0139733	-0.0706842	-0.104099	-0.125943	-0.0359036	-0.0198207	0.151869	0.0994266	0.0475285	-0.0854597	0.0165088	0.0317267	-0.0152483	0.0370517		1.0705	0.897798	0.516107	-0.0520661	-0.408343	-0.291809	-0.541208	-0.267311	-0.327485	-0.326593	-0.117993	-0.292058	-0.109239	-0.142803	0.133161	-0.0472577	0.0237825
1094	-0.00482905	0.235848	0.335408	0.112507	-0.0446413	-0.0258122	-0.137119	0.0142292	-0.117763	0.0329899	-0.0511473	0.00867217	-0.0515446	-0.0979058	-0.103188	-0.0438338	-0.0924134		1.11982	0.957236	0.798044	0.0544194	-0.252111	-0.31187	-0.500583	-0.264348	-0.39838	-0.419487	-0.143647	-0.36787	-0.180241	-0.247276	-0.0290903	-0.164983	-0.0463724
1095	0.0938199	0.337788	0.2504	0.0999318	-0.117594	-0.0805506	-0.096811	0.0515041	-0.0731352	-0.00912372	-0.154437	-0.0301777	-0.0991524	-0.0287765	-0.0210945	-0.0874016	-0.205435		1.18923	0.96516	0.768289	0.13874	-0.294656	-0.194213	-0.505822	-0.286131	-0.379978	-0.504003	-0.246909	-0.308681	-0.207045	-0.292819	0.013957	-0.238796	-0.122705
1096	0.0212977	0.171936	0.117058	0.0197807	-0.0783088	-0.00906324	-0.0877008	0.0180728	-0.0579321	-0.00634574	-0.00402509	-0.0226011	-0.0828748	0.0136591	-0.0775695	0.0343564	-0.0225691		1.18138	0.893498	0.696322	0.316851	-0.189109	0.0082281	-0.390116	-0.244167	-0.329804	-0.527026	-0.341935	-0.351988	-0.279306	-0.342127	-0.177667	-0.24527	-0.222829
1097	0.118521	0.0730985	0.145945	-0.0212303	-0.0277137	-0.0564568	-0.105597	0.00133179	-0.0664752	-0.0229432	0.0383863	-0.0595634	0.017472	-0.035085	0.0168953	0.022074	-0.0862231		1.1713	0.688983	0.485848	0.274441	-0.131091	-0.110371	-0.310362	-0.309149	-0.2048	-0.42048	-0.388067	-0.225125	-0.270061	-0.392467	-0.195452	-0.252231	-0.109746
1098	0.0899604	-0.0196006	0.0751519	-0.0977072	-0.145134	-0.081762	-0.135107	-0.0137565	-0.0522727	-0.0805586	0.305501	-0.0144763	0.0683624	0.0141818	0.00262856	0.0325638	0.0199934		0.952033	0.61013	0.191922	0.22975	-0.104153	0.0568189	-0.18031	-0.341968	-0.0602185	-0.396141	-0.476472	-0.142798	-0.151885	-0.270237	-0.212903	-0.23656	-0.224275
1099	0.162331	0.151459	0.176676	0.00672769	-0.0589893	-0.0560749	-0.0604957	0.10793	-0.0297348	0.0274642	-0.111979	-0.0304088	-0.0614033	-0.0075453	-0.0738312	-0.0729148	-0.0676742		0.746113	0.3106	0.155428	0.105681	-0.0782569	0.123187	-0.0734985	-0.194369	-0.0416163	-0.192924	-0.411643	-0.175658	-0.139257	-0.255789	-0.179991	-0.212652	-0.0865002
1100	0.117083	0.0645837	0.175776	-4e-05	-0.128109	-0.0853904	-0.138395	-0.0259626	-0.13209	-0.0582312	0.0433077	-0.0169774	0.0270155	-0.0465814	0.0597526	0.0403573	-0.0558081		0.585595	0.127327	-0.0727609	0.0933061	0.0225761	0.132516	0.12981	-0.240631	0.0365134	-0.137918	-0.491096	-0.139996	0.0241819	-0.312158	-0.19288	-0.122418	-0.128737
1101	0.0358341	0.0613005	0.228374	-0.0568319	-0.0329109	-0.0920971	-0.176641	-0.0476493	-0.0461143	-0.0292508	-0.0119745	0.0339781	0.136523	0.00434605	-0.0185383	0.0672522	-0.0489506		0.365054	0.47763	-0.119586	0.0942702	0.0642516	0.198525	-0.014996	-0.223107	-0.118441	-0.163443	-0.452481	-0.137518	0.00489246	-0.156711	-0.161429	-0.0587546	-0.110715
1102	0.16036	0.149408	0.128713	0.052249	-0.0707009	-0.0964451	-0.0530312	-0.00354993	-0.0728445	0.00466378	-0.020052	0.0232943	-0.0798582	0.0323322	-0.0734144	-0.0884479	-0.0557163		#N/A	#N/A	#N/A	#N/A	#N/A	#N/A	#N/A	#N/A	#N/A	#N/A	#N/A	#N/A	#N/A	#N/A	#N/A	#N/A	#N/A
1103	0.0987767	0.107153	0.146892	-0.0591824	-0.166304	-0.000572156	-0.0696217	-0.026751	-0.0984071	-0.029597	0.120914	-0.0148915	0.0489276	-0.0523286	0.0104121	0.000468974	-0.082665		0.177511	0.353076	-0.027457	0.0308055	0.0902516	0.244861	0.0848697	-0.213453	0.0788875	-0.0470105	-0.354932	0.027091	-0.0244042	-0.158302	-0.265287	-0.143232	-0.26163
1104	0.200794	0.108594	0.0960002	-0.0456336	-0.0625641	-0.0969618	-0.0508928	-0.0643573	-0.13085	-0.000807546	0.0771568	0.0203873	-0.0441688	0.0603806	-0.00432763	-0.101399	0.0493662		-0.0775617	0.161316	0.171069	0.107255	0.104136	0.164723	0.272116	-0.107928	0.172288	0.0581633	-0.294055	0.00642688	-0.184328	-0.17671	-0.286501	-0.210269	-0.270565
1105	0.147816	-0.127586	-0.0858074	-0.0975683	-0.147141	-0.0672228	0.0270058	-0.0631412	-0.075006	-0.118356	0.180166	0.102116	-0.0135495	-0.000150684	0.0744975	0.109152	-0.0583641		-0.0888517	-0.0105028	-0.271996	-0.23569	-0.0887934	0.338744	0.356978	-0.23734	0.125531	0.335526	-0.295171	0.158723	0.0981396	-0.0949645	-0.283355	0.0158909	-0.268498
1106	0.0648276	-0.211497	-0.227996	-0.0222258	-0.0725681	-0.0825076	0.172598	-0.0335676	0.112072	-0.0200412	-0.0307779	0.0312127	-0.0284532	0.0674526	0.0613861	0.0256164	0.0552082		-0.291228	0.252316	-0.292288	0.0052703	0.0608293	0.427193	0.662808	-0.189203	-0.0115543	0.232875	-0.250331	0.108799	-0.0675502	-0.215589	-0.349461	-0.119921	-0.21672
1107	-0.0337333	-0.0453072	0.0286474	-0.0636366	-0.0665304	0.0124494	0.0228815	0.00215515	0.0411937	0.0210345	0.0750851	0.0678759	-0.031857	0.0128067	-0.000228967	0.0325545	-0.0154878		-0.28614	0.109288	-0.0953124	-0.000537614	0.143901	0.256893	0.334313	-0.0480821	0.070647	-0.0175682	-0.180695	0.405116	-0.194112	-0.285804	-0.113857	-0.0675041	-0.188838
1108	0.0274981	0.0756635	0.117098	0.0178589	-0.0782225	-0.038577	-0.0597802	-0.0751361	0.0130324	0.0214781	0.146891	-0.0417781	-0.0297652	-0.0282405	-0.00818837	-0.0431437	-0.052112		-0.44212	0.153263	0.0976509	0.17817	0.0907839	0.282659	0.305815	0.0275739	0.100271	0.0699471	-0.239731	0.123282	-0.0450002	-0.126268	-0.255777	-0.176708	-0.24351
1109	0.0591669	0.0997661	0.216764	0.0173225	-0.0640196	-0.0126811	-0.15173	3.97e-05	-0.0651811	0.0566329	0.0743822	-0.0679478	-0.0271451	-0.025041	-0.0870095	0.0287049	-0.0865249		-0.287865	0.00451405	0.148779	-0.0554341	0.0416789	0.204771	0.325881	-0.105074	-0.00495443	-0.0958438	-0.0919115	0.232552	0.114168	-0.100249	-0.181357	-0.0625799	-0.318378
1110	0.0251708	0.0330806	0.129862	0.0721607	-0.0695482	0.00732673	-0.00325123	0.0301439	-0.0074029	0.0661739	-0.108956	0.040928	-0.058359	0.0205968	-0.0590533	-0.0313777	-0.0957052		-0.345802	0.271476	-0.101044	-0.106726	0.110434	0.230867	0.407384	-0.130717	0.0908076	-0.0459118	-0.218392	0.192966	0.0504548	-0.223337	-0.203162	0.00488318	-0.29822
1111	0.0681124	0.0194599	-0.0209524	0.00448095	-0.173966	-0.000850535	-0.0172762	0.0121432	-0.0200642	0.0428523	-0.0714205	0.119915	-0.0471258	0.0448295	-0.00746023	-0.0233162	-0.0576263		-0.245471	-0.251592	-0.214838	-0.0185331	0.0948619	0.306872	0.416858	-0.184117	0.0845914	0.0968848	-0.284798	0.206238	0.190602	-0.0737994	-0.147166	-0.0207809	-0.319196
1112	0.091362	0.0928795	0.199364	0.0367594	-0.0990184	-0.00924255	-0.103846	0.00936023	-0.0774074	0.046166	-0.107628	-0.000693685	0.00533802	-0.00756297	-0.136151	0.0327329	-0.0986689		-0.216424	-0.362222	-0.292076	0.00789878	0.327306	0.370552	0.30291	-0.147054	0.101503	-0.250453	-0.235353	0.197878	0.0761618	0.034818	-0.14261	0.0518546	-0.168652
1113	0.0253392	-0.0132023	0.122445	-0.0134432	-0.110735	-0.0544541	-0.037593	0.105837	0.00303398	0.000464047	-0.13055	0.022349	0.153875	0.00190585	-0.11767	0.0265943	0.0101671		-0.0147001	-0.830084	-0.508723	-0.0222316	0.21185	0.430652	0.366642	-0.148935	0.197486	-0.564282	-0.294631	0.226477	0.240934	0.149559	-0.0818182	0.183373	-0.125428
1114	0.12102	0.0555555	-0.12435	0.000642365	-0.0720634	-0.0875999	-0.0750218	-0.0298396	0.0120025	0.119452	0.203776	0.0310908	-0.0130073	-0.02234	0.0180575	-0.0775627	-0.0384824		0.0798528	-0.186831	-0.067643	0.0201469	0.19291	0.105472	0.0441185	-0.0282851	0.125774	-0.0961818	-0.104876	0.0478012	-0.0495625	-0.0268261	-0.104533	-0.146312	-0.162634
1115	-0.047867	0.108765	0.371296	0.0325146	-0.0809772	-0.0650691	-0.129649	0.0177904	-0.103519	0.0103886	0.178943	-0.0321711	0.0379138	-0.00591503	-0.201712	0.0218372	-0.0800323		0.124455	0.0227117	0.33416	0.032955	-0.0124673	0.0375845	-0.0755063	0.116831	0.0187614	-0.0302756	0.000556877	0.0496372	-0.0483396	-0.133143	-0.0668018	-0.10767	-0.21152
1116	0.0818264	0.286739	0.225175	0.0667381	-0.112275	-0.0354199	-0.0648321	0.114015	-0.124052	0.0519679	-0.198856	0.0483056	-0.0110906	-0.0816679	-0.128215	-0.0387159	-0.144493		0.185736	0.0774941	0.355221	0.154332	-0.0242754	-0.0929776	-0.0868254	0.085386	-0.0283931	-0.0048494	0.121896	-0.13387	-0.0960725	-0.0744443	-0.0920117	-0.105915	-0.119328
1117	0.00550861	0.136723	0.350309	-0.0418001	-0.0468385	-0.0799348	-0.00514713	0.0202703	-0.0391707	-0.016181	-0.150845	0.0478494	0.123381	-0.00692585	-0.119021	-0.0380522	-0.0997453		0.217455	0.177548	0.328277	0.0790366	-0.0663453	0.0708789	-0.373256	0.231011	0.101798	0.294275	-0.0124682	-0.141795	-0.156498	-0.167497	-0.277728	-0.00312183	-0.209704
1118	0.00537931	0.142398	0.305383	0.0392495	-0.120066	-0.0893618	-0.140849	0.0250123	-0.0558839	0.059495	0.0663933	-0.0641193	0.0535011	-0.0382066	-0.138477	0.0693305	-0.0885877		0.185386	0.0826128	0.281718	0.0896475	-0.0503258	-0.129242	-0.192501	0.169188	-0.031792	0.124351	0.22593	-0.032612	-0.0609633	-0.104934	-0.0495377	-0.130661	-0.108951
1119	0.0607642	0.176604	0.252423	-0.00906643	-0.122148	-0.0897429	-0.0962078	-0.0105479	-0.0595324	-0.00102856	0.040653	0.0558386	0.0621642	-0.0539013	-0.0661188	-0.0566904	-0.094167		0.149767	0.0628143	0.233164	0.156255	0.13745	-0.225354	-0.192088	0.177552	-0.0117902	0.196359	0.29233	-0.195459	-0.0329975	-0.153747	-0.097196	-0.0854265	-0.107814
1120	0.0547176	-0.131847	-0.0963595	0.019984	0.0249818	-0.100709	0.0140774	-0.0926466	0.0612937	-0.144212	0.295197	-0.0909964	0.041603	-0.048136	-0.0104685	0.0502921	0.0403176		-0.174524	0.0965855	0.158043	-0.163568	-0.123036	-0.0115232	-0.116701	0.0458641	0.227173	0.306266	0.200305	-0.0828368	-0.0697079	-0.166872	-0.0046752	-0.0305869	-0.0668702
1121	0.105587	-0.0829372	-0.275778	-0.0964719	-0.127646	-0.122544	-0.055784	-0.112776	0.0239424	0.0464399	0.349474	0.0251627	0.0527407	0.0811041	0.0138519	0.0444879	0.0862737		0.0978026	-0.15675	-0.089942	-0.228694	-0.308695	-0.163102	-0.156432	0.117338	0.115632	0.231163	0.417574	-0.0105188	0.145261	0.0727834	0.0981585	0.0756991	-0.135769
1122	0.210848	-0.139565	-0.29025	-0.0602191	-0.185445	-0.0908612	0.059375	-0.0175161	0.0422855	0.0105688	0.0674249	0.0967759	-0.0704767	0.11666	-0.0130573	0.0320123	0.00898584		0.051863	-0.170681	-0.0838445	-0.131456	-0.205126	-0.135702	-0.111184	0.00633524	0.105083	0.13795	0.221552	-0.0534458	0.189784	0.0703137	0.102882	0.135912	0.00498061
1123	0.074298	-0.0636176	-0.0288243	-0.0670258	-0.198574	-0.0702845	0.027362	0.0574392	-0.0639683	-0.108253	0.176057	-0.00108333	0.128608	-0.00538465	-0.106373	0.0760357	0.0190799		0.179424	-0.113594	-0.117164	-0.00369604	-0.160827	-0.107389	-0.142899	0.000824006	0.0256826	0.0123474	0.246706	-0.0371191	0.0859355	0.150326	0.06788	0.0222608	-0.0369605
1124	0.0531582	0.0886572	0.0753666	-0.0255965	-0.0954702	-0.028319	-0.0465515	0.0510905	0.0228374	0.0276917	-0.0264534	0.0393442	0.010057	-0.010607	-0.0595013	-0.029677	-0.0759955		0.0752048	-0.112385	0.162159	0.118861	0.00420496	-0.140152	-0.174583	0.037108	0.0599468	-0.0132826	0.162389	-0.0274717	0.00286945	-0.0132515	0.00920408	0.00998813	0.109368
1125	0.0463678	0.166697	0.0848498	0.127076	-0.146144	-0.0203532	-0.101461	0.064533	0.0364095	0.110725	-0.0806509	0.022111	-0.0146598	-0.0490978	-0.0969839	-0.0945125	-0.0499272		0.118171	-0.0958914	0.15089	0.0223629	-0.0376319	-0.0546117	-0.163843	0.0708797	-8.06e-05	0.0105564	0.171684	-0.0502076	0.0149939	0.0388021	0.0584658	-0.0627282	0.0120854
1126	0.0206661	0.0233735	-0.00545666	-0.0883454	-0.238907	-0.0964492	-0.0915339	0.0329298	-0.0749709	0.0713809	0.351835	0.0187811	0.130382	0.0124123	-0.0628937	0.104426	-0.00200308		0.100649	-0.207339	-0.185514	0.00575747	-0.162504	0.0987754	0.0760106	-0.00560392	0.112691	-0.12719	0.0215161	0.132911	0.0894921	0.0988759	-0.0352118	-0.0734126	-0.115908
1127	0.15038	0.0451538	-0.218497	-0.00127979	-0.227384	-0.144869	-0.0172562	-0.0178579	-0.0813377	0.120978	0.203248	-0.0356391	0.0143368	0.0574626	-0.0220157	0.045733	0.0724298		0.073988	-0.344497	-0.250925	-0.0759202	0.00389925	0.0983245	0.164365	0.00753653	0.13397	-0.122732	-0.026657	0.166903	0.0780023	0.111793	-0.043834	-0.120986	-0.118682
1128	0.0448123	0.10963	0.157095	0.00126294	-0.164274	-0.127621	-0.111389	0.0287972	-0.168393	0.0913323	0.0572386	-0.0641167	0.084369	0.03737	-0.0729072	0.0858541	5.89e-05		0.0212948	-0.25883	-0.165054	-0.096748	0.0300702	0.212062	0.157764	-0.0316277	0.155636	-0.116513	-0.0528244	0.204788	0.0766456	0.101188	-0.11324	-0.16293	-0.211992
1129	0.0643729	0.0113398	-0.0907041	0.0650279	-0.0741535	-0.0899017	0.044018	-0.0206968	0.00660312	0.141149	-0.195375	0.113066	-0.0405754	0.0249974	-0.000413995	-0.0146555	-0.0437754		-0.224019	-0.259979	-0.165986	-0.11371	0.0496217	0.205642	0.408282	-0.00971112	0.134039	-0.0768115	-0.0812933	0.172732	0.0790945	0.100947	-0.153019	-0.108404	-0.30241
1130	0.0122326	0.20542	0.26668	0.0155373	-0.112374	-0.0576054	-0.08251	0.0503755	-0.102453	0.0440892	-0.104291	0.0161779	0.00883729	0.0325339	-0.093725	0.0520875	-0.116526		-0.103043	-0.11919	0.131305	0.101797	0.0881838	0.150029	0.10314	0.15896	0.0627554	0.16532	-0.0885099	0.177439	-0.139258	-0.09387	-0.287721	-0.184758	-0.308866
1131	0.104981	0.166551	0.168083	0.0668159	-0.185147	-0.0459385	-0.100674	0.0294224	-0.0446341	0.0857219	-0.0918307	0.0182718	0.0414517	-0.0151813	-0.0559596	-0.0299142	-0.0965487		-0.190073	0.0641596	0.261911	0.15674	0.0425149	0.106984	0.115	0.081418	0.178506	0.11575	-0.131369	0.0802817	-0.122986	-0.0130116	-0.342541	-0.246323	-0.313392
1132	0.0266336	-0.00242031	-0.151165	-0.0196081	-0.105502	-0.135569	-0.0927109	-0.0478236	0.0156462	0.100757	0.0355593	-0.0145915	0.0902992	0.0809484	0.0332652	0.0424821	0.0339842		-0.354834	-0.0232384	-0.0690738	-0.0491736	0.121564	0.164016	0.261198	0.0825604	0.114808	0.147865	-0.292459	0.177152	0.0469164	0.0372115	-0.289118	-0.1444	-0.223733
1133	0.18018	0.116799	-0.0280032	0.0401891	0.0207782	-0.0786624	-0.0739256	0.000161822	0.048614	-0.0145685	0.178839	-0.0840298	-0.0644371	-0.0573677	0.0322433	-0.0897998	0.000934626		-0.141817	-0.192776	0.115275	0.0729063	0.00490112	0.00806032	-0.0714697	0.123979	0.0667878	0.113696	0.10043	0.00241535	-0.0874098	-0.0313668	-0.093117	-0.0917657	0.134056
1134	0.0618522	0.158602	0.104999	0.114868	-0.0286117	-0.12367	-0.0940732	0.00511165	-0.0127661	0.0817743	-0.143186	-0.0558613	0.0310458	-0.000105659	-0.0489544	-0.0430077	-0.0549522		-0.217787	0.234627	0.203755	0.176844	0.132214	0.12939	0.0446877	0.0197177	0.142825	0.240817	-0.128584	-0.00665776	-0.0732602	-0.0672777	-0.397233	-0.124531	-0.309803
1135	0.0943867	0.17527	0.119576	0.111226	-0.0410062	-0.0798177	-0.0995425	0.0214888	-0.0324162	0.0656653	-0.0668565	-0.0189381	-0.0587207	-0.0169783	-0.0648294	-0.075679	-0.0796094		-0.204685	0.0208748	0.223893	0.0890916	0.0510636	0.120797	0.287326	0.0344142	0.0493184	0.250714	-0.317015	0.0893466	-0.0856402	0.0216104	-0.383369	-0.0859362	-0.326907
1136	0.0511189	0.216054	0.302442	0.105634	-0.0102294	-0.0552655	-0.152578	-0.0116155	-0.0836707	0.0211128	-0.0382211	-0.0312583	-0.0179001	-0.0729167	-0.0569485	-0.0618875	-0.136387		-0.0715445	0.211443	0.463789	0.182807	0.0813424	0.0284594	0.0383738	0.0473578	0.0382755	0.185921	-0.196647	-0.064567	-0.130618	-0.122286	-0.332715	-0.117504	-0.237458
1137	0.0490765	0.165873	0.271236	0.138123	-0.0763106	0.0291387	-0.0876605	0.0329352	-0.0460841	-0.00322598	-0.372894	0.00518136	0.0533991	-0.0285764	-0.0433597	0.0214067	-0.176825		-0.163528	0.0237727	0.26894	0.564536	0.148752	0.0196848	0.143417	0.000645757	0.0726088	0.0378448	-0.362685	0.00283219	-0.0732694	0.000260681	-0.465974	-0.232864	-0.228226
1138	0.147352	0.115823	-0.041109	0.0387504	-0.0845427	-0.0852416	-0.0415538	-0.0127354	-0.0441366	-0.032137	-0.1003	-0.0271857	0.0173376	0.0605152	-0.0398401	-0.0329596	0.0160111		-0.143966	0.527555	0.125637	0.075053	0.100463	0.108689	0.365889	-0.146287	-0.0110123	0.211306	-0.477276	0.079418	0.000527522	0.0602419	-0.478664	-0.21918	-0.342211
1139	0.122252	0.0912287	0.0550002	0.0547339	-0.0960647	-0.0455771	-0.0750329	-0.0340824	-0.0591087	0.024385	-0.0402994	0.0055135	-0.0153759	0.0304857	-0.0418159	0.0342091	-0.0760514		-0.159976	0.109709	0.285786	0.0273222	0.123381	0.0100629	0.34303	-0.0201605	0.141982	-0.0115386	0.0831777	-0.0146099	-0.0569985	-0.0201471	-0.389309	-0.323716	-0.260314
1140	0.108064	0.162248	0.126623	0.128768	-0.038988	-0.00871612	-0.0661799	0.0614028	-0.0162884	0.0675596	-0.186666	-0.00445323	-0.115201	0.0026382	-0.104867	-0.0815687	-0.09845		-0.157741	0.592987	0.499955	0.111631	0.18129	-0.0121136	0.17616	-0.0115303	-0.0224547	0.0781779	-0.123169	-0.125187	-0.0913989	-0.0161255	-0.313341	-0.263733	-0.474708
1141	0.0382428	0.151865	-0.0465399	0.130241	-0.0567874	-0.0321034	-0.0719553	0.0157359	0.0630403	0.047515	-0.0349298	0.0301581	-0.0934234	-0.0192105	-0.0417056	-0.0759642	-0.10769		-0.103593	0.15555	0.198025	-0.121036	-0.00141348	0.218229	0.300414	-0.0173372	0.0313914	0.325492	-0.246599	-0.109537	-0.040156	-0.00469851	-0.28609	-0.199709	-0.303437
1142	0.188418	0.0499714	-0.102599	0.0871102	-0.0788416	-0.0498022	0.00707319	-0.00123774	-0.040605	-0.018244	0.085205	0.0188194	-0.0936173	0.0829248	-0.0507605	-0.0842229	-0.14838		-0.14231	0.0694119	0.187032	-0.100986	0.00915261	0.132888	0.408078	-0.153405	0.0420218	0.551503	-0.317225	0.061978	-0.0348466	0.118175	-0.392307	-0.248293	-0.408936
1143	0.0980717	0.042466	-0.104343	0.0752876	-0.0320415	-0.133453	0.0122476	-0.00372718	-0.0236217	0.0494784	-0.0896139	0.0567777	-0.0352405	0.0658891	-0.00736675	-0.041242	0.0108955		-0.260798	-0.0134298	-0.0937851	-0.0451761	0.102895	0.0934698	0.370426	-0.14732	-0.0563706	0.447305	-0.161551	0.127726	0.10572	0.349784	-0.364738	0.0706072	-0.571227
[truncated: 1,222 more rows]
